# Supplementary material for: Crystal structure of 2,2′-(ethane-1,2-di­yl)bis­(2,3-di­hydro-1H-naphtho­[1,2-e][1,3]oxazine): a prospective raw material for polybenzoxazines
Source: Acta Crystallogr E Crystallogr Commun. 2017 May 9;73(Pt 6):832–4. doi: 10.1107/S2056989017006673 (PMC5458303; doi:10.1107/S2056989017006673)
Supplement: Supplementary file 1 [file e-73-00832-sup1.cif]

##############################################################################
#                                                                            #
# This CIF contains the data in a paper accepted for publication in          #
# Acta Crystallographica Section E. It conforms to the requirements of       #
# Notes for Authors for Acta Crystallographica Section E, and has been       #
# peer reviewed under the auspices of the IUCr Commission on Journals.       #
#                                                                            #
# Full details of the Crystallographic Information File format               #
# are given in the paper "The Crystallographic Information File (CIF):       #
# a New Standard Archive File for Crystallography" by S. R. Hall, F. H.      #
# Allen and I. D. Brown [Acta Cryst. (1991), A47, 655-685].                  #
#                                                                            #
# The current version of the core CIF dictionary is obtainable from          #
# ftp://ftp.iucr.org/pub/cif_core.dic.                                       #
#                                                                            #
# Software is freely available for graphical display of the structure(s)     #
# in this CIF. For information consult the CIF software page                 #
# http://www.iucr.org/resources/cif/software.                                #
#                                                                            #
# This file may be used for bona fide research purposes within the           #
# scientific community so long as proper attribution is given to the journal # 
# article from which it was obtained.                                        #
#                                                                            #
##############################################################################
data_I
_audit_creation_method     'SHELXL-2016/6 (Sheldrick, 2015)'
_journal_date_recd_electronic     2017-04-28
_journal_date_accepted     2017-05-03
_journal_name_full     'Acta Crystallographica, Section E'
_journal_year     2017
_journal_volume     73
_journal_issue      6
_journal_page_first     832
_journal_page_last     834
_journal_paper_category     GO
_journal_paper_doi     10.1107/S2056989017006673
_journal_coeditor_code     SJ5529
_publ_contact_author_name     'Augusto Rivera'
_publ_contact_author_address
;
Universidad Nacional de Colombia
Sede Bogot\'a
Facultad de Ciencias
Departamento de Qu\'imica
Cra 30 No. 45-03
Bogot\'a
C\'odigo Postal 111321
Colombia
;
_publ_contact_author_email     ariverau@unal.edu.co
_publ_contact_author_fax     '571-3165220'
_publ_contact_author_phone     '571-3165000'
_publ_section_title
;\
Crystal structure of
2,2'-(ethane-1,2-diyl)bis(2,3-dihydro-1<i>H</i>-naphtho[1,2-<i>e</i>][1,3]\
oxazine): a prospective raw material for polybenzoxazines
;
loop_
    _publ_author_name
    _publ_author_footnote
    _publ_author_address
    'Rivera, Augusto' .
;
Universidad Nacional de Colombia, Sede Bogot\'a, Facultad de Ciencias,
Departamento de Qu\'imica, Cra 30 No. 45-03, Bogot\'a,
C\'odigo Postal 111321
Colombia
;
    'Cepeda-Santamar\'ia, Juan E.' .
;
Universidad Nacional de Colombia, Sede Bogot\'a, Facultad de Ciencias,
Departamento de Qu\'imica, Cra 30 No. 45-03, Bogot\'a,
C\'odigo Postal 111321
Colombia
;
    'R\'ios-Motta, Jaime' .
;
Universidad Nacional de Colombia, Sede Bogot\'a, Facultad de Ciencias,
Departamento de Qu\'imica, Cra 30 No. 45-03, Bogot\'a,
C\'odigo Postal 111321
Colombia
;
    'Bolte, Michael' .
;
Institut f\"ur Anorganische Chemie, J. W. Goethe-Universit\"at Frankfurt,
Max-von Laue-Strasse 7,
60438 Frankfurt/Main,
Germany
;
_publ_section_synopsis
;
The molecular and crystal structures of the centrosymmetric naphthoxazine
derivative is reported. In the absence of hydrogen-bonding and \p--\p stacking
interactions, the crystal structure is stabilized by short C---H...\p
contacts.
;
_chemical_name_systematic
;\
2,2'-(Ethane-1,2-diyl)bis(2,3-dihydro-1<i>H</i>-\
naphtho[1,2-<i>e</i>][1,3]oxazine)
;
_chemical_name_common     ?
_chemical_formula_moiety     'C26 H24 N2 O2'
_chemical_formula_sum     'C26 H24 N2 O2'
_chemical_formula_iupac     'C26 H24 N2 O2'
_chemical_formula_weight     396.47
_chemical_melting_point     ?
_shelx_space_group_comment
;
The symmetry employed for this shelxl refinement is uniquely defined
by the following loop, which should always be used as a source of
symmetry information in preference to the above space-group names.
They are only intended as comments.
;
_space_group_crystal_system     monoclinic
_space_group_name_H-M_alt     'P 21/c'
_space_group_name_Hall     '-P 2ybc'
loop_
    _space_group_symop_operation_xyz
    'x, y, z'
    '-x, y+1/2, -z+1/2'
    '-x, -y, -z'
    'x, -y-1/2, z-1/2'
_cell_length_a     9.8658(10)
_cell_length_b     5.0979(4)
_cell_length_c     19.551(2)
_cell_angle_alpha     90
_cell_angle_beta     96.033(8)
_cell_angle_gamma     90
_cell_volume     977.87(16)
_cell_formula_units_Z     2
_cell_measurement_reflns_used     9056
_cell_measurement_theta_min     2.79
_cell_measurement_theta_max     26.41
_cell_measurement_temperature     173(2)
_exptl_crystal_description     needle
_exptl_crystal_colour     colourless
_exptl_crystal_size_max     0.270
_exptl_crystal_size_mid     0.110
_exptl_crystal_size_min     0.040
_exptl_crystal_density_diffrn     1.347
_exptl_crystal_density_meas     ?
_exptl_crystal_density_method     ?
_exptl_crystal_F_000     420
_exptl_absorpt_coefficient_mu     0.086
_exptl_absorpt_correction_type     multi-scan
_exptl_absorpt_process_details
;
(X-AREA; Stoe & Cie, 2001)
;
_shelx_estimated_absorpt_T_min     0.977
_shelx_estimated_absorpt_T_max     0.997
_exptl_absorpt_correction_T_min     0.443
_exptl_absorpt_correction_T_max     1.000
_diffrn_ambient_temperature     173(2)
_diffrn_radiation_type     MoK\a
_diffrn_radiation_wavelength     0.71073
_diffrn_measurement_device_type     'Stoe IPDS II two-circle'
_diffrn_measurement_method     \w
_diffrn_detector_area_resol_mean     ?
_diffrn_reflns_number     9335
_diffrn_reflns_av_R_equivalents     ?
_diffrn_reflns_theta_min     2.790
_diffrn_reflns_theta_max     26.387
_diffrn_reflns_theta_full     25.000
_diffrn_measured_fraction_theta_max     0.978
_diffrn_measured_fraction_theta_full     0.997
_diffrn_reflns_limit_h_min     -12
_diffrn_reflns_limit_h_max     12
_diffrn_reflns_limit_k_min     -6
_diffrn_reflns_limit_k_max     6
_diffrn_reflns_limit_l_min     -24
_diffrn_reflns_limit_l_max     24
_refine_special_details
;
Refined as a 2-component twin
;
_reflns_number_total     9335
_reflns_number_gt     5706
_reflns_threshold_expression     'I > 2\s(I)'
_refine_ls_structure_factor_coef     Fsqd
_refine_ls_matrix_type     full
_refine_ls_R_factor_all     0.1138
_refine_ls_R_factor_gt     0.0625
_refine_ls_wR_factor_gt     0.1126
_refine_ls_wR_factor_ref     0.1299
_refine_ls_goodness_of_fit_ref     0.939
_refine_ls_restrained_S_all     0.939
_refine_ls_number_reflns     9335
_refine_ls_number_parameters     137
_refine_ls_number_restraints     0
_refine_ls_hydrogen_treatment     constr
_refine_ls_weighting_scheme     calc
_refine_ls_weighting_details
                      'w=1/[\s^2^(Fo^2^)+(0.0500P)^2^] where P=(Fo^2^+2Fc^2^)/3'
_atom_sites_solution_hydrogens     geom
_atom_sites_solution_primary     ?
_atom_sites_solution_secondary     ?
_refine_ls_shift/su_max     0.000
_refine_ls_shift/su_mean     0.000
_refine_diff_density_max     0.531
_refine_diff_density_min     -0.341
_refine_ls_extinction_method     none
_refine_ls_extinction_coef     .
loop_
    _atom_type_symbol
    _atom_type_description
    _atom_type_scat_dispersion_real
    _atom_type_scat_dispersion_imag
    _atom_type_scat_source
    'C' 'C' 0.0033 0.0016
                         'International Tables Vol C Tables 4.2.6.8 and 6.1.1.4'
    'H' 'H' 0.0000 0.0000
                         'International Tables Vol C Tables 4.2.6.8 and 6.1.1.4'
    'N' 'N' 0.0061 0.0033
                         'International Tables Vol C Tables 4.2.6.8 and 6.1.1.4'
    'O' 'O' 0.0106 0.0060
                         'International Tables Vol C Tables 4.2.6.8 and 6.1.1.4'
_computing_data_collection
;
X-AREA (Stoe & Cie, 2001)
;
_computing_cell_refinement
;
X-AREA (Stoe & Cie, 2001)
;
_computing_data_reduction
;
X-AREA (Stoe & Cie, 2001)
;
_computing_structure_solution
;
SHELXT (Sheldrick, 2015a)
;
_computing_structure_refinement
;
SHELXL2016 (Sheldrick, 2015b)
;
_computing_molecular_graphics
;
XP in SHELXTL-Plus (Sheldrick, 2008)
;
_computing_publication_material
;
SHELXL2016 (Sheldrick, 2015b) and publCIF (Westrip, 2010)
;
loop_
    _atom_site_type_symbol
    _atom_site_label
    _atom_site_fract_x
    _atom_site_fract_y
    _atom_site_fract_z
    _atom_site_U_iso_or_equiv
    _atom_site_adp_type
    _atom_site_calc_flag
    _atom_site_occupancy
    _atom_site_disorder_assembly
    _atom_site_disorder_group
    N N1 0.3328(2) 0.3467(5) 0.51587(12) 0.0291(6) Uani d 1 . .
    O O1 0.14340(19) 0.6404(5) 0.52587(10) 0.0346(5) Uani d 1 . .
    C C1 0.1935(3) 0.4104(7) 0.49256(16) 0.0351(8) Uani d 1 . .
    H H1A 0.135064 0.258586 0.501152 0.042 Uiso calc 1 . .
    H H1B 0.185528 0.440900 0.442290 0.042 Uiso calc 1 . .
    C C2 0.1675(3) 0.6281(6) 0.59661(15) 0.0302(7) Uani d 1 . .
    C C3 0.0926(3) 0.8089(6) 0.63272(17) 0.0350(8) Uani d 1 . .
    H H3 0.029986 0.925542 0.608217 0.042 Uiso calc 1 . .
    C C4 0.1107(3) 0.8150(7) 0.70288(17) 0.0370(8) Uani d 1 . .
    H H4 0.061911 0.939265 0.726968 0.044 Uiso calc 1 . .
    C C5 0.2015(3) 0.6382(7) 0.74028(15) 0.0319(7) Uani d 1 . .
    C C6 0.2182(3) 0.6366(7) 0.81341(16) 0.0397(8) Uani d 1 . .
    H H6 0.169242 0.759116 0.837964 0.048 Uiso calc 1 . .
    C C7 0.3039(3) 0.4611(7) 0.84895(16) 0.0419(9) Uani d 1 . .
    H H7 0.313599 0.460117 0.897805 0.050 Uiso calc 1 . .
    C C8 0.3771(3) 0.2834(7) 0.81263(17) 0.0421(9) Uani d 1 . .
    H H8 0.436829 0.162438 0.837424 0.051 Uiso calc 1 . .
    C C9 0.3648(3) 0.2792(7) 0.74225(15) 0.0355(8) Uani d 1 . .
    H H9 0.415732 0.155997 0.718946 0.043 Uiso calc 1 . .
    C C10 0.2761(3) 0.4585(6) 0.70373(15) 0.0295(7) Uani d 1 . .
    C C11 0.2593(3) 0.4567(6) 0.63016(15) 0.0276(7) Uani d 1 . .
    C C12 0.3413(3) 0.2746(6) 0.58900(14) 0.0288(7) Uani d 1 . .
    H H12A 0.437938 0.278593 0.608671 0.035 Uiso calc 1 . .
    H H12B 0.307562 0.092959 0.593092 0.035 Uiso calc 1 . .
    C C13 0.4289(2) 0.5552(6) 0.50126(15) 0.0290(7) Uani d 1 . .
    H H13A 0.430945 0.691415 0.537435 0.035 Uiso calc 1 . .
    H H13B 0.397638 0.638414 0.456628 0.035 Uiso calc 1 . .
loop_
    _atom_site_aniso_label
    _atom_site_aniso_U_11
    _atom_site_aniso_U_22
    _atom_site_aniso_U_33
    _atom_site_aniso_U_12
    _atom_site_aniso_U_13
    _atom_site_aniso_U_23
    N1 0.0234(11) 0.0348(16) 0.0294(13) -0.0034(11) 0.0031(9) 0.0008(11)
    O1 0.0264(10) 0.0434(14) 0.0335(12) 0.0053(9) 0.0002(8) 0.0001(10)
    C1 0.0240(14) 0.047(2) 0.0339(16) -0.0011(13) 0.0013(12) -0.0078(15)
    C2 0.0194(13) 0.0348(18) 0.0365(17) -0.0036(13) 0.0034(12) -0.0013(14)
    C3 0.0233(13) 0.035(2) 0.047(2) 0.0023(13) 0.0047(13) -0.0013(15)
    C4 0.0284(14) 0.033(2) 0.051(2) -0.0017(13) 0.0120(14) -0.0119(15)
    C5 0.0270(14) 0.0336(18) 0.0358(18) -0.0090(13) 0.0070(12) -0.0041(14)
    C6 0.0412(17) 0.040(2) 0.0398(19) -0.0157(16) 0.0151(14) -0.0116(16)
    C7 0.0501(19) 0.048(2) 0.0286(17) -0.0210(17) 0.0061(14) 0.0037(15)
    C8 0.0444(17) 0.043(2) 0.038(2) -0.0089(16) -0.0002(15) 0.0075(16)
    C9 0.0355(15) 0.034(2) 0.0377(19) -0.0048(14) 0.0057(13) 0.0047(15)
    C10 0.0244(13) 0.0273(17) 0.0374(17) -0.0071(12) 0.0067(12) -0.0008(13)
    C11 0.0232(12) 0.0280(17) 0.0322(16) -0.0049(12) 0.0058(11) -0.0010(13)
    C12 0.0266(13) 0.0287(17) 0.0319(16) 0.0005(12) 0.0067(12) 0.0002(13)
    C13 0.0250(13) 0.0322(18) 0.0302(15) 0.0019(12) 0.0047(12) 0.0014(14)
_geom_special_details
;
 All esds (except the esd in the dihedral angle between two l.s. planes)
 are estimated using the full covariance matrix.  The cell esds are taken
 into account individually in the estimation of esds in distances, angles
 and torsion angles; correlations between esds in cell parameters are only
 used when they are defined by crystal symmetry.  An approximate (isotropic)
 treatment of cell esds is used for estimating esds involving l.s. planes.
;
loop_
    _geom_bond_atom_site_label_1
    _geom_bond_atom_site_label_2
    _geom_bond_site_symmetry_2
    _geom_bond_distance
    _geom_bond_publ_flag
    N1 C1 . 1.439(3) ?
    N1 C13 . 1.472(4) ?
    N1 C12 . 1.470(4) ?
    O1 C2 . 1.380(4) ?
    O1 C1 . 1.453(4) ?
    C1 H1A . 0.9900 ?
    C1 H1B . 0.9900 ?
    C2 C11 . 1.375(4) ?
    C2 C3 . 1.415(4) ?
    C3 C4 . 1.365(5) ?
    C3 H3 . 0.9500 ?
    C4 C5 . 1.418(4) ?
    C4 H4 . 0.9500 ?
    C5 C10 . 1.415(4) ?
    C5 C6 . 1.422(4) ?
    C6 C7 . 1.369(5) ?
    C6 H6 . 0.9500 ?
    C7 C8 . 1.398(5) ?
    C7 H7 . 0.9500 ?
    C8 C9 . 1.369(4) ?
    C8 H8 . 0.9500 ?
    C9 C10 . 1.425(4) ?
    C9 H9 . 0.9500 ?
    C10 C11 . 1.431(4) ?
    C11 C12 . 1.517(4) ?
    C12 H12A . 0.9900 ?
    C12 H12B . 0.9900 ?
    C13 C13 3_666 1.518(5) ?
    C13 H13A . 0.9900 ?
    C13 H13B . 0.9900 ?
loop_
    _geom_angle_atom_site_label_1
    _geom_angle_atom_site_label_2
    _geom_angle_atom_site_label_3
    _geom_angle_site_symmetry_1
    _geom_angle_site_symmetry_3
    _geom_angle
    _geom_angle_publ_flag
    C1 N1 C13 . . 112.9(2) ?
    C1 N1 C12 . . 108.6(2) ?
    C13 N1 C12 . . 113.4(2) ?
    C2 O1 C1 . . 112.5(2) ?
    N1 C1 O1 . . 113.5(2) ?
    N1 C1 H1A . . 108.9 ?
    O1 C1 H1A . . 108.9 ?
    N1 C1 H1B . . 108.9 ?
    O1 C1 H1B . . 108.9 ?
    H1A C1 H1B . . 107.7 ?
    C11 C2 O1 . . 122.9(3) ?
    C11 C2 C3 . . 121.9(3) ?
    O1 C2 C3 . . 115.2(3) ?
    C4 C3 C2 . . 119.7(3) ?
    C4 C3 H3 . . 120.1 ?
    C2 C3 H3 . . 120.1 ?
    C3 C4 C5 . . 120.8(3) ?
    C3 C4 H4 . . 119.6 ?
    C5 C4 H4 . . 119.6 ?
    C10 C5 C4 . . 119.0(3) ?
    C10 C5 C6 . . 119.5(3) ?
    C4 C5 C6 . . 121.5(3) ?
    C7 C6 C5 . . 120.9(3) ?
    C7 C6 H6 . . 119.5 ?
    C5 C6 H6 . . 119.5 ?
    C6 C7 C8 . . 119.4(3) ?
    C6 C7 H7 . . 120.3 ?
    C8 C7 H7 . . 120.3 ?
    C9 C8 C7 . . 121.7(3) ?
    C9 C8 H8 . . 119.2 ?
    C7 C8 H8 . . 119.2 ?
    C8 C9 C10 . . 120.4(3) ?
    C8 C9 H9 . . 119.8 ?
    C10 C9 H9 . . 119.8 ?
    C5 C10 C9 . . 118.1(3) ?
    C5 C10 C11 . . 120.0(3) ?
    C9 C10 C11 . . 121.8(3) ?
    C2 C11 C10 . . 118.5(3) ?
    C2 C11 C12 . . 119.8(3) ?
    C10 C11 C12 . . 121.7(3) ?
    N1 C12 C11 . . 112.6(2) ?
    N1 C12 H12A . . 109.1 ?
    C11 C12 H12A . . 109.1 ?
    N1 C12 H12B . . 109.1 ?
    C11 C12 H12B . . 109.1 ?
    H12A C12 H12B . . 107.8 ?
    N1 C13 C13 . 3_666 110.8(3) ?
    N1 C13 H13A . . 109.5 ?
    C13 C13 H13A 3_666 . 109.5 ?
    N1 C13 H13B . . 109.5 ?
    C13 C13 H13B 3_666 . 109.5 ?
    H13A C13 H13B . . 108.1 ?
loop_
    _geom_torsion_atom_site_label_1
    _geom_torsion_atom_site_label_2
    _geom_torsion_atom_site_label_3
    _geom_torsion_atom_site_label_4
    _geom_torsion_site_symmetry_1
    _geom_torsion_site_symmetry_2
    _geom_torsion_site_symmetry_3
    _geom_torsion_site_symmetry_4
    _geom_torsion
    _geom_torsion_publ_flag
    C13 N1 C1 O1 . . . . -62.2(3) ?
    C12 N1 C1 O1 . . . . 64.5(3) ?
    C2 O1 C1 N1 . . . . -50.6(3) ?
    C1 O1 C2 C11 . . . . 16.5(4) ?
    C1 O1 C2 C3 . . . . -164.7(2) ?
    C11 C2 C3 C4 . . . . -0.2(5) ?
    O1 C2 C3 C4 . . . . -179.0(3) ?
    C2 C3 C4 C5 . . . . -1.5(5) ?
    C3 C4 C5 C10 . . . . 1.6(4) ?
    C3 C4 C5 C6 . . . . -178.0(3) ?
    C10 C5 C6 C7 . . . . -1.0(5) ?
    C4 C5 C6 C7 . . . . 178.6(3) ?
    C5 C6 C7 C8 . . . . 0.8(5) ?
    C6 C7 C8 C9 . . . . -0.3(5) ?
    C7 C8 C9 C10 . . . . 0.1(5) ?
    C4 C5 C10 C9 . . . . -178.8(3) ?
    C6 C5 C10 C9 . . . . 0.8(4) ?
    C4 C5 C10 C11 . . . . -0.1(4) ?
    C6 C5 C10 C11 . . . . 179.5(3) ?
    C8 C9 C10 C5 . . . . -0.3(4) ?
    C8 C9 C10 C11 . . . . -179.0(3) ?
    O1 C2 C11 C10 . . . . -179.6(3) ?
    C3 C2 C11 C10 . . . . 1.6(4) ?
    O1 C2 C11 C12 . . . . 1.3(4) ?
    C3 C2 C11 C12 . . . . -177.5(3) ?
    C5 C10 C11 C2 . . . . -1.4(4) ?
    C9 C10 C11 C2 . . . . 177.2(3) ?
    C5 C10 C11 C12 . . . . 177.6(3) ?
    C9 C10 C11 C12 . . . . -3.7(4) ?
    C1 N1 C12 C11 . . . . -43.2(3) ?
    C13 N1 C12 C11 . . . . 83.2(3) ?
    C2 C11 C12 N1 . . . . 12.7(4) ?
    C10 C11 C12 N1 . . . . -166.3(3) ?
    C1 N1 C13 C13 . . . 3_666 -156.7(3) ?
    C12 N1 C13 C13 . . . 3_666 79.2(4) ?
_shelx_hkl_file
;
  -6  -1 -16   16.84    2.53   1
  -1   4  17    6.03    2.55   1
  -6  -1 -15    0.70    2.55   1
 -11  -2  -4    2.15    2.79   1
 -11  -2  -3    3.36    3.37   1
 -11  -2  -2    4.33    3.47   1
 -11  -2   0    2.85    3.70   1
 -11  -2   1    3.94    3.54   1
 -11  -2   2    5.08    2.93   1
  -1   4  18   -1.37    2.76   1
  -6  -1 -14    1.92    2.53   1
  -6   0 -19    0.26    3.32   1
  -6  -1 -13   11.62    2.72   1
  -6   0 -18   -3.05    3.40   1
  -6   0 -17    1.00    3.00   1
  -1   3  19   -0.37    2.96   1
  -6   0 -16    7.41    2.97   1
  -6   0 -15    3.71    3.02   1
  -6   1 -19    2.34    3.39   1
 -11  -1  11   16.90    5.00   1
  -6   0 -14  278.02    5.63   1
  -6   1 -18   -4.33    3.48   1
 -11  -1  -4   -1.20    3.52   1
 -11  -1  -3    1.02    4.18   1
 -11  -1  10   -0.38    4.69   1
 -11  -1  -2   -0.85    3.56   1
 -11  -1   9    2.17    5.28   1
   1   3  19    3.43    3.28   1
 -11  -1  -1    2.92    3.40   1
 -11  -1   0   11.18    4.59   1
 -11  -1   8    3.95    4.10   1
 -11  -1   1    1.57    3.77   1
 -11  -1   2   31.93    5.09   1
 -11  -1   3  119.60    6.31   1
 -11  -1   6    2.72    4.42   1
 -11  -1   7    7.69    4.48   1
   1   3  20    6.58    3.95   1
   6   5  -2    2.47    4.75   1
   6   5  -1   12.38    4.69   1
   6   5   0    1.22    3.27   1
   6   5   1    6.83    3.88   1
   6   5   2    5.60    3.76   1
   6   5   3    5.47    4.23   1
   6   5   4   42.18    5.00   1
 -11  -1   4    2.80    3.88   1
 -11  -1   5   -1.33    3.75   1
   6   5  -3    7.56    4.47   1
   6   5   5    4.44    3.84   1
   6   5   6   12.31    4.70   1
   1   2  18   15.07    3.44   1
   6   5  -4    2.29    4.53   1
   6   5   7   -0.30    3.96   1
  -6   1 -15   -3.10    3.61   1
  -6   2 -18    4.94    3.94   1
   6   4   0   64.01    5.11   1
   6   4   2   60.42    4.40   1
   6   5  -5    6.08    4.74   1
 -11   0  -7    7.20    3.73   1
   1   2  19    2.45    3.66   1
   6   4  -1    3.26    3.69   1
   6   4   5   -0.08    3.67   1
   6   4   6   15.34    3.78   1
 -11   0  -6   23.82    4.08   1
  -6   0  -9   -2.59    2.40   1
  -1   0  -4 2130.76   20.73   1
   6   4   7   25.23    3.76   1
   6   4   8   75.76    4.34   1
   6   5  -6   19.86    5.30   1
 -11   0  -5   -0.33    4.03   1
   1   1  -7    1.31    5.33   1
   1   2 -12   96.59    5.71   1
   1   2  20    1.33    3.75   1
   6   4   9    3.00    3.65   1
 -11   0  -4   -0.78    4.70   1
   6   4  -4    3.20    4.40   1
   6   4  10   14.69    4.04   1
   6   4  11    4.09    4.69   1
   6   5  -7    4.88    6.14   1
  -6   2 -16    1.17    3.83   1
   1   2  21    6.23    3.95   1
   6   4  12    1.38    3.62   1
 -11   0  -3    1.38    3.88   1
  -1   0  -3    4.21    9.09   1
  -1   1 -10  213.02    6.11   1
   6   3   4   12.63    3.60   1
   6   3   6   58.74    4.76   1
   6   4  -5   40.27    5.20   1
  -6   2 -15    3.36    4.55   1
   1   2  22   15.78    4.42   1
   6   3   0  113.80    6.29   1
   6   3   7   29.91    3.80   1
   6   3   8   25.97    3.65   1
   6   3   9  163.90    5.73   1
   6   5  -8   32.49    7.78   1
   1   1  18   -0.03    3.82   1
   6   3  -1 1327.66   13.36   1
   6   3  10    2.31    3.61   1
   6   4  -6   10.13    5.67   1
 -11   0   0   30.25    4.30   1
   6   3  11   10.30    3.93   1
   6   3  12    4.00    4.62   1
 -11   0   1    1.94    4.07   1
  -6   2 -14    5.78    3.94   1
   1   1  19   14.36    4.09   1
   6   3  13    5.34    3.87   1
 -11   0   2  190.89    7.33   1
 -11   1  -6    8.44    4.21   1
   6   3  14    8.12    3.82   1
 -11   0   3   -0.34    5.45   1
 -11   1  -5    4.79    4.30   1
   6   3  15   22.66    4.26   1
   6   4  -7   10.83    6.75   1
 -11   0   4   75.69    5.53   1
  -6   2 -13   12.59    3.91   1
   1   1  -6   18.04    6.98   1
   6   3  16   16.59    4.66   1
   6   5  -9    1.24    8.57   1
 -11   0   5    1.27    4.22   1
   6   3  -4   13.06    5.31   1
 -11   0   7    5.78    5.11   1
  -1   1  -8  198.93    6.80   1
   1   1  22   -3.10    4.29   1
 -11   0  10   -0.18    4.61   1
 -11   0  11    2.39    6.06   1
 -11   0  12   66.28    8.08   1
   1   1  23    7.84    5.21   1
   6   2  13   10.52    5.02   1
  -8   3 -12    4.04    4.37   1
   6   2  15   -0.15    4.16   1
   6   4  -8    4.39    7.76   1
   1   0   2 1881.74   25.40   1
   6   2  16    3.31    4.11   1
   6   2  17    0.16    4.06   1
  -1   1  -7   46.34    6.29   1
  -1   4 -15   -4.46    4.40   1
  -1   0  -1    0.38    9.50   1
  -1   2 -10    3.62    4.83   1
   6   1  13   12.54    4.82   1
  -6   3 -11    6.13    4.02   1
  -1   1  -6    5.48    6.03   1
  -1   3 -12  255.70    6.80   1
   1   0   1    4.02    9.20   1
   6   1  16   21.32    4.27   1
   1   0  23   -0.71    5.41   1
   6   1  17    8.39    4.36   1
   6   1  18   -2.07    4.14   1
   1   1  -5  276.13   13.91   1
   6   1  19    4.02    4.30   1
  -1   2  -9    3.45    3.70   1
  -1   3 -11    8.72    4.16   1
  -1   1  -5   23.98    6.47   1
  -1   5 -13    3.24    4.92   1
   8   1  15   12.14    4.41   1
  -8   4  -7    8.38    4.38   1
   1   2  -8   77.03    7.21   1
  -1   2  -8    7.86    4.04   1
   6   0  17    1.26    5.19   1
  -8   4  -6    9.47    4.23   1
  -1   3 -10    3.03    4.23   1
   6   0  18    0.20    4.15   1
   1  -1  19    8.19    5.07   1
  -1   4 -11   11.53    4.46   1
   1  -1  22   -4.03    5.92   1
  -4   1  -2  625.57    9.44   1
  -1   1  -4  128.59    8.27   1
  -1   2  -7    0.95    4.36   1
  -1   3  -9    5.32    4.11   1
   1  -1  23    7.32    4.52   1
   8   0  15    4.49    4.20   1
   8   0  16    1.97    4.50   1
  -2   0   1    6.36    7.71   1
   1   2  -7  125.96    7.78   1
   1   3  -9    9.20    5.23   1
   6  -1  17    4.19    5.25   1
  -1   3  -8    2.87    5.05   1
   6  -1  18    1.73    4.35   1
   6  -1  19    2.87    4.60   1
  -1   2  -6  248.33    8.12   1
   4   0   0 1618.98   16.02   1
   6   1  -3   -1.86    4.88   1
   6   2  -6    5.21    6.11   1
  -3   0   3    3.19    6.59   1
  -1   1  -3   26.88    7.44   1
  -3   1  -1  217.76    7.23   1
  -1   3  -7    5.99    5.20   1
   1  -1   5   25.22    5.33   1
  -1   4  -8   17.84    4.41   1
   3   0  -1    0.49    5.59   1
   6   0   0   87.95    4.99   1
   6   1  -4   87.19    6.09   1
  -1   2  -5    7.66    4.79   1
   1  -2  21    4.79    5.35   1
   1  -2  22    8.47    5.76   1
   1   2  -6  152.55    7.49   1
   6  -2  16   -1.53    5.12   1
   6  -2  17    5.23    5.33   1
  -1  -1   6   17.97    7.11   1
  -1   3  -6   52.38    4.77   1
   6  -2  14    6.38    4.08   1
   6  -2  15    3.37    4.03   1
  -8   1  16  139.08    7.76   1
  -1  -2  21    1.19    5.08   1
   1   3  -7    3.10    4.72   1
   4   0  -2   28.60    6.03   1
   4   3  -8   26.12    7.56   1
  -8   1  17   33.71    5.68   1
  -1   1  -2  168.53    8.59   1
   4   1  -5  100.17    9.10   1
   6   0  -2   52.48    4.51   1
   6   1  -5   12.12    5.71   1
   8  -2  14    0.14    4.11   1
  -8   1  18    2.47    5.14   1
  -8   1  19   30.13    6.51   1
  -8   4   7    3.56    4.15   1
  -1   4  -6   19.05    4.01   1
  -1   5  -6    1.59    4.14   1
   3  -1   2   16.90    4.79   1
   3   0  -2   18.67    6.93   1
   6   2  -7   14.86    7.36   1
  -1   3  -5  282.27    7.20   1
  -8   4   8   16.66    4.70   1
   1  -1   3   26.83    7.60   1
  -8   4  10   16.62    4.49   1
  -1   4  -5   65.31    4.59   1
   6   0  -3    2.05    3.64   1
   3  -1   1  223.85    7.01   1
  -8   2  16   10.44    5.89   1
  -8   3  13    3.73    5.22   1
  -1   3  -4   52.73    5.08   1
   1   2  -5 1010.19   15.34   1
   1   3  -6  406.28    8.89   1
   4   0  -3    0.71    5.51   1
  -8   3  14   -2.76    5.01   1
  -1   2  -3  218.86    7.25   1
   6  -3  16   16.80    4.57   1
  -8   3  15    6.65    5.33   1
  -2   0   3    0.40    7.42   1
  -1   4  -4   11.30    3.68   1
   2   0  -2 1777.33   26.26   1
  -6   0  18   19.63    6.47   1
   6   1  -6   30.89    5.85   1
  -6   0  19   -0.95    6.36   1
  -6   0  20    6.93    6.42   1
  -1  -1   5  275.29   13.35   1
  -1   1  -1 3313.42   27.19   1
   6   0  -4  362.84    7.78   1
   8  -3  12    2.43    3.94   1
  -6   0  21   -2.69    6.93   1
  -6   0  22    1.13    7.09   1
   1  -3  19    2.28    5.03   1
   1  -3  20    1.40    4.91   1
   1  -1   2  176.20    8.60   1
   3  -1   0   93.75    5.90   1
   6   4  -8    2.99    7.72   1
   8  -3  11    0.51    4.11   1
  -1   3  -3   70.15    4.53   1
  -1   4  -3   -0.58    3.48   1
   3   0  -3    1.60    5.11   1
  -1   2  -2    1.97    5.58   1
   1   3  -5  558.61    9.73   1
   4  -1  -1   69.66    4.97   1
   1  -2   6  225.27    6.82   1
   6  -1  -2    1.18    3.60   1
   4   0  -4  907.24   13.74   1
  -1   3  -2   11.32    4.66   1
  -1   4  -2    5.13    3.57   1
   4   3  -7    1.53    5.53   1
   6   0  -5    3.14    4.80   1
  -6   1  15  248.52    8.21   1
   3  -1  -1 3291.46   21.48   1
   1   1  -3    8.36    8.95   1
   1   2  -4  170.48    7.45   1
   6  -1  -3    3.32    3.60   1
  -3   1   4  472.13    9.54   1
  -1   1   0   11.80    7.04   1
  -1   2  -1    2.14    4.28   1
  -1   6   2   -0.74    4.62   1
   1  -1   1 3584.69   27.93   1
   1   3  -4   28.34    5.02   1
   6  -4  12   -0.08    4.31   1
   6   1  -7  125.45    7.80   1
  -6   1  19   13.63    5.37   1
  -6   1  20    4.59    4.94   1
  -6   1  21   13.66    6.19   1
  -1  -3  21    0.59    7.04   1
  -1   3  -1    6.62    3.80   1
  -6   2  16    3.42    3.85   1
  -6   3  16    4.56    4.99   1
  -6   2  17    2.73    4.06   1
  -6   2  18    3.22    5.36   1
  -6   3  17    0.56    4.19   1
  -6   3  18    9.85    5.25   1
   1  -2   4  311.68    7.83   1
   4   1  -6  247.42   13.63   1
   6   0  -6  974.59   12.53   1
  -6   2  19   14.06    4.29   1
  -6   2  20   -1.51    5.43   1
   3  -1  -2 1598.28   15.49   1
   6  -4   8   67.88    5.39   1
   6   4  -7   10.32    6.40   1
   3   0  -4  248.22    9.87   1
  -1   2   0    2.07    4.30   1
   4   0  -5    1.48    5.10   1
   6  -4   7   16.78    3.79   1
   2   0  -3    0.12    7.41   1
   6  -1  -5   14.19    4.44   1
   1  -4  17    7.96    5.28   1
   1  -2   3  205.58    6.92   1
   1   2  -3    2.60    5.22   1
  -1  -1   4  400.21   16.54   1
   4   3  -6   33.52    5.83   1
  -1   1   1 2254.67   23.06   1
   1  -1   0   10.75    7.29   1
   3  -1  -3    2.72    4.63   1
   6   0  -7    1.15    4.46   1
  -1   2   1  103.94    5.66   1
  -1   3   2    2.89    3.86   1
   1  -2   2    0.07    4.52   1
   6  -1  -6   27.45    4.23   1
   2  -1  -2 1566.30   17.11   1
   6   1  -8    3.78    6.35   1
   6  -2  -5   18.14    3.76   1
   6   3  -7   13.33    7.48   1
  -1   2   2  113.98    5.75   1
   1   2  -2  124.97    7.32   1
   4  -1  -5   96.17    5.77   1
   4   0  -6  138.87    7.38   1
   6  -5   6    6.00    4.44   1
   1  -2   1    5.06    5.62   1
   6  -5   5    8.22    4.65   1
  -1   1   2 1364.55   18.19   1
   3   0  -5    1.45    6.04   1
   6   0  -8    5.88    4.63   1
   6   5  -3    1.81    5.18   1
   1   0  -2 1169.85   32.87   1
   6  -5   4   36.93    4.52   1
   6  -2  -6    3.18    3.70   1
  -1   2   3    3.30    4.46   1
  -1   5  14   15.41    4.62   1
   6  -5   3   -4.20    4.12   1
   6   4  -5   40.90    5.90   1
   1   1  -2 1344.24   26.28   1
   6  -1  -8    6.81    5.08   1
   1  -2   0   -0.64    4.73   1
   6  -2  -7   15.35    3.92   1
   1  -3   2   11.24    4.22   1
  -4  -1   2  127.75    6.35   1
  -4   1   1   71.86    7.64   1
   4  -1   2  624.10   12.36   1
  -6   0   3    4.68    4.44   1
   1   2   0    1.52    6.64   1
   4   0   1    0.31    6.58   1
   4   3   2    8.12    4.35   1
  -1  -1   1 2215.84   28.91   1
   2  -1   1   17.98    9.38   1
   6   1   2   57.46    4.99   1
  -6  -2   6    4.57    4.28   1
  -6   1   3    4.69    4.35   1
  -5   5   7   -0.05    4.08   1
  -4  -2   4    3.23    4.67   1
  -3   0   1    0.76    6.47   1
   1   4   2    2.37    4.50   1
   3  -3   5   -0.05    3.22   1
   3   1   0  101.05    6.99   1
  -1  -3   5  550.22   12.17   1
  -1   2   0    1.30   10.18   1
  -1   4   2    1.25    7.19   1
   2   0   0 6752.06   45.57   1
   6  -1   3  256.39    7.62   1
   6   0   2 1058.11   11.69   1
  -3   2   1 1359.29   24.48   1
  -6   0   4  355.07    8.05   1
  -4  -1   3  328.69    8.26   1
  -4   0   2   24.56    5.67   1
   3  -1   1  217.44   10.59   1
   3   0   0   21.01    8.44   1
   4  -2   3  353.26   11.81   1
   4   1   0  941.71   12.10   1
   6   1   1   34.67    4.75   1
  -3   1   1 3162.13   30.29   1
  -1  -2   3    3.67    6.55   1
   1  -3   5  311.62   14.58   1
   6   2   1   13.58    4.75   1
  -4   2   2  530.12   13.64   1
   1   3   0   12.36    5.89   1
   6  -2   4   -1.18    5.79   1
   6   0   1    1.38    5.56   1
  -4   1   2  130.18    8.45   1
   1   4   1    8.67    6.59   1
   4  -1   1   52.11    7.16   1
   6  -1   2   59.68    5.60   1
  -2   0   1   11.30    9.08   1
   4   3   0  161.09    6.25   1
  -3  -1   3    2.13    5.57   1
   3   2  -1 1474.46   15.79   1
   6   1   0  168.86    5.99   1
   6   2   0  137.06    5.89   1
  -4  -2   6   67.00    5.28   1
   4   1  -1   69.84    5.79   1
   4   2  -1  747.82   10.76   1
  -6   1   5   10.05    4.25   1
  -4   0   3   -1.50    5.14   1
  -4   3   3   57.04    8.24   1
  -3   0   2   14.81    6.64   1
   1   2  -1  103.95    8.53   1
   6   0   0   81.83    5.57   1
  -6   0   6  890.57   11.09   1
   1   1  -1 2132.14   28.56   1
   6  -2   3   40.08    6.26   1
   6  -1   1   31.42    6.04   1
   6   1  -1   27.38    4.57   1
   6   2  -1  252.09    6.67   1
  -4  -2   7    6.00    4.35   1
   3   0  -1    0.86    8.04   1
   4   0  -1    1.76    5.80   1
  -1  -2   4  173.24    8.73   1
   1   4   0  144.29    8.50   1
   4  -2   2   11.31    7.16   1
  -4   1   3  339.80    9.84   1
   1   3  -1    4.28    5.86   1
   3   2  -2  424.07    9.71   1
   4  -1   0  950.16   15.57   1
   4   2  -2  554.97    9.61   1
   6   0  -1    1.90    4.58   1
  -4   0   4  894.22   12.97   1
  -4   2   3   21.75    6.37   1
  -2  -1   3   12.04    6.66   1
   2   0  -1    3.44    9.33   1
   6   1  -2    6.28    5.41   1
   6   2  -2    4.50    4.64   1
  -3   1   2 1579.71   21.10   1
  -1   4   1    0.08    9.38   1
   4   3  -2   99.46    5.83   1
   6  -3   5   46.14    6.81   1
   6  -2   2   69.59    6.65   1
   6  -1   0  174.01    6.82   1
  -2   1   1  764.03   19.99   1
   1  -3   6   53.98    8.38   1
   1   5   1   22.97    7.43   1
  -1   3   0   12.29   11.04   1
   6   0  -2   53.41    5.21   1
   6   2  -3  317.15    7.17   1
  -4   3   4   26.62    6.82   1
   1  -2   3  213.27   15.93   1
   4   0  -2   26.67    5.75   1
   6   1  -3    1.01    4.53   1
   6   3  -3   96.50    5.42   1
  -1  -2   5 1000.31   16.17   1
   1   2  -2  117.25    8.68   1
   3   2  -3  404.38    9.42   1
   4   1  -3  334.72    8.35   1
   4   3  -3   53.59    5.28   1
   6  -1  -1   28.75    5.69   1
   1   4  -1    1.36    5.62   1
   3   0  -2   20.16    6.80   1
   6  -2   1   11.02    5.74   1
  -4   2   4    2.36    6.13   1
   4  -1  -1   79.12    7.77   1
   6   2  -4  115.07    5.76   1
   1   3  -2    5.43    5.85   1
   6   0  -3    0.44    4.63   1
   6   3  -4   11.97    4.56   1
   4  -2   1   41.07    7.87   1
   4   2  -4    3.83    4.89   1
   6   1  -4   89.93    5.44   1
  -1  -1   3   13.04    9.29   1
   1   1  -2 1376.37   22.72   1
   4   0  -3    0.01    5.44   1
   4   1  -4  890.45   12.08   1
   6  -1  -2    4.36    4.45   1
   6   4  -4    6.49    5.13   1
  -1  -2   6  136.97    7.25   1
   6   3  -5   -0.05    4.50   1
   2   0  -2 1773.14   23.74   1
   2   1  -3    8.68    6.73   1
   6   0  -4  368.45    7.91   1
   6   1  -5   12.95    4.94   1
   1   4  -2    0.45    6.36   1
   3   1  -4  477.14   10.18   1
   4  -1  -2  134.10    8.64   1
   6   3  -6   15.30    4.73   1
   1  -4  17    6.01    6.42   1
   1   2  -3    4.55    6.54   1
   1   3  -3   84.88    8.01   1
   4   1  -5   93.23    6.11   1
  -6   4  15    5.57    6.81   1
  -2   1   2 1434.00   24.74   1
   4   0  -4  908.94   12.86   1
   6   0  -5    7.65    4.54   1
  -6   0  22    0.76    5.54   1
  -1  -1   4  396.92   12.10   1
   4  -2   0 1539.61   22.64   1
   4   2  -6   65.58    5.33   1
   6   2  -7   14.31    4.51   1
   6   1  -7  118.88    5.66   1
  -6   2  20    2.35    5.41   1
   3  -1  -2 1548.36   20.57   1
  -4  -1  23    0.24    5.16   1
  -4   5  11    0.48    6.20   1
   1  -2   4  316.82   14.74   1
   1   1  -3   13.00    9.20   1
   4   0  -5   -1.40    5.31   1
   6  -2  -2    3.49    5.54   1
  -1   0   2 1196.82   25.40   1
   2  -1  -1  829.46   20.60   1
   4   2  -7    0.79    4.51   1
   4   3  -7    1.06    4.77   1
   1   3  -4   26.27    6.98   1
   6  -1  -5    8.84    4.61   1
   6   1  -8    1.88    4.64   1
   1   2  -4  171.96    8.93   1
   6   0  -7    5.35    4.41   1
   3   1  -6  634.75   11.01   1
   4   1  -7   44.28    5.20   1
   4  -2  -1  689.78   15.02   1
   4  -1  -4  910.92   13.64   1
   4   0  -6  134.09    6.83   1
   4   2  -8   -0.12    4.36   1
   6  -2  -3  315.61    8.47   1
   6   1  -9   37.56    4.97   1
   1   4  -4   49.60    6.66   1
   6  -1  -6   25.96    4.56   1
   6   0  -8    7.70    4.68   1
   6   2 -10   75.11    5.51   1
   1  -3  18    4.00    6.71   1
   1  -3  19   -1.04    6.55   1
   1  -3  20    0.22    5.55   1
   4   1  -8   11.35    4.93   1
  -4   2  22   12.10    5.54   1
   2   0  -4  436.73   12.20   1
   6  -4   9    1.46    8.49   1
   6  -4  10    7.97   11.41   1
   1   1  -4  416.51   13.22   1
   4   0  -7    1.14    4.89   1
  -1   0   3    0.36   10.59   1
   6  -4  11    0.16    9.73   1
   6   1 -11    0.32    4.74   1
   6  -4  12    2.49   10.17   1
   1  -2  21    4.05    5.20   1
   1   3  -6  385.15   10.46   1
   4  -1  -6  232.26    7.84   1
  -1   0   4  336.48   13.32   1
   1  -2  19    4.77    5.07   1
   1   0  -3    0.38   10.61   1
   1   1  -5  266.68   10.60   1
   4   0  -9   -1.58    4.61   1
   1  -1  23    3.22    5.69   1
   1   2  -7  100.03    6.54   1
   1   1  -6   17.44    6.42   1
   1   0  -4  344.21   13.19   1
   1   0  23    1.69    5.29   1
   1   0  22    8.26    6.26   1
   1   0  21    1.80    4.73   1
   1   1  23   -0.24    6.86   1
   1   0  20    2.17    4.93   1
   1   1  22    1.87    5.18   1
   1   0  -5    1.37    7.86   1
   6  -3  16   16.81    6.76   1
   1   0  18    8.07    4.85   1
   1   2  22    9.39    5.49   1
   1   1  20    0.76    5.35   1
   6  -3  15   14.58    6.61   1
   1   0  -6   21.62    6.97   1
   1   2  20    3.87    4.95   1
   1   3  20    1.27    6.22   1
   1   1  18    3.75    4.54   1
   1   3  19   -2.69    5.19   1
   1   4  18    6.11    6.78   1
   6  -3  13   -2.03    6.39   1
   1   4  17    6.12    5.40   1
   6  -3  12    3.87    6.01   1
   6  -2  18    2.45    5.48   1
   1   5  14   10.36    6.91   1
   1   4  16   -2.41    5.39   1
   1   4  15   -0.65    4.92   1
   1   5  13    9.29    5.28   1
   1   5  12    6.75    6.40   1
   1   6   6    0.20    7.99   1
   1   6   5    9.27    7.80   1
   6  -1 -21   13.19    5.21   1
   6  -3 -13    5.65    6.28   1
   1   6   1    5.89    9.26   1
   6  -2 -20    3.28    6.53   1
   6  -3 -16    8.00    6.23   1
   6  -3 -17    1.63    5.30   1
   1   0   6  156.23    8.29   1
   6  -3 -18   14.78    5.49   1
   6  -4  -9   -2.07    6.97   1
   6  -4  -6    8.03    7.30   1
   1   0   5    0.49    7.00   1
   1   1   7   40.56    5.73   1
   6  -4 -11    8.95    6.39   1
   6  -4 -10    7.52    6.10   1
   6  -4 -12    7.04    6.68   1
   6  -4  -4   -0.33    8.88   1
   6  -4 -13   21.46    6.99   1
   6  -4 -15    1.38    7.13   1
   6  -4 -14    4.15    5.45   1
   1   1 -23    8.42    4.79   1
   1   1   6    7.46    5.61   1
   1   0   4 1928.26   23.76   1
  -1   2 -18   17.28    5.27   1
  -1   4 -14   86.48    8.46   1
  -1   4 -13    8.04    6.52   1
   1   1   5   23.95    6.46   1
  -1   2 -19    0.02    4.89   1
  -1   3 -18    6.31    5.38   1
  -1   4 -15   -0.81    6.02   1
   1  -1 -23    8.29    5.29   1
  -1   2 -20    7.89    5.10   1
  -1   3 -19   -4.33    5.51   1
  -1   4 -16    1.38    6.28   1
   6   0  11    1.64    4.68   1
  -1   1 -20    4.59    4.87   1
  -1   3 -20   -0.66    5.49   1
  -1   4 -17    5.52    6.55   1
  -1   1 -21    9.11    5.03   1
  -1   2 -22   16.06    5.36   1
  -1   4 -18    6.62    7.18   1
   1   0   3    2.04    9.54   1
  -1   1 -22   -6.92    5.41   1
   1   1   4  119.06    9.60   1
  -1   0 -21    2.56    5.11   1
  -1   1 -23    3.51    5.46   1
   1   2   4  323.30   10.39   1
   4   0   8    6.54    4.85   1
  -1   0 -22   -3.86    5.05   1
  -1   0  -4 1745.34   22.65   1
   4  -1   6    6.45    4.75   1
  -1  -1 -21   11.83    5.34   1
  -1   1  -2  163.04   15.91   1
   6   0   9    2.41    4.43   1
   1  -3 -20   -2.84    5.68   1
  -1  -1 -23    5.78    5.52   1
  -1   5 -13    5.12   10.02   1
  -1   5 -12    3.07   10.58   1
   1   1   3   23.90    9.36   1
   1   2   3  214.40    9.85   1
   6  -2   5   17.72    6.15   1
   6  -1   7   11.30    4.67   1
  -1   0  -3    1.50    9.68   1
   6   0   8   52.01    4.90   1
  -1  -2 -22   10.77    5.57   1
  -1   5 -11    4.71    8.92   1
   1  -2  -2  118.87    9.80   1
   4   0   6   89.31    6.13   1
   6  -5  -9    1.51    9.07   1
   6   1   8   -3.33    4.58   1
   1  -4 -18   19.15    6.73   1
   6   0   7   -2.50    4.28   1
   6   2   7  147.26    6.00   1
  -1  -1  -4  120.46    8.21   1
   1  -4 -13  154.33    7.64   1
   1   2   2    1.95    6.61   1
   1   3   1   11.85    6.11   1
   2   0   3    1.90    7.62   1
   3  -1   3  185.97    9.70   1
   6  -1   5    0.60    5.68   1
   6   0   6   58.78    4.92   1
  -1   0  -2 1826.94   30.59   1
   1   1   2  165.79   10.12   1
   3  -2   1  126.43   12.10   1
   6  -2   3   40.77    6.30   1
  -1  -1  -3   23.00    7.70   1
   6   0   5    0.54    5.31   1
   6   2   5   19.08    4.90   1
  -1  -2  -5    8.99    5.76   1
   1  -3  -4   26.93    6.49   1
   4   2   4    7.33    4.63   1
   6  -1   4   35.82    6.20   1
  -1   5 -10    1.13    5.54   1
   1   2   1    3.45    6.83   1
   4   1   4   14.46    5.05   1
   3   0   3   -0.21    6.06   1
   6   2   4    0.23    4.65   1
   6   3   3   43.86    5.21   1
   1  -5 -14   18.93    6.79   1
   1  -2  -1  113.07   11.83   1
   3   1   3  187.11    7.53   1
   6  -2   2   69.87    7.50   1
   6   0   4    4.11    4.56   1
   8   0   4    9.19    4.60   1
  -1  -2  -4  306.55    9.37   1
   1  -5 -13    8.48    6.76   1
   6  -3   0  110.75    8.79   1
   6   1   4   33.99    4.74   1
   2   0   2  282.61   11.94   1
   3  -1   2   17.59    6.12   1
   6  -1   3  274.51    8.82   1
   1  -3  -3   82.88    8.51   1
   4   0   3    1.92    5.82   1
   4   1   3  565.82    9.77   1
   6   2   3   37.03    4.97   1
  -6   0 -19    2.23    5.18   1
  -6   0 -18   -1.12    6.29   1
  -1  -1  -2  157.11    9.99   1
   1   0   1   -0.64   11.71   1
   1   1   1 3661.37   35.50   1
   1   3  -1    1.46    6.88   1
   8   0   3    0.51    4.69   1
   1  -5 -11    5.47    6.67   1
   4   3   1   18.21    4.80   1
   6   0   3    5.21    4.56   1
   6   1   3  265.02    7.06   1
   4  -1   2  644.25   12.98   1
   6   3   1    4.03    4.71   1
  -1  -2  -3  217.02    9.67   1
   3   1   2   16.13    5.82   1
   6   2   2   74.47    5.34   1
   1   2   0    1.82    6.94   1
   2  -1   1   15.28    8.63   1
   3   0   2  766.54   13.94   1
   6  -2   1   11.38    5.70   1
   6  -1   2   61.33    5.89   1
   8   0   2  158.76    6.07   1
  -6  -2 -17    2.42    5.15   1
   3   2   1  136.83    7.17   1
  -1   0  -1    5.81   11.35   1
   4   0   2  800.62   12.85   1
   6   0   2 1169.72   12.95   1
   6   1   2   58.53    5.49   1
   4   2   1   36.03    5.43   1
   6  -3  -1 1185.70   19.22   1
   2   1   1   15.60    7.36   1
   8   0   1   -0.64    4.65   1
  -4   0  -5    2.68    5.39   1
  -1  -3  -4   50.95    5.71   1
   1   3  -2    6.60    5.98   1
   3  -1   1  218.04   10.89   1
   6  -1   1   35.02    5.53   1
   6   1   1   34.17    4.92   1
  -4  -1  -5   34.18    5.08   1
  -3   0  -3    2.50    6.15   1
  -1  -2  -2    0.70    5.52   1
   1  -3  -2    6.03    7.19   1
   2   0   1    1.61    8.91   1
   4   1   1   56.92    6.74   1
   6  -2   0  135.93    7.50   1
   6   2   0  136.89    5.97   1
  -2  -1  -2   53.56    7.58   1
   4  -1   1   50.03    6.35   1
   6   0   1   -0.07    4.63   1
   8   0   0   16.22    4.98   1
   1  -4  -4   52.97    7.53   1
   3  -2   0   13.86    9.61   1
   3   0   1   -0.68    8.19   1
   6   3  -2  967.40   11.01   1
  -4   0  -4  133.59    7.33   1
   4  -2   0 1661.32   23.56   1
   4   0   1    0.45    5.50   1
  -4  -1  -4   13.62    5.19   1
  -1  -3  -3   69.82    5.95   1
  -1   3  -4   52.79   12.81   1
   1   1   0   12.23   10.74   1
   1   2  -1  104.02    8.89   1
   6   1   0  166.86    6.24   1
   6  -3  -2  979.80   17.08   1
   8   0  -1   -1.58    4.61   1
   6   0   0   84.65    5.73   1
   1   3  -3   84.25    7.60   1
   4   1   0  916.04   12.39   1
   4   2  -1  624.48   10.42   1
   6  -2  -1  244.18    8.74   1
  -4   0  -3    3.68    5.77   1
  -3  -1  -2   18.61    6.11   1
  -3   0  -2  806.94   14.48   1
   6   2  -2    6.62    4.87   1
  -2   0  -1    4.36   11.11   1
  -1  -2  -1    3.01    7.13   1
  -1   4  -7    6.17    9.64   1
   6   1  -1   23.35    4.90   1
   6   3  -4    9.94    5.17   1
   8  -1  -2  251.07    7.23   1
  -2  -1  -1   14.48    7.39   1
   4  -1   0  933.44   15.85   1
   4   0   0 1575.59   18.04   1
  -1  -3  -2    9.37    6.26   1
   1  -4  -3    1.58    7.47   1
   6  -1  -1   26.95    6.06   1
   6   0  -1    2.28    4.82   1
  -4   1  -3  566.30   12.77   1
  -3   1  -2   18.02    7.74   1
   3  -1   0   94.50    9.30   1
   3   0   0   22.38    7.48   1
   4   1  -1   79.13    7.14   1
   4   3  -4   23.11    5.18   1
   6   1  -2    1.12    4.61   1
  -4  -1  -2  636.00   10.68   1
  -4   0  -2  829.85   13.44   1
  -1   5 -12    0.34    7.34   1
   6  -3  -3  101.05    8.58   1
  -6   0  -4    5.93    4.75   1
   2   0   0 7390.59   49.64   1
   6  -2  -2    4.03    5.02   1
  -4  -2  -2    9.60    5.17   1
   3   1  -1 3334.09   25.23   1
   6   2  -4  122.42    6.06   1
   1  -6  -3   16.85    4.77   1
   1  -4  17   -0.01    4.21   1
   1  -2  18   13.17    3.18   1
   1  -6  -2    1.54    4.08   1
   1   0  -7    1.48    4.02   1
   6   1 -17    1.22    3.16   1
   1  -6  -1    9.32    4.42   1
   1  -5  -7    2.37    5.11   1
   1  -4  16    0.10    3.13   1
   1  -3  17    2.62    2.93   1
   1  -2  17   -1.10    3.02   1
   1  -6   0   15.60    3.72   1
   1  -6   1    7.60    4.33   1
   1  -6   2    2.82    4.39   1
   1  -6   3    7.19    4.07   1
   1  -6   4    4.23    4.20   1
   1  -6   5    5.28    3.58   1
   1  -6   6    8.02    3.56   1
   1  -5  12    1.77    3.69   1
   1  -4  15   -1.40    3.17   1
   1  -3  16    1.39    3.65   1
   1  -5  11    3.39    3.24   1
   1  -4  14   63.97    4.44   1
   1  -5  10    3.58    3.09   1
   1  -3  15    6.22    2.98   1
   6   0 -21    4.75    3.98   1
   1  -5   9   12.41    3.12   1
   1  -4  13    8.74    3.24   1
   1  -5   8    6.96    3.15   1
   1  -4  12    3.21    3.18   1
   6   2 -17    0.34    3.20   1
   6   4  -2    6.72    4.09   1
   6   4  -1    5.21    4.28   1
   6   4   1    7.58    3.85   1
   6   4   2   41.76    4.69   1
   1  -5   7    0.66    3.15   1
   1  -4  11    9.79    3.29   1
   1  -3  13  333.25    6.11   1
   6   1 -20    2.36    3.58   1
 -11  -2   4   11.04    4.58  -1
  11   2  -1   11.04    4.58   2
 -10  -2  -9    5.71    3.48  -1
  10   2 -13    5.71    3.48   2
 -10  -2  -8    5.62    4.01  -1
  10   2 -12    5.62    4.01   2
 -10  -2   4   38.66    4.56  -1
  10   2   0   38.66    4.56   2
  -9  -2  -8    9.79    3.20  -1
   9   2 -12    9.79    3.20   2
  -9  -2   4   14.57    4.31  -1
   9   2   0   14.57    4.31   2
  -8  -2  -8   23.84    3.46  -1
   8   2 -11   23.84    3.46   2
  -8  -2  -7   84.71    4.18  -1
   8   2 -10   84.71    4.18   2
  -7  -2  -6    8.52    2.34  -1
   7   2  -9    8.52    2.34   2
  -7  -2  -5   10.66    2.88  -1
   7   2  -8   10.66    2.88   2
  -7  -2   0  422.60    6.39  -1
   7   2  -3  422.60    6.39   2
  -7  -2   1   43.10    3.51  -1
   7   2  -2   43.10    3.51   2
  -5  -1 -15   25.05    2.75  -1
   5   1 -17   25.05    2.75   2
  -5   0 -20    9.21    4.02  -1
   5   0 -22    9.21    4.02   2
  -5   1  18   20.58    3.82  -1
   5  -1  16   20.58    3.82   2
  -4  -1 -13   71.35    3.78  -1
   4   1 -15   71.35    3.78   2
  -4   0 -19    3.56    3.85  -1
   4   0 -21    3.56    3.85   2
  -3  -1 -10  234.72    4.82  -1
   3   1 -11  234.72    4.82   2
  -2   3  18   11.60    3.42  -1
   2  -3  17   11.60    3.42   2
  -1   0 -13    2.55    3.27  -1
   1   0 -13    2.55    3.27   2
  -1   3  16    2.96    3.41  -1
   1  -3  16    2.96    3.41   2
   0   1 -16    2.74    2.32  -1
   0  -1 -16    2.74    2.32   2
   0   1   8  107.43    3.86  -1
   0  -1   8  107.43    3.86   2
   0   4  15    3.24    2.16  -1
   0  -4  15    3.24    2.16   2
   2   3   8   10.73    3.23  -1
  -2  -3   9   10.73    3.23   2
   2   5  10    2.72    3.10  -1
  -2  -5  11    2.72    3.10   2
   3   3   3   56.65    3.64  -1
  -3  -3   4   56.65    3.64   2
   3   5   6   17.18    3.60  -1
  -3  -5   7   17.18    3.60   2
   4   4  -6   20.71    4.67  -1
  -4  -4  -4   20.71    4.67   2
   4   4  -5   25.35    4.49  -1
  -4  -4  -3   25.35    4.49   2
   4   4  -4   13.32    4.10  -1
  -4  -4  -2   13.32    4.10   2
   4   5  -2    4.43    4.26  -1
  -4  -5   0    4.43    4.26   2
   4   5  -1   20.91    4.65  -1
  -4  -5   1   20.91    4.65   2
   4   5  -9    5.74    5.30  -1
  -4  -5  -7    5.74    5.30   2
   1   4  13   33.70    3.83  -1
  -1  -4  13   33.70    3.83   2
   1   3 -19    5.36    5.67  -1
  -1  -3 -19    5.36    5.67   2
   1   2   9   30.97    3.35  -1
  -1  -2   9   30.97    3.35   2
  -2   1 -20    8.63    3.48  -1
   2  -1 -21    8.63    3.48   2
  -4   1  17    5.28    4.25  -1
   4  -1  15    5.28    4.25   2
  -8  -2   2  184.95    5.71  -1
   8   2  -1  184.95    5.71   2
 -11  -2   3    6.13    4.91  -1
  11   2  -2    6.13    4.91   2
 -10  -2  -7    2.68    3.68  -1
  10   2 -11    2.68    3.68   2
 -10  -2  -6    7.02    4.42  -1
  10   2 -10    7.02    4.42   2
 -10  -2   3   38.10    4.37  -1
  10   2  -1   38.10    4.37   2
  -9  -2  -7   23.95    3.64  -1
   9   2 -11   23.95    3.64   2
  -9  -2  -6   32.94    4.19  -1
   9   2 -10   32.94    4.19   2
  -9  -2   3  154.88    5.32  -1
   9   2  -1  154.88    5.32   2
  -8  -2  -6   16.12    3.41  -1
   8   2  -9   16.12    3.41   2
  -8  -2  -5   21.89    4.12  -1
   8   2  -8   21.89    4.12   2
  -8  -1 -16   14.86    4.59  -1
   8   1 -19   14.86    4.59   2
  -7  -2  -4   10.61    2.27  -1
   7   2  -7   10.61    2.27   2
  -7  -2  -3   20.45    2.68  -1
   7   2  -6   20.45    2.68   2
  -7  -2  -2   24.78    2.43  -1
   7   2  -5   24.78    2.43   2
  -7  -2  -1   12.42    2.78  -1
   7   2  -4   12.42    2.78   2
  -7  -1 -16    7.98    2.86  -1
   7   1 -19    7.98    2.86   2
  -5  -1 -14   65.08    3.23  -1
   5   1 -16   65.08    3.23   2
  -4  -1 -12  373.99    5.66  -1
   4   1 -14  373.99    5.66   2
  -3   0 -17    5.75    3.42  -1
   3   0 -18    5.75    3.42   2
  -3   2  18    4.98    3.58  -1
   3  -2  17    4.98    3.58   2
  -1   1 -18    2.33    4.28  -1
   1  -1 -18    2.33    4.28   2
  -1   2 -21    3.35    4.43  -1
   1  -2 -21    3.35    4.43   2
   0   0  -7    8.66    3.92  -1
   0   0  -7    8.66    3.92   2
   0   2 -19    1.19    3.36  -1
   0  -2 -19    1.19    3.36   2
   0   2  12   17.28    2.37  -1
   0  -2  12   17.28    2.37   2
   2   4  10   33.00    3.03  -1
  -2  -4  11   33.00    3.03   2
   3   4   6    9.61    3.20  -1
  -3  -4   7    9.61    3.20   2
   3   5   7    4.88    3.65  -1
  -3  -5   8    4.88    3.65   2
   4   4  -7    6.58    4.79  -1
  -4  -4  -5    6.58    4.79   2
   4   4  -3   22.37    4.20  -1
  -4  -4  -1   22.37    4.20   2
   4   4  -2  127.65    5.21  -1
  -4  -4   0  127.65    5.21   2
   4   5   0    7.97    4.27  -1
  -4  -5   2    7.97    4.27   2
   4   5 -10    4.47    6.46  -1
  -4  -5  -8    4.47    6.46   2
   4   4  -8   32.39    5.93  -1
  -4  -4  -6   32.39    5.93   2
   3   3   4   25.01    3.19  -1
  -3  -3   5   25.01    3.19   2
   1   3  12  236.05    5.03  -1
  -1  -3  12  236.05    5.03   2
  -8  -2   1  478.19    7.20  -1
   8   2  -2  478.19    7.20   2
 -11  -2  -1   44.35    5.01  -1
  11   2  -6   44.35    5.01   2
 -10  -2  -5   17.44    3.82  -1
  10   2  -9   17.44    3.82   2
 -10  -2  -4    5.96    4.45  -1
  10   2  -8    5.96    4.45   2
 -10  -2   2    9.93    4.41  -1
  10   2  -2    9.93    4.41   2
  -9  -2  -5    5.73    3.33  -1
   9   2  -9    5.73    3.33   2
  -9  -2  -4   53.10    4.83  -1
   9   2  -8   53.10    4.83   2
  -9  -2   1   47.83    4.82  -1
   9   2  -3   47.83    4.82   2
  -9  -2   2   62.98    4.88  -1
   9   2  -2   62.98    4.88   2
  -8  -2  -4   32.06    3.72  -1
   8   2  -7   32.06    3.72   2
  -8  -2  -2   66.83    4.91  -1
   8   2  -5   66.83    4.91   2
  -8  -2  -1   72.73    4.92  -1
   8   2  -4   72.73    4.92   2
  -8  -2   0   42.04    4.44  -1
   8   2  -3   42.04    4.44   2
  -7  -1 -15    2.09    2.60  -1
   7   1 -18    2.09    2.60   2
  -7   0  17    5.45    5.26  -1
   7   0  14    5.45    5.26   2
  -5  -1 -13  475.56    5.69  -1
   5   1 -15  475.56    5.69   2
  -5   0  15    2.95    4.02  -1
   5   0  13    2.95    4.02   2
  -4   0 -18    4.44    3.18  -1
   4   0 -20    4.44    3.18   2
  -3  -1  -9  115.22    3.95  -1
   3   1 -10  115.22    3.95   2
  -3   1 -21   17.02    4.17  -1
   3  -1 -22   17.02    4.17   2
  -3   3  20   23.91    4.45  -1
   3  -3  19   23.91    4.45   2
  -2   1  14   17.24    3.61  -1
   2  -1  13   17.24    3.61   2
  -1   0 -12  514.47    6.81  -1
   1   0 -12  514.47    6.81   2
  -1   3  17   29.13    4.32  -1
   1  -3  17   29.13    4.32   2
   0   0  -6 1510.30   14.05  -1
   0   0  -6 1510.30   14.05   2
   0   1 -15   17.42    3.09  -1
   0  -1 -15   17.42    3.09   2
   0   3 -21    1.42    3.77  -1
   0  -3 -21    1.42    3.77   2
   0   3  15  367.55    5.60  -1
   0  -3  15  367.55    5.60   2
   0   4  16    1.87    2.32  -1
   0  -4  16    1.87    2.32   2
   2   3 -16   81.51    7.13  -1
  -2  -3 -15   81.51    7.13   2
   2   3   9   51.59    3.35  -1
  -2  -3  10   51.59    3.35   2
   2   4  11   10.64    3.51  -1
  -2  -4  12   10.64    3.51   2
   2   5  11    6.61    3.27  -1
  -2  -5  12    6.61    3.27   2
   3   4   7   10.33    3.68  -1
  -3  -4   8   10.33    3.68   2
   4   4  -1  478.02    6.65  -1
  -4  -4   1  478.02    6.65   2
   4   4   0   25.80    3.96  -1
  -4  -4   2   25.80    3.96   2
   4   5   1    5.64    3.54  -1
  -4  -5   3    5.64    3.54   2
   1   4  14   68.75    4.50  -1
  -1  -4  14   68.75    4.50   2
   1   2  10    6.92    3.25  -1
  -1  -2  10    6.92    3.25   2
   1   1   5   70.61    5.15  -1
  -1  -1   5   70.61    5.15   2
  -2   3  19    6.11    3.63  -1
   2  -3  18    6.11    3.63   2
  -2   2 -22    3.96    4.23  -1
   2  -2 -23    3.96    4.23   2
  -2   2  17   22.25    3.52  -1
   2  -2  16   22.25    3.52   2
  -3  -1   3    5.00    5.51  -1
   3   1   2    5.00    5.51   2
  -4   2  20   15.21    4.20  -1
   4  -2  18   15.21    4.20   2
  -4  -1 -11   62.61    3.85  -1
   4   1 -13   62.61    3.85   2
  -9  -2  -3   12.82    4.13  -1
   9   2  -7   12.82    4.13   2
 -10  -2   1   10.33    4.22  -1
  10   2  -3   10.33    4.22   2
 -10  -2  -3   18.34    3.73  -1
  10   2  -7   18.34    3.73   2
 -10  -2  -1    3.62    3.54  -1
  10   2  -5    3.62    3.54   2
 -10  -2   0   11.04    3.48  -1
  10   2  -4   11.04    3.48   2
  -9  -2  -2   17.96    3.86  -1
   9   2  -6   17.96    3.86   2
  -9  -2  -1   26.97    3.94  -1
   9   2  -5   26.97    3.94   2
  -9  -2   0   53.37    4.22  -1
   9   2  -4   53.37    4.22   2
  -5   2  21   11.98    4.16  -1
   5  -2  19   11.98    4.16   2
  -3  -1  -8  177.27    4.49  -1
   3   1  -9  177.27    4.49   2
  -3   0 -16   16.73    3.73  -1
   3   0 -17   16.73    3.73   2
  -3   1  16    9.27    3.73  -1
   3  -1  15    9.27    3.73   2
  -2   1 -19   19.84    3.05  -1
   2  -1 -20   19.84    3.05   2
   0   1   9 1135.38    9.37  -1
   0  -1   9 1135.38    9.37   2
   0   2  13  296.55    4.55  -1
   0  -2  13  296.55    4.55   2
   2   2   6    9.02    3.11  -1
  -2  -2   7    9.02    3.11   2
   2   5  12   10.01    3.44  -1
  -2  -5  13   10.01    3.44   2
   3   3   5   36.83    3.21  -1
  -3  -3   6   36.83    3.21   2
   4   5   2    6.22    3.73  -1
  -4  -5   4    6.22    3.73   2
   4   5   3   34.44    4.62  -1
  -4  -5   5   34.44    4.62   2
   4   5 -11    1.96    7.76  -1
  -4  -5  -9    1.96    7.76   2
   4   4  -9    6.82    6.10  -1
  -4  -4  -7    6.82    6.10   2
   3   5   9   41.86    4.43  -1
  -3  -5  10   41.86    4.43   2
   3   4   8   25.55    3.99  -1
  -3  -4   9   25.55    3.99   2
   1   3  13  443.86    6.35  -1
  -1  -3  13  443.86    6.35   2
  -2   0 -14   77.63    3.66  -1
   2   0 -15   77.63    3.66   2
  -4   1 -21   21.78    4.70  -1
   4  -1 -23   21.78    4.70   2
  -4   0 -17    5.52    3.66  -1
   4   0 -19    5.52    3.66   2
  -4   0  14   36.93    5.04  -1
   4   0  12   36.93    5.04   2
  -8  -1 -14   32.35    4.23  -1
   8   1 -17   32.35    4.23   2
  -7  -1 -14    6.89    2.77  -1
   7   1 -17    6.89    2.77   2
  -5  -1 -12  206.21    4.21  -1
   5   1 -14  206.21    4.21   2
  -5   0 -18   19.84    3.21  -1
   5   0 -20   19.84    3.21   2
  -5   1  19   17.66    3.96  -1
   5  -1  17   17.66    3.96   2
  -4  -1 -10   30.36    3.53  -1
   4   1 -12   30.36    3.53   2
  -3  -1  -7  157.49    4.46  -1
   3   1  -8  157.49    4.46   2
  -3   0  12   61.15    4.81  -1
   3   0  11   61.15    4.81   2
  -3   1 -20   10.41    4.07  -1
   3  -1 -21   10.41    4.07   2
  -3   2  19    2.12    3.72  -1
   3  -2  18    2.12    3.72   2
  -1   0 -11    8.70    4.26  -1
   1   0 -11    8.70    4.26   2
  -1   2 -20    5.53    5.20  -1
   1  -2 -20    5.53    5.20   2
   0   0  -5    3.13    3.88  -1
   0   0  -5    3.13    3.88   2
   0   4  17   18.23    2.61  -1
   0  -4  17   18.23    2.61   2
   1   4  15    6.25    4.42  -1
  -1  -4  15    6.25    4.42   2
   2   3  10   10.03    2.91  -1
  -2  -3  11   10.03    2.91   2
   2   4  12   33.57    4.04  -1
  -2  -4  13   33.57    4.04   2
   3   2  -4   40.01    5.32  -1
  -3  -2  -3   40.01    5.32   2
   3   2  -3  450.70    8.56  -1
  -3  -2  -2  450.70    8.56   2
   3   2  -2  477.56    8.39  -1
  -3  -2  -1  477.56    8.39   2
   3   3   6    6.86    3.39  -1
  -3  -3   7    6.86    3.39   2
   4   4   2   32.01    4.47  -1
  -4  -4   4   32.01    4.47   2
   4   5   4   66.72    4.96  -1
  -4  -5   6   66.72    4.96   2
   1   3 -18   18.87    5.98  -1
  -1  -3 -18   18.87    5.98   2
   1   2  11   20.52    3.54  -1
  -1  -2  11   20.52    3.54   2
   1   1   6    9.26    4.49  -1
  -1  -1   6    9.26    4.49   2
  -4   1  18   21.90    4.46  -1
   4  -1  16   21.90    4.46   2
  -7  -1 -13   78.88    3.47  -1
   7   1 -16   78.88    3.47   2
  -6  -1 -12   54.37    4.27  -1
   6   1 -15   54.37    4.27   2
  -5  -1 -11    3.83    3.18  -1
   5   1 -13    3.83    3.18   2
  -4  -1  -9   14.19    3.38  -1
   4   1 -11   14.19    3.38   2
  -3  -1  -6   10.93    3.70  -1
   3   1  -7   10.93    3.70   2
  -3   0 -15    4.10    3.87  -1
   3   0 -16    4.10    3.87   2
  -2   0  10    3.52    3.79  -1
   2   0   9    3.52    3.79   2
  -2   1 -18  143.27    4.90  -1
   2  -1 -19  143.27    4.90   2
  -2   1  15  101.91    4.67  -1
   2  -1  14  101.91    4.67   2
  -2   2  18   10.48    4.00  -1
   2  -2  17   10.48    4.00   2
  -2   3  20    7.15    4.01  -1
   2  -3  19    7.15    4.01   2
  -1   2  16    4.50    3.56  -1
   1  -2  16    4.50    3.56   2
  -1   3  18   14.70    3.90  -1
   1  -3  18   14.70    3.90   2
   0   1 -14   27.95    3.21  -1
   0  -1 -14   27.95    3.21   2
   0   1  10  110.39    4.30  -1
   0  -1  10  110.39    4.30   2
   0   2 -18   76.43    3.89  -1
   0  -2 -18   76.43    3.89   2
   0   2  14  181.47    4.49  -1
   0  -2  14  181.47    4.49   2
   0   3  16   12.86    2.69  -1
   0  -3  16   12.86    2.69   2
   2   2 -12   39.28    5.93  -1
  -2  -2 -11   39.28    5.93   2
   2   2   7    8.63    2.95  -1
  -2  -2   8    8.63    2.95   2
   2   5  13   22.70    3.68  -1
  -2  -5  14   22.70    3.68   2
   3   2  -5 1072.20   15.78  -1
  -3  -2  -4 1072.20   15.78   2
   3   2  -1 1680.02   13.60  -1
  -3  -2   0 1680.02   13.60   2
   4   5   5    7.98    4.58  -1
  -4  -5   7    7.98    4.58   2
   4   4 -10   15.93    7.72  -1
  -4  -4  -8   15.93    7.72   2
   3   3   7   30.75    3.75  -1
  -3  -3   8   30.75    3.75   2
   3   2   0  333.33    7.15  -1
  -3  -2   1  333.33    7.15   2
   1   3  14  178.87    5.24  -1
  -1  -3  14  178.87    5.24   2
  -2   0 -13    7.13    3.12  -1
   2   0 -14    7.13    3.12   2
  -4   1 -20    4.11    5.04  -1
   4  -1 -22    4.11    5.04   2
  -4   0 -16   62.88    4.19  -1
   4   0 -18   62.88    4.19   2
  -9  -1 -13   36.83    4.42  -1
   9   1 -17   36.83    4.42   2
  -8  -1 -13   33.34    4.33  -1
   8   1 -16   33.34    4.33   2
  -7  -1 -12   67.62    3.73  -1
   7   1 -15   67.62    3.73   2
  -7   0 -18    5.55    3.06  -1
   7   0 -21    5.55    3.06   2
  -5   0 -17    4.72    3.22  -1
   5   0 -19    4.72    3.22   2
  -3   1 -19   29.99    4.41  -1
   3  -1 -20   29.99    4.41   2
  -3   1  17   20.63    4.65  -1
   3  -1  16   20.63    4.65   2
   0   0  -3    1.84    6.54  -1
   0   0  -3    1.84    6.54   2
   0   3 -20    5.88    3.71  -1
   0  -3 -20    5.88    3.71   2
   0   4  18    3.12    2.60  -1
   0  -4  18    3.12    2.60   2
   1   4  16    2.13    4.13  -1
  -1  -4  16    2.13    4.13   2
   2   3  11   14.47    3.03  -1
  -2  -3  12   14.47    3.03   2
   2   4  13  248.19    5.23  -1
  -2  -4  14  248.19    5.23   2
   4   5   6    3.04    4.97  -1
  -4  -5   8    3.04    4.97   2
   4   5 -12    1.10    9.24  -1
  -4  -5 -10    1.10    9.24   2
   3   4  10    2.15    3.65  -1
  -3  -4  11    2.15    3.65   2
   3   2   1  219.17    6.21  -1
  -3  -2   2  219.17    6.21   2
   1   2  12   19.28    3.83  -1
  -1  -2  12   19.28    3.83   2
  -6  -1 -11   91.39    4.30  -1
   6   1 -14   91.39    4.30   2
  -9  -1 -12   83.90    4.93  -1
   9   1 -16   83.90    4.93   2
  -8  -1 -12  171.12    5.08  -1
   8   1 -15  171.12    5.08   2
  -5  -1 -10   15.94    3.26  -1
   5   1 -12   15.94    3.26   2
  -3  -1  -4 1127.22   10.00  -1
   3   1  -5 1127.22   10.00   2
  -3  -1  -3  297.05    6.88  -1
   3   1  -4  297.05    6.88   2
  -3   0 -14    7.73    4.02  -1
   3   0 -15    7.73    4.02   2
  -3   2  20    8.87    4.54  -1
   3  -2  19    8.87    4.54   2
  -1   2  17   23.01    4.87  -1
   1  -2  17   23.01    4.87   2
   0   3  17   13.92    2.79  -1
   0  -3  17   13.92    2.79   2
   2   2   8    7.00    3.07  -1
  -2  -2   9    7.00    3.07   2
   2   3  12   24.79    3.78  -1
  -2  -3  13   24.79    3.78   2
   3   2  -6   89.23    8.96  -1
  -3  -2  -5   89.23    8.96   2
   3   3   8    9.44    3.74  -1
  -3  -3   9    9.44    3.74   2
   4   3  -4   29.59    5.08  -1
  -4  -3  -2   29.59    5.08   2
   4   3  -3   61.63    4.90  -1
  -4  -3  -1   61.63    4.90   2
   4   3  -2  125.76    5.46  -1
  -4  -3   0  125.76    5.46   2
   4   3  -1  655.32    8.81  -1
  -4  -3   1  655.32    8.81   2
   4   4   5    7.29    3.39  -1
  -4  -4   7    7.29    3.39   2
   4   5   7   13.80    4.79  -1
  -4  -5   9   13.80    4.79   2
   4   3  -5   27.37    5.50  -1
  -4  -3  -3   27.37    5.50   2
   3   2   2  104.82    5.34  -1
  -3  -2   3  104.82    5.34   2
   1   4  17    5.23    4.82  -1
  -1  -4  17    5.23    4.82   2
   1   3  15    1.76    4.09  -1
  -1  -3  15    1.76    4.09   2
  -2   3  21    5.94    4.45  -1
   2  -3  20    5.94    4.45   2
  -2   0 -12   36.75    3.64  -1
   2   0 -13   36.75    3.64   2
  -4   1  19    5.97    4.78  -1
   4  -1  17    5.97    4.78   2
  -4   0 -15    1.53    3.82  -1
   4   0 -17    1.53    3.82   2
  -4  -1  -7  197.10    5.26  -1
   4   1  -9  197.10    5.26   2
  -6  -1 -10   20.41    4.14  -1
   6   1 -13   20.41    4.14   2
 -10  -1 -11   10.96    3.85  -1
  10   1 -15   10.96    3.85   2
  -9  -1 -11   29.71    4.13  -1
   9   1 -15   29.71    4.13   2
  -7  -1 -11   73.42    3.14  -1
   7   1 -14   73.42    3.14   2
  -7   0 -17    6.35    2.99  -1
   7   0 -20    6.35    2.99   2
  -5  -1  -9   72.46    3.67  -1
   5   1 -11   72.46    3.67   2
  -5   0 -16   99.18    3.96  -1
   5   0 -18   99.18    3.96   2
  -5   0  16  126.27    5.81  -1
   5   0  14  126.27    5.81   2
  -5   1 -20   10.40    3.42  -1
   5  -1 -22   10.40    3.42   2
  -5   1  20    7.13    3.71  -1
   5  -1  18    7.13    3.71   2
  -3  -1  -2   19.85    4.12  -1
   3   1  -3   19.85    4.12   2
  -3  -1  -1  454.39    8.17  -1
   3   1  -2  454.39    8.17   2
  -3   0  13    3.04    4.73  -1
   3   0  12    3.04    4.73   2
  -2   1 -17   74.30    3.81  -1
   2  -1 -18   74.30    3.81   2
  -2   2  19   42.23    3.90  -1
   2  -2  18   42.23    3.90   2
   0   1 -13   24.01    3.32  -1
   0  -1 -13   24.01    3.32   2
   0   1  11   38.17    2.92  -1
   0  -1  11   38.17    2.92   2
   0   2 -17   13.22    3.25  -1
   0  -2 -17   13.22    3.25   2
   0   2  15    7.23    2.60  -1
   0  -2  15    7.23    2.60   2
   2   2   9   71.51    4.22  -1
  -2  -2  10   71.51    4.22   2
   2   4 -17   17.72    7.83  -1
  -2  -4 -16   17.72    7.83   2
   2   4  14    8.46    3.42  -1
  -2  -4  15    8.46    3.42   2
   3   4  11    8.83    3.75  -1
  -3  -4  12    8.83    3.75   2
   3   5  12   10.23    4.18  -1
  -3  -5  13   10.23    4.18   2
   4   3   0  191.16    5.57  -1
  -4  -3   2  191.16    5.57   2
   4   3   1   27.94    4.86  -1
  -4  -3   3   27.94    4.86   2
   4   5   8    7.98    4.99  -1
  -4  -5  10    7.98    4.99   2
   4   3  -6   40.68    6.43  -1
  -4  -3  -4   40.68    6.43   2
   3   3   9   36.24    4.07  -1
  -3  -3  10   36.24    4.07   2
   3   2   3   14.63    4.65  -1
  -3  -2   4   14.63    4.65   2
   1   2  13  281.84    5.51  -1
  -1  -2  13  281.84    5.51   2
  -2   2 -20    1.43    4.42  -1
   2  -2 -21    1.43    4.42   2
  -2   1  16   68.16    4.30  -1
   2  -1  15   68.16    4.30   2
  -4   2  22    3.02    5.65  -1
   4  -2  20    3.02    5.65   2
  -4   1 -19   13.68    4.20  -1
   4  -1 -21   13.68    4.20   2
  -4   0  15    4.06    5.13  -1
   4   0  13    4.06    5.13   2
  -7   0  18   26.72    6.53  -1
   7   0  15   26.72    6.53   2
 -10  -1  12    8.90    7.55  -1
  10   1   8    8.90    7.55   2
 -10  -1 -10    6.84    3.55  -1
  10   1 -14    6.84    3.55   2
  -9  -1 -10   38.61    4.26  -1
   9   1 -14   38.61    4.26   2
  -7  -1 -10    8.31    2.76  -1
   7   1 -13    8.31    2.76   2
  -5  -1  -8    4.44    2.90  -1
   5   1 -10    4.44    2.90   2
  -4  -1  -6    8.71    4.01  -1
   4   1  -8    8.71    4.01   2
  -3   0 -13   35.01    4.01  -1
   3   0 -14   35.01    4.01   2
  -3   1 -18    8.57    4.27  -1
   3  -1 -19    8.57    4.27   2
  -3   2 -21   12.12    4.83  -1
   3  -2 -22   12.12    4.83   2
  -3   2  21   11.97    5.22  -1
   3  -2  20   11.97    5.22   2
  -1   3  20    4.07    4.38  -1
   1  -3  20    4.07    4.38   2
   0   3  18    7.15    2.82  -1
   0  -3  18    7.15    2.82   2
   1   3  16    6.19    4.28  -1
  -1  -3  16    6.19    4.28   2
   2   3 -15   61.28    7.56  -1
  -2  -3 -14   61.28    7.56   2
   2   3  13  134.95    4.17  -1
  -2  -3  14  134.95    4.17   2
   2   4  15   30.75    4.33  -1
  -2  -4  16   30.75    4.33   2
   3   5  13   14.76    5.00  -1
  -3  -5  14   14.76    5.00   2
   4   3   2   14.08    3.64  -1
  -4  -3   4   14.08    3.64   2
   4   3   3   84.42    4.62  -1
  -4  -3   5   84.42    4.62   2
   4   4   7   16.87    3.70  -1
  -4  -4   9   16.87    3.70   2
   4   5   9   11.28    4.59  -1
  -4  -5  11   11.28    4.59   2
   5   5  -4   47.95    4.75  -1
  -5  -5  -2   47.95    4.75   2
   5   5  -3    8.98    4.58  -1
  -5  -5  -1    8.98    4.58   2
   5   5  -2    7.04    4.15  -1
  -5  -5   0    7.04    4.15   2
   5   5  -1   14.64    4.29  -1
  -5  -5   1   14.64    4.29   2
   5   5   0   10.18    4.44  -1
  -5  -5   2   10.18    4.44   2
   5   5   1    5.27    4.22  -1
  -5  -5   3    5.27    4.22   2
   4   4 -11    3.39    9.07  -1
  -4  -4  -9    3.39    9.07   2
   3   4  12  134.98    4.91  -1
  -3  -4  13  134.98    4.91   2
   1   4  18    5.92    4.40  -1
  -1  -4  18    5.92    4.40   2
  -2   0 -11    3.25    3.52  -1
   2   0 -12    3.25    3.52   2
  -7   0 -16   11.44    3.71  -1
   7   0 -19   11.44    3.71   2
 -10  -1  -9   31.34    3.83  -1
  10   1 -13   31.34    3.83   2
  -9  -1  -9   20.10    4.87  -1
   9   1 -13   20.10    4.87   2
  -9  -1  12   52.51    8.95  -1
   9   1   8   52.51    8.95   2
  -8   0 -16   12.44    4.35  -1
   8   0 -19   12.44    4.35   2
  -7  -1  -9   16.87    3.52  -1
   7   1 -12   16.87    3.52   2
  -5   0 -15    3.74    3.32  -1
   5   0 -17    3.74    3.32   2
  -5   1 -19   17.76    4.14  -1
   5  -1 -21   17.76    4.14   2
  -4  -1  -5   44.56    4.39  -1
   4   1  -7   44.56    4.39   2
  -3   1  18    5.34    4.58  -1
   3  -1  17    5.34    4.58   2
  -1   2  18    5.47    4.29  -1
   1  -2  18    5.47    4.29   2
   0   1  12   10.32    3.19  -1
   0  -1  12   10.32    3.19   2
   0   2  16    2.24    2.42  -1
   0  -2  16    2.24    2.42   2
   0   3 -19    2.58    3.98  -1
   0  -3 -19    2.58    3.98   2
   2   2  10   40.59    3.41  -1
  -2  -2  11   40.59    3.41   2
   3   3  10    4.40    3.36  -1
  -3  -3  11    4.40    3.36   2
   4   3   4   15.70    4.28  -1
  -4  -3   6   15.70    4.28   2
   5   5  -5   10.47    4.70  -1
  -5  -5  -3   10.47    4.70   2
   5   5   2   45.04    4.23  -1
  -5  -5   4   45.04    4.23   2
   5   5   3   31.08    4.64  -1
  -5  -5   5   31.08    4.64   2
   5   5  -6   40.90    5.46  -1
  -5  -5  -4   40.90    5.46   2
   4   3  -7    4.76    5.72  -1
  -4  -3  -5    4.76    5.72   2
   3   2   5   22.73    4.62  -1
  -3  -2   6   22.73    4.62   2
  -2   2  20    8.89    4.25  -1
   2  -2  19    8.89    4.25   2
  -2   1 -16   10.50    4.00  -1
   2  -1 -17   10.50    4.00   2
  -4   1 -18   27.42    4.30  -1
   4  -1 -20   27.42    4.30   2
 -10  -1  -8   24.51    3.95  -1
  10   1 -12   24.51    3.95   2
  -8  -1  -9   32.37    4.11  -1
   8   1 -12   32.37    4.11   2
  -8   0 -15   16.62    5.06  -1
   8   0 -18   16.62    5.06   2
  -7  -1  11    6.98    7.70  -1
   7   1   8    6.98    7.70   2
  -5  -1  -7  106.41    3.78  -1
   5   1  -9  106.41    3.78   2
  -4  -1  -4   56.49    5.40  -1
   4   1  -6   56.49    5.40   2
  -3   0 -12    6.93    3.83  -1
   3   0 -13    6.93    3.83   2
  -3   1 -17   11.07    4.49  -1
   3  -1 -18   11.07    4.49   2
  -3   2 -20    6.39    5.29  -1
   3  -2 -21    6.39    5.29   2
  -2   1  17   16.74    3.94  -1
   2  -1  16   16.74    3.94   2
  -1   2 -18   14.73    5.42  -1
   1  -2 -18   14.73    5.42   2
   0   1 -12   10.09    3.35  -1
   0  -1 -12   10.09    3.35   2
   0   3  19    2.65    2.74  -1
   0  -3  19    2.65    2.74   2
   1   3  17   10.13    4.66  -1
  -1  -3  17   10.13    4.66   2
   2   1  -1 2566.19   23.26  -1
  -2  -1   0 2566.19   23.26   2
   2   3  14  108.48    3.89  -1
  -2  -3  15  108.48    3.89   2
   2   4  16    3.27    3.73  -1
  -2  -4  17    3.27    3.73   2
   3   4  13   63.82    4.87  -1
  -3  -4  14   63.82    4.87   2
   4   3   5   17.27    4.67  -1
  -4  -3   7   17.27    4.67   2
   4   4   9    3.34    4.23  -1
  -4  -4  11    3.34    4.23   2
   4   5  10    7.75    4.19  -1
  -4  -5  12    7.75    4.19   2
   5   5   4   11.03    3.69  -1
  -5  -5   6   11.03    3.69   2
   5   4  -1    4.10    4.10  -1
  -5  -4   1    4.10    4.10   2
   3   3  11   19.97    3.98  -1
  -3  -3  12   19.97    3.98   2
   2   1  -2 1591.10   21.24  -1
  -2  -1  -1 1591.10   21.24   2
  -2   2 -19   13.88    4.43  -1
   2  -2 -20   13.88    4.43   2
  -4   1  20   17.81    5.65  -1
   4  -1  18   17.81    5.65   2
  -4   0 -13    3.18    3.97  -1
   4   0 -15    3.18    3.97   2
  -7  -1  -8    5.06    3.63  -1
   7   1 -11    5.06    3.63   2
  -9  -1  -8   19.47    4.78  -1
   9   1 -12   19.47    4.78   2
 -10  -1  -7   40.55    3.96  -1
  10   1 -11   40.55    3.96   2
  -8  -1  -8   36.95    4.29  -1
   8   1 -11   36.95    4.29   2
  -8   0  19    4.54    9.86  -1
   8   0  16    4.54    9.86   2
  -5  -1  -6   14.87    3.01  -1
   5   1  -8   14.87    3.01   2
  -5   0 -14   90.24    4.16  -1
   5   0 -16   90.24    4.16   2
  -5   1 -18    7.54    4.09  -1
   5  -1 -20    7.54    4.09   2
  -5   1  21   23.71    4.57  -1
   5  -1  19   23.71    4.57   2
  -4  -1  -3  604.19    8.78  -1
   4   1  -5  604.19    8.78   2
  -3   2  22    9.10    4.84  -1
   3  -2  21    9.10    4.84   2
  -2   0 -10  125.87    4.50  -1
   2   0 -11  125.87    4.50   2
  -1   1 -14   43.21    5.58  -1
   1  -1 -14   43.21    5.58   2
  -1   2  19    7.42    5.41  -1
   1  -2  19    7.42    5.41   2
  -1   3 -20    2.03    5.58  -1
   1  -3 -20    2.03    5.58   2
   0   2 -16    2.34    3.21  -1
   0  -2 -16    2.34    3.21   2
   0   2  17   13.79    3.39  -1
   0  -2  17   13.79    3.39   2
   2   1   2   52.56    5.26  -1
  -2  -1   3   52.56    5.26   2
   2   2 -11   14.13    5.95  -1
  -2  -2 -10   14.13    5.95   2
   2   2  11    6.08    3.30  -1
  -2  -2  12    6.08    3.30   2
   3   2   6   59.38    4.29  -1
  -3  -2   7   59.38    4.29   2
   3   4  14   98.82    5.70  -1
  -3  -4  15   98.82    5.70   2
   4   3   6   18.88    4.52  -1
  -4  -3   8   18.88    4.52   2
   4   4  10   13.76    4.68  -1
  -4  -4  12   13.76    4.68   2
   4   5  11    5.10    4.55  -1
  -4  -5  13    5.10    4.55   2
   5   4  -3   36.02    4.23  -1
  -5  -4  -1   36.02    4.23   2
   5   4  -2   94.25    4.45  -1
  -5  -4   0   94.25    4.45   2
   5   4   0   55.67    3.88  -1
  -5  -4   2   55.67    3.88   2
   5   4   1   12.76    3.48  -1
  -5  -4   3   12.76    3.48   2
   5   4   2   13.01    4.14  -1
  -5  -4   4   13.01    4.14   2
   5   5  -7    3.26    5.11  -1
  -5  -5  -5    3.26    5.11   2
   5   5   5    6.92    3.73  -1
  -5  -5   7    6.92    3.73   2
   5   5   6    7.48    4.68  -1
  -5  -5   8    7.48    4.68   2
   1   3  18    9.05    5.67  -1
  -1  -3  18    9.05    5.67   2
  -4   1 -17    9.41    4.93  -1
   4  -1 -19    9.41    4.93   2
  -4   0  16  350.90    8.94  -1
   4   0  14  350.90    8.94   2
  -9  -1  -7   16.47    4.57  -1
   9   1 -11   16.47    4.57   2
 -11  -1  -5    6.91    5.28  -1
  11   1 -10    6.91    5.28   2
 -10  -1  -6    8.40    3.76  -1
  10   1 -10    8.40    3.76   2
  -8  -1  -7    9.97    4.57  -1
   8   1 -10    9.97    4.57   2
  -8   0 -14    6.64    4.65  -1
   8   0 -17    6.64    4.65   2
  -7  -1  -7    8.26    3.19  -1
   7   1 -10    8.26    3.19   2
  -7   0 -14   16.19    3.20  -1
   7   0 -17   16.19    3.20   2
  -5  -1  -5   80.10    3.76  -1
   5   1  -7   80.10    3.76   2
  -5   0  17    5.24    4.83  -1
   5   0  15    5.24    4.83   2
  -4  -1   5  206.21   10.72  -1
   4   1   3  206.21   10.72   2
  -4   2 -20    3.51    4.97  -1
   4  -2 -22    3.51    4.97   2
  -3   1  19   11.59    4.86  -1
   3  -1  18   11.59    4.86   2
  -2   0  12    5.10    4.44  -1
   2   0  11    5.10    4.44   2
  -2   1 -15   13.98    3.99  -1
   2  -1 -16   13.98    3.99   2
  -2   2  21   24.31    4.73  -1
   2  -2  20   24.31    4.73   2
   0   1  13   22.25    2.79  -1
   0  -1  13   22.25    2.79   2
   0   3  20    4.54    3.57  -1
   0  -3  20    4.54    3.57   2
   2   1   3   51.39    4.97  -1
  -2  -1   4   51.39    4.97   2
   2   3  15   26.51    3.72  -1
  -2  -3  16   26.51    3.72   2
   2   4  17    4.97    3.72  -1
  -2  -4  18    4.97    3.72   2
   3   2   7    8.89    3.83  -1
  -3  -2   8    8.89    3.83   2
   3   3  12   35.86    3.90  -1
  -3  -3  13   35.86    3.90   2
   4   3   7    9.38    4.53  -1
  -4  -3   9    9.38    4.53   2
   5   4  -4    5.37    3.78  -1
  -5  -4  -2    5.37    3.78   2
   5   4   3   27.05    3.54  -1
  -5  -4   5   27.05    3.54   2
   5   4   4   17.07    4.31  -1
  -5  -4   6   17.07    4.31   2
   5   5   7    5.27    3.81  -1
  -5  -5   9    5.27    3.81   2
   3   4  15   34.09    4.99  -1
  -3  -4  16   34.09    4.99   2
   2   1  -3   21.06    7.36  -1
  -2  -1  -2   21.06    7.36   2
  -4   0 -12  198.75    5.37  -1
   4   0 -14  198.75    5.37   2
  -8  -1  11   24.33    9.40  -1
   8   1   8   24.33    9.40   2
 -10  -1  11    7.58    6.10  -1
  10   1   7    7.58    6.10   2
 -12  -1   0    5.13    4.94  -1
  12   1  -5    5.13    4.94   2
 -10  -1  -5    8.23    3.53  -1
  10   1  -9    8.23    3.53   2
  -9  -1  -6   24.91    3.91  -1
   9   1 -10   24.91    3.91   2
  -9   0 -13   10.71    4.42  -1
   9   0 -17   10.71    4.42   2
  -8  -1  -6   16.86    4.09  -1
   8   1  -9   16.86    4.09   2
  -7  -1  -6    7.29    3.52  -1
   7   1  -9    7.29    3.52   2
  -5   0 -13    3.83    3.10  -1
   5   0 -15    3.83    3.10   2
  -3   0 -11   16.01    3.39  -1
   3   0 -12   16.01    3.39   2
  -3   1 -16   60.62    4.61  -1
   3  -1 -17   60.62    4.61   2
  -3   2 -19    6.16    5.44  -1
   3  -2 -20    6.16    5.44   2
  -2   0  -9    1.24    4.40  -1
   2   0 -10    1.24    4.40   2
  -1   1  16   54.03    4.99  -1
   1  -1  16   54.03    4.99   2
  -1   2 -17    7.52    5.03  -1
   1  -2 -17    7.52    5.03   2
   2   1   4   54.35    4.73  -1
  -2  -1   5   54.35    4.73   2
   2   3  16   44.00    4.29  -1
  -2  -3  17   44.00    4.29   2
   3   2   8  122.89    5.26  -1
  -3  -2   9  122.89    5.26   2
   4   3   8    6.27    4.09  -1
  -4  -3  10    6.27    4.09   2
   4   4  11   38.21    4.02  -1
  -4  -4  13   38.21    4.02   2
   5   4  -5   20.40    4.34  -1
  -5  -4  -3   20.40    4.34   2
   5   5  -8    4.69    5.37  -1
  -5  -5  -6    4.69    5.37   2
   5   5   8    7.20    4.22  -1
  -5  -5  10    7.20    4.22   2
   4   3  -8   28.64    7.39  -1
  -4  -3  -6   28.64    7.39   2
   3   3  13   12.39    4.13  -1
  -3  -3  14   12.39    4.13   2
   1   2  16    4.50    4.14  -1
  -1  -2  16    4.50    4.14   2
   0   2  18   78.15    4.41  -1
   0  -2  18   78.15    4.41   2
  -2   2 -18   27.06    4.64  -1
   2  -2 -19   27.06    4.64   2
  -2   1  18  290.57    6.64  -1
   2  -1  17  290.57    6.64   2
  -4   1  21   21.12    5.47  -1
   4  -1  19   21.12    5.47   2
  -7   0  19    4.56    7.18  -1
   7   0  16    4.56    7.18   2
 -12  -1   1   27.17    5.10  -1
  12   1  -4   27.17    5.10   2
 -12  -1   2   13.91    5.06  -1
  12   1  -3   13.91    5.06   2
 -12  -1   3    8.98    4.89  -1
  12   1  -2    8.98    4.89   2
 -12  -1   4   10.97    5.00  -1
  12   1  -1   10.97    5.00   2
 -12  -1   5    6.26    4.68  -1
  12   1   0    6.26    4.68   2
 -10  -1  -4    6.43    3.70  -1
  10   1  -8    6.43    3.70   2
  -9  -1  -5    4.45    3.70  -1
   9   1  -9    4.45    3.70   2
  -8  -1  -5   13.50    4.25  -1
   8   1  -8   13.50    4.25   2
  -8   0 -13    2.12    4.90  -1
   8   0 -16    2.12    4.90   2
  -7  -1  -5   21.15    3.47  -1
   7   1  -8   21.15    3.47   2
  -6   1 -17   12.28    5.48  -1
   6  -1 -19   12.28    5.48   2
  -5   1 -17    9.10    2.99  -1
   5  -1 -19    9.10    2.99   2
  -4  -1   1   90.71    6.54  -1
   4   1  -1   90.71    6.54   2
  -1   1 -13   65.32    5.82  -1
   1  -1 -13   65.32    5.82   2
  -1   2  20    5.54    4.54  -1
   1  -2  20    5.54    4.54   2
   0   0   3    0.84    6.85  -1
   0   0   3    0.84    6.85   2
   0   1 -11   38.63    3.89  -1
   0  -1 -11   38.63    3.89   2
   0   1  14   29.50    3.57  -1
   0  -1  14   29.50    3.57   2
   0   3 -18    7.99    3.84  -1
   0  -3 -18    7.99    3.84   2
   0   3  21    0.35    4.71  -1
   0  -3  21    0.35    4.71   2
   2   1   5  193.71    5.65  -1
  -2  -1   6  193.71    5.65   2
   2   2  13   64.62    4.35  -1
  -2  -2  14   64.62    4.35   2
   3   4  16   12.24    5.10  -1
  -3  -4  17   12.24    5.10   2
   4   3   9   11.41    4.35  -1
  -4  -3  11   11.41    4.35   2
   4   4  12   26.66    4.29  -1
  -4  -4  14   26.66    4.29   2
   5   4  -6   42.24    5.23  -1
  -5  -4  -4   42.24    5.23   2
   5   4   6    5.96    3.46  -1
  -5  -4   8    5.96    3.46   2
   5   4   7   20.94    4.15  -1
  -5  -4   9   20.94    4.15   2
   5   5  -9    0.89    6.99  -1
  -5  -5  -7    0.89    6.99   2
   5   5   9    6.74    4.28  -1
  -5  -5  11    6.74    4.28   2
   1   1  11  119.75    5.33  -1
  -1  -1  11  119.75    5.33   2
  -2   3 -20    9.71    5.99  -1
   2  -3 -21    9.71    5.99   2
  -2   2  22   22.58    4.94  -1
   2  -2  21   22.58    4.94   2
  -4   2 -19   12.45    5.76  -1
   4  -2 -21   12.45    5.76   2
  -4   1 -16    7.47    4.14  -1
   4  -1 -18    7.47    4.14   2
  -4   0 -11    5.15    4.32  -1
   4   0 -13    5.15    4.32   2
  -7   1 -17   10.13    4.33  -1
   7  -1 -20   10.13    4.33   2
 -10  -1  -3   14.19    3.78  -1
  10   1  -7   14.19    3.78   2
 -10  -1  -2   14.73    4.41  -1
  10   1  -6   14.73    4.41   2
 -10  -1  10    6.19    5.46  -1
  10   1   6    6.19    5.46   2
 -10   0 -11    6.09    4.50  -1
  10   0 -15    6.09    4.50   2
  -9  -1  -4   17.72    4.27  -1
   9   1  -8   17.72    4.27   2
  -9   0 -12   16.36    4.50  -1
   9   0 -16   16.36    4.50   2
  -8  -1  -4   14.84    4.60  -1
   8   1  -7   14.84    4.60   2
  -8   0 -12  274.91    6.82  -1
   8   0 -15  274.91    6.82   2
  -7  -1  -4   53.88    4.41  -1
   7   1  -7   53.88    4.41   2
  -5  -1  -2   55.33    4.18  -1
   5   1  -4   55.33    4.18   2
  -5   0 -12  895.66    7.81  -1
   5   0 -14  895.66    7.81   2
  -4  -1   3  391.84    9.68  -1
   4   1   1  391.84    9.68   2
  -3   0 -10  109.89    4.95  -1
   3   0 -11  109.89    4.95   2
  -3   1 -15   19.24    4.08  -1
   3  -1 -16   19.24    4.08   2
  -3   1  20   11.52    4.90  -1
   3  -1  19   11.52    4.90   2
  -2   1 -14  228.49    5.46  -1
   2  -1 -15  228.49    5.46   2
  -1   3 -19    4.91    5.81  -1
   1  -3 -19    4.91    5.81   2
   0   2 -15    7.72    3.39  -1
   0  -2 -15    7.72    3.39   2
   2   1   6   12.19    3.80  -1
  -2  -1   7   12.19    3.80   2
   2   3  17   28.17    3.71  -1
  -2  -3  18   28.17    3.71   2
   3   3  14   24.31    4.11  -1
  -3  -3  15   24.31    4.11   2
   4   3  10   12.55    4.52  -1
  -4  -3  12   12.55    4.52   2
   5   4  -7    6.10    6.10  -1
  -5  -4  -5    6.10    6.10   2
   5   4   8   31.77    3.71  -1
  -5  -4  10   31.77    3.71   2
   5   5  10    2.28    4.36  -1
  -5  -5  12    2.28    4.36   2
   3   4  17    6.36    5.44  -1
  -3  -4  18    6.36    5.44   2
   1   2  17    4.66    4.00  -1
  -1  -2  17    4.66    4.00   2
   0   2  19    2.55    3.75  -1
   0  -2  19    2.55    3.75   2
   0   0   4 1813.99   20.84  -1
   0   0   4 1813.99   20.84   2
  -2   1  19   32.98    5.70  -1
   2  -1  18   32.98    5.70   2
  -2   0  -8  232.42    6.37  -1
   2   0  -9  232.42    6.37   2
  -2   0  13    8.49    4.50  -1
   2   0  12    8.49    4.50   2
 -10  -1  -1   16.45    4.67  -1
  10   1  -5   16.45    4.67   2
 -10  -1   9   23.68    6.24  -1
  10   1   5   23.68    6.24   2
  -9  -1  -3   37.33    4.63  -1
   9   1  -7   37.33    4.63   2
  -9  -1  10    7.38    7.40  -1
   9   1   6    7.38    7.40   2
  -9   0 -11    4.35    5.42  -1
   9   0 -15    4.35    5.42   2
  -8  -1  -3  208.89    5.83  -1
   8   1  -6  208.89    5.83   2
  -8   1 -16   14.55    5.09  -1
   8  -1 -19   14.55    5.09   2
  -7  -1  -3   56.67    4.35  -1
   7   1  -6   56.67    4.35   2
  -7  -1  10   25.59    8.07  -1
   7   1   7   25.59    8.07   2
  -5  -1  -1   57.83    4.33  -1
   5   1  -3   57.83    4.33   2
  -5   1 -16   25.04    3.23  -1
   5  -1 -18   25.04    3.23   2
  -5   2 -19   10.06    4.47  -1
   5  -2 -21   10.06    4.47   2
  -3   0  15    4.14    4.61  -1
   3   0  14    4.14    4.61   2
  -3   2 -18    2.63    4.45  -1
   3  -2 -19    2.63    4.45   2
  -1   1  17   14.05    5.03  -1
   1  -1  17   14.05    5.03   2
  -1   2  21    4.43    5.13  -1
   1  -2  21    4.43    5.13   2
   0   1  15   18.64    3.52  -1
   0  -1  15   18.64    3.52   2
   1   1  12  108.63    5.22  -1
  -1  -1  12  108.63    5.22   2
   2   1   7   99.92    5.13  -1
  -2  -1   8   99.92    5.13   2
   2   2  14  336.35    5.92  -1
  -2  -2  15  336.35    5.92   2
   2   3 -14   57.55    7.19  -1
  -2  -3 -13   57.55    7.19   2
   3   2  10   99.62    4.71  -1
  -3  -2  11   99.62    4.71   2
   4   4  14    3.77    4.91  -1
  -4  -4  16    3.77    4.91   2
   5   4   9    5.94    4.03  -1
  -5  -4  11    5.94    4.03   2
   3   3  15   17.36    4.69  -1
  -3  -3  16   17.36    4.69   2
  -4   1 -15   13.81    5.07  -1
   4  -1 -17   13.81    5.07   2
  -4   1  22   11.53    6.35  -1
   4  -1  20   11.53    6.35   2
  -4   0  17    3.28    5.46  -1
   4   0  15    3.28    5.46   2
  -7   1 -16    8.38    4.22  -1
   7  -1 -19    8.38    4.22   2
 -10  -1   0   26.55    4.55  -1
  10   1  -4   26.55    4.55   2
 -10  -1   1   98.41    5.37  -1
  10   1  -3   98.41    5.37   2
 -10  -1   8    4.92    5.75  -1
  10   1   4    4.92    5.75   2
  -9  -1  -2   44.73    4.64  -1
   9   1  -6   44.73    4.64   2
  -9  -1  -1   16.17    5.16  -1
   9   1  -5   16.17    5.16   2
  -8  -1  -2  312.78    6.77  -1
   8   1  -5  312.78    6.77   2
  -8  -1  10   28.26    8.28  -1
   8   1   7   28.26    8.28   2
  -8   0 -11   19.26    4.94  -1
   8   0 -14   19.26    4.94   2
  -7   0 -11   77.40    4.63  -1
   7   0 -14   77.40    4.63   2
  -6   0 -11    3.86    4.24  -1
   6   0 -13    3.86    4.24   2
  -6   1 -16   25.93    4.99  -1
   6  -1 -18   25.93    4.99   2
  -5  -1   0  157.28    5.51  -1
   5   1  -2  157.28    5.51   2
  -5  -1   7  115.99    8.48  -1
   5   1   5  115.99    8.48   2
  -5   0 -11    2.51    3.07  -1
   5   0 -13    2.51    3.07   2
  -5   0  18   61.27    5.87  -1
   5   0  16   61.27    5.87   2
  -4   0 -10   46.32    4.19  -1
   4   0 -12   46.32    4.19   2
  -3   0  -9    1.55    4.25  -1
   3   0 -10    1.55    4.25   2
  -1   1 -12  111.40    5.91  -1
   1  -1 -12  111.40    5.91   2
  -1   2 -16    4.32    5.53  -1
   1  -2 -16    4.32    5.53   2
   0   0   5    3.05    5.87  -1
   0   0   5    3.05    5.87   2
   2   3  18    7.83    3.60  -1
  -2  -3  19    7.83    3.60   2
   2   4 -16   37.51    8.33  -1
  -2  -4 -15   37.51    8.33   2
   3   2  11   19.97    4.21  -1
  -3  -2  12   19.97    4.21   2
   4   2   1   55.30    5.49  -1
  -4  -2   3   55.30    5.49   2
   4   2   2   10.97    4.96  -1
  -4  -2   4   10.97    4.96   2
   4   3  11    5.22    3.92  -1
  -4  -3  13    5.22    3.92   2
   5   3  -1  174.33    6.28  -1
  -5  -3   1  174.33    6.28   2
   5   3   0   94.65    5.48  -1
  -5  -3   2   94.65    5.48   2
   5   3   1  105.12    4.54  -1
  -5  -3   3  105.12    4.54   2
   5   3   2   21.22    3.70  -1
  -5  -3   4   21.22    3.70   2
   5   3   3   16.99    3.47  -1
  -5  -3   5   16.99    3.47   2
   5   3   4   47.54    4.38  -1
  -5  -3   6   47.54    4.38   2
   5   4  10   13.78    4.26  -1
  -5  -4  12   13.78    4.26   2
   3   3 -11    8.15   11.87  -1
  -3  -3 -10    8.15   11.87   2
  -2   3 -19    5.25    6.01  -1
   2  -3 -20    5.25    6.01   2
  -4   2 -18   66.95    5.59  -1
   4  -2 -20   66.95    5.59   2
 -10  -1   3   46.35    5.80  -1
  10   1  -1   46.35    5.80   2
 -10  -1   6   32.82    5.45  -1
  10   1   2   32.82    5.45   2
 -10  -1   7    4.59    4.88  -1
  10   1   3    4.59    4.88   2
 -10   0  -9    4.59    4.41  -1
  10   0 -13    4.59    4.41   2
  -9  -1   0   70.74    5.74  -1
   9   1  -4   70.74    5.74   2
  -9  -1   9   12.39    6.31  -1
   9   1   5   12.39    6.31   2
  -9   0 -10   20.44    4.26  -1
   9   0 -14   20.44    4.26   2
  -8  -1  -1   79.04    5.26  -1
   8   1  -4   79.04    5.26   2
  -8   1 -15   21.03    5.07  -1
   8  -1 -18   21.03    5.07   2
  -7  -1  -2   43.72    3.80  -1
   7   1  -5   43.72    3.80   2
  -5  -1   1  298.52    6.71  -1
   5   1  -1  298.52    6.71   2
  -5   1 -15   21.56    3.83  -1
   5  -1 -17   21.56    3.83   2
  -3   1 -14   62.29    4.71  -1
   3  -1 -15   62.29    4.71   2
  -3   1  21   13.34    5.77  -1
   3  -1  20   13.34    5.77   2
  -2   0  -7    4.66    4.84  -1
   2   0  -8    4.66    4.84   2
  -2   1 -13   12.98    4.05  -1
   2  -1 -14   12.98    4.05   2
  -1   1  18   10.82    5.03  -1
   1  -1  18   10.82    5.03   2
  -1   2  22   11.35    6.04  -1
   1  -2  22   11.35    6.04   2
   0   0   6 1480.49   15.73  -1
   0   0   6 1480.49   15.73   2
   0   1 -10  118.94    5.00  -1
   0  -1 -10  118.94    5.00   2
   0   1  16    6.26    3.47  -1
   0  -1  16    6.26    3.47   2
   0   2  20   16.48    3.51  -1
   0  -2  20   16.48    3.51   2
   0   3 -17   19.08    5.21  -1
   0  -3 -17   19.08    5.21   2
   2   1   8  105.77    4.59  -1
  -2  -1   9  105.77    4.59   2
   2   2  15   81.85    4.50  -1
  -2  -2  16   81.85    4.50   2
   2   3  19    8.52    4.38  -1
  -2  -3  20    8.52    4.38   2
   3   3  16    2.38    4.29  -1
  -3  -3  17    2.38    4.29   2
   4   2  -1  862.43   10.96  -1
  -4  -2   1  862.43   10.96   2
   4   2   3  361.51    6.62  -1
  -4  -2   5  361.51    6.62   2
   4   2   4   21.28    3.97  -1
  -4  -2   6   21.28    3.97   2
   4   2   5   18.07    4.59  -1
  -4  -2   7   18.07    4.59   2
   4   3  12    4.26    3.93  -1
  -4  -3  14    4.26    3.93   2
   4   4  15    6.70    4.70  -1
  -4  -4  17    6.70    4.70   2
   5   3  -2   18.62    4.89  -1
  -5  -3   0   18.62    4.89   2
   5   3   5   11.69    3.82  -1
  -5  -3   7   11.69    3.82   2
   5   3   6   75.89    5.09  -1
  -5  -3   8   75.89    5.09   2
   5   4  -8   11.14    7.16  -1
  -5  -4  -6   11.14    7.16   2
   5   4  11    7.44    3.97  -1
  -5  -4  13    7.44    3.97   2
   5   5 -10   11.89    8.12  -1
  -5  -5  -8   11.89    8.12   2
   3   2  12  200.19    5.92  -1
  -3  -2  13  200.19    5.92   2
  -2   1  20   10.32    5.46  -1
   2  -1  19   10.32    5.46   2
  -2   0  14   43.00    5.04  -1
   2   0  13   43.00    5.04   2
 -10  -1   4   94.83    5.30  -1
  10   1   0   94.83    5.30   2
 -10  -1   5   14.46    4.73  -1
  10   1   1   14.46    4.73   2
  -9  -1   1   43.08    5.28  -1
   9   1  -3   43.08    5.28   2
  -9  -1   8   20.27    6.42  -1
   9   1   4   20.27    6.42   2
  -8  -1   0   26.37    5.17  -1
   8   1  -3   26.37    5.17   2
  -8   0 -10   11.23    4.85  -1
   8   0 -13   11.23    4.85   2
  -7  -1  -1   60.55    3.93  -1
   7   1  -4   60.55    3.93   2
  -7   0 -10  110.54    4.21  -1
   7   0 -13  110.54    4.21   2
  -7   1 -15    6.97    3.64  -1
   7  -1 -18    6.97    3.64   2
  -6   0 -10   29.92    4.73  -1
   6   0 -12   29.92    4.73   2
  -5  -1   2   28.76    4.05  -1
   5   1   0   28.76    4.05   2
  -5  -1   6   57.87    6.89  -1
   5   1   4   57.87    6.89   2
  -5   0 -10   45.29    3.55  -1
   5   0 -12   45.29    3.55   2
  -5   2 -18   11.84    3.83  -1
   5  -2 -20   11.84    3.83   2
  -3   0  16    8.74    5.27  -1
   3   0  15    8.74    5.27   2
  -3   2 -17   21.90    4.88  -1
   3  -2 -18   21.90    4.88   2
  -1   3 -18    9.25    6.16  -1
   1  -3 -18    9.25    6.16   2
   2   1   9  289.85    5.78  -1
  -2  -1  10  289.85    5.78   2
   2   2  16   14.36    4.56  -1
  -2  -2  17   14.36    4.56   2
   4   2   6   33.81    4.54  -1
  -4  -2   8   33.81    4.54   2
   4   3  13   11.65    4.28  -1
  -4  -3  15   11.65    4.28   2
   5   3  -3  219.08    7.26  -1
  -5  -3  -1  219.08    7.26   2
   5   3   7   23.61    3.89  -1
  -5  -3   9   23.61    3.89   2
   5   4  12   83.62    4.50  -1
  -5  -4  14   83.62    4.50   2
   6   4   1   16.68    6.23  -1
  -6  -4   4   16.68    6.23   2
   6   4   3   10.84    6.13  -1
  -6  -4   6   10.84    6.13   2
   6   4   4   28.39    5.92  -1
  -6  -4   7   28.39    5.92   2
   4   2  -2  846.49   12.25  -1
  -4  -2   0  846.49   12.25   2
   3   3  17    0.56    4.83  -1
  -3  -3  18    0.56    4.83   2
   3   2  13  404.98    7.13  -1
  -3  -2  14  404.98    7.13   2
   0   2 -14  195.23    6.58  -1
   0  -2 -14  195.23    6.58   2
  -4   1 -14  306.71    6.38  -1
   4  -1 -16  306.71    6.38   2
  -4   1  23    5.84    6.52  -1
   4  -1  21    5.84    6.52   2
  -4   0  -9   -0.34    4.09  -1
   4   0 -11   -0.34    4.09   2
  -4   0  18  205.37    8.37  -1
   4   0  16  205.37    8.37   2
  -7   0  20    5.30    7.77  -1
   7   0  17    5.30    7.77   2
  -9   0  -9    5.46    4.55  -1
   9   0 -13    5.46    4.55   2
 -10   0  -8   32.12    3.94  -1
  10   0 -12   32.12    3.94   2
  -9  -1   2  222.09    6.06  -1
   9   1  -2  222.09    6.06   2
  -9  -1   3  225.53    7.30  -1
   9   1  -1  225.53    7.30   2
  -9  -1   4   88.75    5.85  -1
   9   1   0   88.75    5.85   2
  -9  -1   5   10.38    5.90  -1
   9   1   1   10.38    5.90   2
  -9  -1   6   66.05    6.21  -1
   9   1   2   66.05    6.21   2
  -9  -1   7   81.88    6.43  -1
   9   1   3   81.88    6.43   2
  -8  -1   1   50.82    5.79  -1
   8   1  -2   50.82    5.79   2
  -8  -1   9   43.57    7.46  -1
   8   1   6   43.57    7.46   2
  -8   1 -14   27.07    5.40  -1
   8  -1 -17   27.07    5.40   2
  -7  -1   0   51.17    4.31  -1
   7   1  -3   51.17    4.31   2
  -7  -1   1  142.91    5.81  -1
   7   1  -2  142.91    5.81   2
  -7  -1   9   17.14    6.02  -1
   7   1   6   17.14    6.02   2
  -6  -1   8    6.90    6.41  -1
   6   1   6    6.90    6.41   2
  -5  -1   3   19.24    3.87  -1
   5   1   1   19.24    3.87   2
  -5  -1   4   16.16    4.59  -1
   5   1   2   16.16    4.59   2
  -5  -1   5  209.26    7.64  -1
   5   1   3  209.26    7.64   2
  -3   0  -8  146.98    5.05  -1
   3   0  -9  146.98    5.05   2
  -3   3 -19   14.03    5.93  -1
   3  -3 -20   14.03    5.93   2
  -2   2 -16   14.43    4.67  -1
   2  -2 -17   14.43    4.67   2
  -1   1  19   50.87    6.32  -1
   1  -1  19   50.87    6.32   2
   0   0   7    8.99    4.04  -1
   0   0   7    8.99    4.04   2
   0   2  21    7.49    4.17  -1
   0  -2  21    7.49    4.17   2
   2   1  10   36.13    3.84  -1
  -2  -1  11   36.13    3.84   2
   2   3  20    7.72    3.97  -1
  -2  -3  21    7.72    3.97   2
   4   2   7   19.33    4.35  -1
  -4  -2   9   19.33    4.35   2
   4   3  14   13.32    5.13  -1
  -4  -3  16   13.32    5.13   2
   5   3  -4   16.73    5.67  -1
  -5  -3  -2   16.73    5.67   2
   5   3   8   21.89    3.97  -1
  -5  -3  10   21.89    3.97   2
   5   4  13    6.73    3.99  -1
  -5  -4  15    6.73    3.99   2
   6   4  -2   12.84    5.84  -1
  -6  -4   1   12.84    5.84   2
   5   3   9  169.79    5.63  -1
  -5  -3  11  169.79    5.63   2
   0   1  17   14.07    3.90  -1
   0  -1  17   14.07    3.90   2
  -4   2 -17   49.94    5.29  -1
   4  -2 -19   49.94    5.29   2
 -10   0  -7    1.26    4.35  -1
  10   0 -11    1.26    4.35   2
  -9   0  -8   20.30    4.39  -1
   9   0 -12   20.30    4.39   2
  -8  -1   2  230.55    6.86  -1
   8   1  -1  230.55    6.86   2
  -8  -1   3   33.51    5.96  -1
   8   1   0   33.51    5.96   2
  -8  -1   8    9.48    5.95  -1
   8   1   5    9.48    5.95   2
  -8   0  -9    7.41    3.99  -1
   8   0 -12    7.41    3.99   2
  -7  -1   2  170.63    6.19  -1
   7   1  -1  170.63    6.19   2
  -7  -1   8   17.36    5.74  -1
   7   1   5   17.36    5.74   2
  -7   0  -9    4.34    3.33  -1
   7   0 -12    4.34    3.33   2
  -7   1 -14    8.71    3.60  -1
   7  -1 -17    8.71    3.60   2
  -6  -1   2   35.15    5.19  -1
   6   1   0   35.15    5.19   2
  -6   1 -14   12.10    4.67  -1
   6  -1 -16   12.10    4.67   2
  -5   0  -9    4.36    3.25  -1
   5   0 -11    4.36    3.25   2
  -5   0  19    4.29    5.82  -1
   5   0  17    4.29    5.82   2
  -5   2 -17   74.82    5.08  -1
   5  -2 -19   74.82    5.08   2
  -3   1 -13  481.06    7.48  -1
   3  -1 -14  481.06    7.48   2
  -3   1  22    5.24    5.93  -1
   3  -1  21    5.24    5.93   2
  -2   0  -6   37.23    5.49  -1
   2   0  -7   37.23    5.49   2
  -2   0  15   15.74    5.25  -1
   2   0  14   15.74    5.25   2
  -2   1 -12   58.02    4.56  -1
   2  -1 -13   58.02    4.56   2
  -2   1  21   13.51    4.93  -1
   2  -1  20   13.51    4.93   2
   0   0   8 1505.75   14.36  -1
   0   0   8 1505.75   14.36   2
   2   1  11   53.60    4.51  -1
  -2  -1  12   53.60    4.51   2
   2   2 -10   13.73    7.25  -1
  -2  -2  -9   13.73    7.25   2
   2   2  17   39.86    4.08  -1
  -2  -2  18   39.86    4.08   2
   3   2  14   28.07    4.37  -1
  -3  -2  15   28.07    4.37   2
   3   3  18    2.57    4.56  -1
  -3  -3  19    2.57    4.56   2
   4   2   8   38.90    4.56  -1
  -4  -2  10   38.90    4.56   2
   4   2   9  325.44    6.90  -1
  -4  -2  11  325.44    6.90   2
   4   3  15   10.28    5.38  -1
  -4  -3  17   10.28    5.38   2
   5   3  10   54.09    4.93  -1
  -5  -3  12   54.09    4.93   2
   5   4  14    8.34    4.67  -1
  -5  -4  16    8.34    4.67   2
   6   4  -3   15.61    6.03  -1
  -6  -4   0   15.61    6.03   2
   4   2  -3   32.32    6.18  -1
  -4  -2  -1   32.32    6.18   2
   1   1  15  118.83    5.25  -1
  -1  -1  15  118.83    5.25   2
   0   4 -18    3.52    5.73  -1
   0  -4 -18    3.52    5.73   2
  -2   3 -18    6.06    5.56  -1
   2  -3 -19    6.06    5.56   2
  -4   0  -8   23.08    4.57  -1
   4   0 -10   23.08    4.57   2
  -8  -1   6  136.96    6.84  -1
   8   1   3  136.96    6.84   2
  -8  -1   7    5.75    5.16  -1
   8   1   4    5.75    5.16   2
  -8   0  -8   79.49    5.46  -1
   8   0 -11   79.49    5.46   2
  -8   1 -13   38.47    5.54  -1
   8  -1 -16   38.47    5.54   2
  -7  -1   3    9.50    4.62  -1
   7   1   0    9.50    4.62   2
  -7  -1   4   93.67    5.59  -1
   7   1   1   93.67    5.59   2
  -7  -1   7   14.29    5.25  -1
   7   1   4   14.29    5.25   2
  -6   2 -17    6.42    5.48  -1
   6  -2 -19    6.42    5.48   2
  -4   1 -13   73.05    5.42  -1
   4  -1 -15   73.05    5.42   2
  -3   0  -7    5.52    4.81  -1
   3   0  -8    5.52    4.81   2
  -3   0  17    4.83    5.22  -1
   3   0  16    4.83    5.22   2
  -3   2 -16   15.88    5.75  -1
   3  -2 -17   15.88    5.75   2
   0   2  22    3.19    4.15  -1
   0  -2  22    3.19    4.15   2
   2   2  18   28.69    4.95  -1
  -2  -2  19   28.69    4.95   2
   4   2  10    5.39    4.77  -1
  -4  -2  12    5.39    4.77   2
   5   3  11   16.11    3.69  -1
  -5  -3  13   16.11    3.69   2
   5   4  15    4.52    4.64  -1
  -5  -4  17    4.52    4.64   2
   3   3  19    6.58    5.15  -1
  -3  -3  20    6.58    5.15   2
   3   2  15   23.10    4.92  -1
  -3  -2  16   23.10    4.92   2
   0   1  18    7.33    3.81  -1
   0  -1  18    7.33    3.81   2
   0   0   9   12.99    4.92  -1
   0   0   9   12.99    4.92   2
  -4   2 -16   36.83    5.98  -1
   4  -2 -18   36.83    5.98   2
  -9   0  -7   10.11    4.90  -1
   9   0 -11   10.11    4.90   2
 -12   0  -2    8.45    5.02  -1
  12   0  -7    8.45    5.02   2
 -10   0  -6    9.43    3.75  -1
  10   0 -10    9.43    3.75   2
 -10   1 -11    4.50    4.93  -1
  10  -1 -15    4.50    4.93   2
  -7  -1   5  106.37    5.75  -1
   7   1   2  106.37    5.75   2
  -7  -1   6  230.23    7.10  -1
   7   1   3  230.23    7.10   2
  -7   0  -8   17.72    3.62  -1
   7   0 -11   17.72    3.62   2
  -7   1 -13   85.49    4.29  -1
   7  -1 -16   85.49    4.29   2
  -5   1 -13  402.91    6.91  -1
   5  -1 -15  402.91    6.91   2
  -1   0  13    4.85    5.00  -1
   1   0  13    4.85    5.00   2
  -1   1  20    3.43    5.19  -1
   1  -1  20    3.43    5.19   2
  -1   3 -17    9.32    5.94  -1
   1  -3 -17    9.32    5.94   2
   0   1  -9 1159.03   12.94  -1
   0  -1  -9 1159.03   12.94   2
   0   3 -16   16.87    4.47  -1
   0  -3 -16   16.87    4.47   2
   1   1  16   17.27    5.18  -1
  -1  -1  16   17.27    5.18   2
   2   1  12   54.99    3.75  -1
  -2  -1  13   54.99    3.75   2
   4   2  11   13.17    4.73  -1
  -4  -2  13   13.17    4.73   2
   4   3  16    7.47    4.80  -1
  -4  -3  18    7.47    4.80   2
   5   3  12    9.53    3.83  -1
  -5  -3  14    9.53    3.83   2
   7   5   1   10.18    5.29  -1
  -7  -5   4   10.18    5.29   2
   7   5   2   16.58    5.05  -1
  -7  -5   5   16.58    5.05   2
   7   5   3   17.37    5.05  -1
  -7  -5   6   17.37    5.05   2
   7   5   4   10.19    4.99  -1
  -7  -5   7   10.19    4.99   2
  -2   2 -15   84.32    5.17  -1
   2  -2 -16   84.32    5.17   2
  -2   1  22    9.94    6.48  -1
   2  -1  21    9.94    6.48   2
  -2   0  16    4.07    5.13  -1
   2   0  15    4.07    5.13   2
  -4   3 -18    7.26    6.02  -1
   4  -3 -20    7.26    6.02   2
  -4   0  19    1.45    6.53  -1
   4   0  17    1.45    6.53   2
  -7   2 -16   33.39    4.68  -1
   7  -2 -19   33.39    4.68   2
 -12   0  -1    3.81    4.57  -1
  12   0  -6    3.81    4.57   2
 -10   0  -5    8.99    4.61  -1
  10   0  -9    8.99    4.61   2
  -8   0  -7    2.72    5.08  -1
   8   0 -10    2.72    5.08   2
  -5   2 -16    7.83    4.38  -1
   5  -2 -18    7.83    4.38   2
  -4   0  -7    3.36    4.30  -1
   4   0  -9    3.36    4.30   2
  -3   1 -12  323.38    6.60  -1
   3  -1 -13  323.38    6.60   2
  -3   1  23   13.29    6.09  -1
   3  -1  22   13.29    6.09   2
  -3   3 -18    5.08    5.13  -1
   3  -3 -19    5.08    5.13   2
   0   0  10 1099.24   11.71  -1
   0   0  10 1099.24   11.71   2
   0   2 -13  293.22    6.79  -1
   0  -2 -13  293.22    6.79   2
   2   1  13    7.49    3.48  -1
  -2  -1  14    7.49    3.48   2
   2   2  19   13.36    4.77  -1
  -2  -2  20   13.36    4.77   2
   2   3 -13   46.66    7.54  -1
  -2  -3 -12   46.66    7.54   2
   3   1   6    7.30    4.21  -1
  -3  -1   7    7.30    4.21   2
   3   2  16   21.18    4.29  -1
  -3  -2  17   21.18    4.29   2
   4   2  12   25.90    4.83  -1
  -4  -2  14   25.90    4.83   2
   4   3  17   25.28    5.79  -1
  -4  -3  19   25.28    5.79   2
   5   3  13   24.32    4.09  -1
  -5  -3  15   24.32    4.09   2
   5   4  -9   10.39    7.37  -1
  -5  -4  -7   10.39    7.37   2
   7   5  -1    1.71    5.38  -1
  -7  -5   2    1.71    5.38   2
   7   5   0    6.79    4.17  -1
  -7  -5   3    6.79    4.17   2
   4   2  -4    6.11    6.61  -1
  -4  -2  -2    6.11    6.61   2
   1   1  17   59.25    5.93  -1
  -1  -1  17   59.25    5.93   2
   0   1  19    5.76    4.06  -1
   0  -1  19    5.76    4.06   2
  -2   1 -11   52.48    4.70  -1
   2  -1 -12   52.48    4.70   2
  -2   0  -5    7.72    5.73  -1
   2   0  -6    7.72    5.73   2
  -4   1 -12  328.31    6.74  -1
   4  -1 -14  328.31    6.74   2
 -10   0  -4    9.72    4.33  -1
  10   0  -8    9.72    4.33   2
 -10   1 -10   10.06    5.15  -1
  10  -1 -14   10.06    5.15   2
  -9   1 -11   28.18    4.58  -1
   9  -1 -15   28.18    4.58   2
  -8   2 -15    2.94    5.34  -1
   8  -2 -18    2.94    5.34   2
  -7   0  -7    4.03    3.33  -1
   7   0 -10    4.03    3.33   2
  -5   0  -7    1.92    3.65  -1
   5   0  -9    1.92    3.65   2
  -5   0  20   21.02    5.65  -1
   5   0  18   21.02    5.65   2
  -3   0  -6  113.97    5.74  -1
   3   0  -7  113.97    5.74   2
  -3   0  18   14.71    5.40  -1
   3   0  17   14.71    5.40   2
  -3   2 -15   20.57    5.70  -1
   3  -2 -16   20.57    5.70   2
  -2   3 -17   29.00    5.33  -1
   2  -3 -18   29.00    5.33   2
  -1   0  14  107.82    6.12  -1
   1   0  14  107.82    6.12   2
  -1   1  21    4.54    5.41  -1
   1  -1  21    4.54    5.41   2
   2   4 -15   50.12    8.29  -1
  -2  -4 -14   50.12    8.29   2
   3   1   2   20.52    5.08  -1
  -3  -1   3   20.52    5.08   2
   3   1   7  168.83    5.29  -1
  -3  -1   8  168.83    5.29   2
   3   1   8  171.08    5.22  -1
  -3  -1   9  171.08    5.22   2
   3   2  17   18.00    5.07  -1
  -3  -2  18   18.00    5.07   2
   4   2  13   11.51    4.65  -1
  -4  -2  15   11.51    4.65   2
   4   3  18   19.50    6.05  -1
  -4  -3  20   19.50    6.05   2
   5   3  14   16.25    4.18  -1
  -5  -3  16   16.25    4.18   2
   6   3   2   11.84    5.36  -1
  -6  -3   4   11.84    5.36   2
   6   3   3   55.69    5.45  -1
  -6  -3   6   55.69    5.45   2
   6   3   5   46.61    4.99  -1
  -6  -3   7   46.61    4.99   2
   7   5  -2   10.19    5.10  -1
  -7  -5   1   10.19    5.10   2
   1   2 -11   88.33    7.78  -1
  -1  -2 -11   88.33    7.78   2
  -4   2 -15    5.50    5.75  -1
   4  -2 -17    5.50    5.75   2
  -9   0  -5    2.67    4.84  -1
   9   0  -9    2.67    4.84   2
 -11   0  -2    3.56    5.86  -1
  11   0  -7    3.56    5.86   2
  -8   0  -6   52.33    4.96  -1
   8   0  -9   52.33    4.96   2
  -8   1 -11  179.88    6.57  -1
   8  -1 -14  179.88    6.57   2
  -7   2 -15   17.24    3.87  -1
   7  -2 -18   17.24    3.87   2
  -5   1 -12  210.67    5.28  -1
   5  -1 -14  210.67    5.28   2
  -2   1  23    5.84    6.21  -1
   2  -1  22    5.84    6.21   2
  -1   4 -18    6.96    6.40  -1
   1  -4 -18    6.96    6.40   2
   0   0  11    6.99    3.58  -1
   0   0  11    6.99    3.58   2
   2   2  20    4.50    4.01  -1
  -2  -2  21    4.50    4.01   2
   3   1   1  475.89    9.54  -1
  -3  -1   2  475.89    9.54   2
   4   2  14   16.11    4.89  -1
  -4  -2  16   16.11    4.89   2
   5   2   4    7.13    3.93  -1
  -5  -2   6    7.13    3.93   2
   5   2   5   20.35    3.97  -1
  -5  -2   7   20.35    3.97   2
   5   2   6    5.22    3.89  -1
  -5  -2   8    5.22    3.89   2
   5   3  -6   78.80    6.74  -1
  -5  -3  -4   78.80    6.74   2
   5   3  15   34.97    4.24  -1
  -5  -3  17   34.97    4.24   2
   6   3   1   26.13    5.32  -1
  -6  -3   3   26.13    5.32   2
   7   4   3   19.41    4.70  -1
  -7  -4   6   19.41    4.70   2
   7   4   4   11.28    4.81  -1
  -7  -4   7   11.28    4.81   2
   7   4   5    9.94    4.49  -1
  -7  -4   8    9.94    4.49   2
   7   5  -3    5.79    4.86  -1
  -7  -5   0    5.79    4.86   2
   7   4   2    4.02    4.57  -1
  -7  -4   5    4.02    4.57   2
   7   4   6   17.17    4.72  -1
  -7  -4   9   17.17    4.72   2
   3   2  18    5.83    5.51  -1
  -3  -2  19    5.83    5.51   2
   0   1  20    6.06    4.44  -1
   0  -1  20    6.06    4.44   2
  -2   0  17    7.15    5.20  -1
   2   0  16    7.15    5.20   2
  -4   0  -6  109.13    5.69  -1
   4   0  -8  109.13    5.69   2
  -7   0  21    2.71    9.40  -1
   7   0  18    2.71    9.40   2
  -9   1 -10   43.74    5.56  -1
   9  -1 -14   43.74    5.56   2
 -11   0  -1    5.40    5.88  -1
  11   0  -6    5.40    5.88   2
 -10   0  -3    5.72    3.81  -1
  10   0  -7    5.72    3.81   2
 -10   1  -9   21.47    4.35  -1
  10  -1 -13   21.47    4.35   2
  -9   0  -4   17.58    5.01  -1
   9   0  -8   17.58    5.01   2
  -8   0  -5   24.27    5.40  -1
   8   0  -8   24.27    5.40   2
  -8   2 -14    8.12    5.21  -1
   8  -2 -17    8.12    5.21   2
  -7   0  -6   21.73    3.54  -1
   7   0  -9   21.73    3.54   2
  -7   1 -11   59.34    3.90  -1
   7  -1 -14   59.34    3.90   2
  -5   0  -6   50.11    4.27  -1
   5   0  -8   50.11    4.27   2
  -5   2 -15   37.55    3.76  -1
   5  -2 -17   37.55    3.76   2
  -3   1 -11    3.88    4.26  -1
   3  -1 -12    3.88    4.26   2
  -3   3 -17    8.06    5.22  -1
   3  -3 -18    8.06    5.22   2
  -2   2 -14  342.12    7.15  -1
   2  -2 -15  342.12    7.15   2
  -1   0  15    1.04    5.43  -1
   1   0  15    1.04    5.43   2
  -1   1  22    6.72    6.26  -1
   1  -1  22    6.72    6.26   2
  -1   3 -16    6.19    5.73  -1
   1  -3 -16    6.19    5.73   2
   0   0  12  123.33    4.98  -1
   0   0  12  123.33    4.98   2
   0   4 -17   16.95    4.28  -1
   0  -4 -17   16.95    4.28   2
   2   1  15   10.20    3.72  -1
  -2  -1  16   10.20    3.72   2
   2   2  21    9.74    5.78  -1
  -2  -2  22    9.74    5.78   2
   3   1   0  642.38   12.80  -1
  -3  -1   1  642.38   12.80   2
   5   2   3   76.50    4.13  -1
  -5  -2   5   76.50    4.13   2
   5   2   7    2.59    3.25  -1
  -5  -2   9    2.59    3.25   2
   5   3  16   21.79    4.85  -1
  -5  -3  18   21.79    4.85   2
   7   4   1   22.56    5.05  -1
  -7  -4   4   22.56    5.05   2
   7   4   7   13.04    4.10  -1
  -7  -4  10   13.04    4.10   2
   7   4   8    9.91    4.16  -1
  -7  -4  11    9.91    4.16   2
   7   5  -4    4.39    5.61  -1
  -7  -5  -1    4.39    5.61   2
   7   4   0    3.20    4.71  -1
  -7  -4   3    3.20    4.71   2
   4   2  -5   66.68    9.33  -1
  -4  -2  -3   66.68    9.33   2
   3   4 -13   66.86   10.88  -1
  -3  -4 -12   66.86   10.88   2
   3   1  11   11.42    4.72  -1
  -3  -1  12   11.42    4.72   2
  -4   3 -17   18.61    5.37  -1
   4  -3 -19   18.61    5.37   2
  -4   1 -11   68.83    5.04  -1
   4  -1 -13   68.83    5.04   2
  -4   0  20    6.34    6.69  -1
   4   0  18    6.34    6.69   2
 -11   1  -7    5.88    6.09  -1
  11  -1 -12    5.88    6.09   2
 -10   0  -2   43.04    5.03  -1
  10   0  -6   43.04    5.03   2
  -8   1 -10   21.25    5.31  -1
   8  -1 -13   21.25    5.31   2
  -6   0  21    3.81    9.42  -1
   6   0  19    3.81    9.42   2
  -5   1 -11    7.18    4.37  -1
   5  -1 -13    7.18    4.37   2
  -5   3 -17    9.76    4.43  -1
   5  -3 -19    9.76    4.43   2
  -3   0  -5    1.27    5.03  -1
   3   0  -6    1.27    5.03   2
  -3   0  19    4.73    5.72  -1
   3   0  18    4.73    5.72   2
  -2   0  -4  228.97    7.68  -1
   2   0  -5  228.97    7.68   2
  -2   1 -10   42.37    4.86  -1
   2  -1 -11   42.37    4.86   2
   0   0  13    4.39    3.66  -1
   0   0  13    4.39    3.66   2
   0   3 -15  353.18    7.55  -1
   0  -3 -15  353.18    7.55   2
   2   1  16   12.07    4.37  -1
  -2  -1  17   12.07    4.37   2
   3   1  12  335.86    7.05  -1
  -3  -1  13  335.86    7.05   2
   3   2  19    6.50    4.86  -1
  -3  -2  20    6.50    4.86   2
   4   2  15    4.70    4.34  -1
  -4  -2  17    4.70    4.34   2
   5   2   9   31.63    3.66  -1
  -5  -2  11   31.63    3.66   2
   5   2  10    3.43    3.47  -1
  -5  -2  12    3.43    3.47   2
   5   3  17   12.60    5.39  -1
  -5  -3  19   12.60    5.39   2
   7   4   9   19.21    4.63  -1
  -7  -4  12   19.21    4.63   2
   7   4  10    7.26    4.25  -1
  -7  -4  13    7.26    4.25   2
   7   4  -1   74.96    5.56  -1
  -7  -4   2   74.96    5.56   2
   0   1  21    7.96    4.61  -1
   0  -1  21    7.96    4.61   2
  -2   3 -16   35.01    5.95  -1
   2  -3 -17   35.01    5.95   2
  -2   0  18    6.30    5.34  -1
   2   0  17    6.30    5.34   2
  -4   2 -14   17.01    5.65  -1
   4  -2 -16   17.01    5.65   2
  -7   0  -5   12.04    4.26  -1
   7   0  -8   12.04    4.26   2
  -9   1  -9   19.22    5.40  -1
   9  -1 -13   19.22    5.40   2
 -12   0   5    6.11    4.98  -1
  12   0   0    6.11    4.98   2
 -10   0  -1    1.56    5.18  -1
  10   0  -5    1.56    5.18   2
 -10   1  -8   34.22    4.39  -1
  10  -1 -12   34.22    4.39   2
  -9   0  -3    4.89    4.16  -1
   9   0  -7    4.89    4.16   2
  -8   0  -4   10.61    5.09  -1
   8   0  -7   10.61    5.09   2
  -8   2 -13    7.45    5.58  -1
   8  -2 -16    7.45    5.58   2
  -7   1 -10   15.08    4.59  -1
   7  -1 -13   15.08    4.59   2
  -5   2 -14   17.86    4.43  -1
   5  -2 -16   17.86    4.43   2
  -3   2 -14   27.32    5.14  -1
   3  -2 -15   27.32    5.14   2
  -1   0  16   38.20    5.84  -1
   1   0  16   38.20    5.84   2
  -1   1  -9  292.75    8.79  -1
   1  -1  -9  292.75    8.79   2
  -1   1  23   10.53    6.97  -1
   1  -1  23   10.53    6.97   2
   0   2 -12   17.79    3.85  -1
   0  -2 -12   17.79    3.85   2
   2   2  22    7.04    5.69  -1
  -2  -2  23    7.04    5.69   2
   3   1  13  459.67    7.46  -1
  -3  -1  14  459.67    7.46   2
   4   2  16   30.37    4.65  -1
  -4  -2  18   30.37    4.65   2
   5   2   0  115.68    5.69  -1
  -5  -2   2  115.68    5.69   2
   5   2  11   40.52    3.70  -1
  -5  -2  13   40.52    3.70   2
   7   4  11    5.15    4.17  -1
  -7  -4  14    5.15    4.17   2
   7   5  -5    3.17    6.57  -1
  -7  -5  -2    3.17    6.57   2
   3   2  20    5.78    5.27  -1
  -3  -2  21    5.78    5.27   2
   1   1  20    6.42    6.43  -1
  -1  -1  20    6.42    6.43   2
  -4   0  -5    4.88    5.19  -1
   4   0  -7    4.88    5.19   2
  -9   2 -12   22.19    6.04  -1
   9  -2 -16   22.19    6.04   2
 -12   0   6    3.85    4.17  -1
  12   0   1    3.85    4.17   2
 -12   0   7    6.92    5.07  -1
  12   0   2    6.92    5.07   2
 -10   1  -7   41.49    5.40  -1
  10  -1 -11   41.49    5.40   2
  -9   0  -2   12.61    4.89  -1
   9   0  -6   12.61    4.89   2
  -8   1  -9   29.91    5.24  -1
   8  -1 -12   29.91    5.24   2
  -5   0  -5    0.83    3.12  -1
   5   0  -7    0.83    3.12   2
  -3   1 -10  225.84    6.30  -1
   3  -1 -11  225.84    6.30   2
  -3   3 -16    9.00    5.89  -1
   3  -3 -17    9.00    5.89   2
   0   0  14    6.80    3.48  -1
   0   0  14    6.80    3.48   2
   0   1  22    6.02    4.27  -1
   0  -1  22    6.02    4.27   2
   1   0   6  159.28    7.69  -1
  -1   0   6  159.28    7.69   2
   3   1  -1 3648.88   27.32  -1
  -3  -1   0 3648.88   27.32   2
   4   2  17   47.51    4.72  -1
  -4  -2  19   47.51    4.72   2
   5   2  -1  932.15   11.27  -1
  -5  -2   1  932.15   11.27   2
   5   2  12   16.91    3.95  -1
  -5  -2  14   16.91    3.95   2
   5   2  13   86.41    5.02  -1
  -5  -2  15   86.41    5.02   2
  -2   2 -13   61.37    5.37  -1
   2  -2 -14   61.37    5.37   2
  -4   3 -16    7.98    5.41  -1
   4  -3 -18    7.98    5.41   2
  -4   1 -10   32.93    4.70  -1
   4  -1 -12   32.93    4.70   2
  -4   0  21    3.24    6.86  -1
   4   0  19    3.24    6.86   2
  -7   2 -13   12.12    4.85  -1
   7  -2 -16   12.12    4.85   2
  -9   1  -8   19.79    5.18  -1
   9  -1 -12   19.79    5.18   2
 -10   0   0    9.36    4.56  -1
  10   0  -4    9.36    4.56   2
  -8   0  -3    4.17    5.55  -1
   8   0  -6    4.17    5.55   2
  -5   1 -10   12.53    3.73  -1
   5  -1 -12   12.53    3.73   2
  -5   3 -16   19.11    4.58  -1
   5  -3 -18   19.11    4.58   2
  -3   0  20    6.34    5.40  -1
   3   0  19    6.34    5.40   2
  -2   0  19   29.86    5.37  -1
   2   0  18   29.86    5.37   2
  -1   0  17    7.00    5.55  -1
   1   0  17    7.00    5.55   2
   0   0  15    5.70    4.09  -1
   0   0  15    5.70    4.09   2
   2   1  18  123.11    4.59  -1
  -2  -1  19  123.11    4.59   2
   3   2  21   11.13    4.98  -1
  -3  -2  22   11.13    4.98   2
   4   2  18   58.11    6.06  -1
  -4  -2  20   58.11    6.06   2
   5   2  14    8.72    4.16  -1
  -5  -2  16    8.72    4.16   2
   7   4  -3    5.52    5.48  -1
  -7  -4   0    5.52    5.48   2
   3   5 -14    3.28   10.44  -1
  -3  -5 -13    3.28   10.44   2
   3   1  15   18.51    5.01  -1
  -3  -1  16   18.51    5.01   2
   1   3 -13  531.34   11.58  -1
  -1  -3 -13  531.34   11.58   2
   1   1  21    9.70    6.05  -1
  -1  -1  21    9.70    6.05   2
  -2   4 -17    4.49    5.73  -1
   2  -4 -18    4.49    5.73   2
  -4   2 -13   18.08    5.69  -1
   4  -2 -15   18.08    5.69   2
  -7   1  -9   17.18    4.41  -1
   7  -1 -12   17.18    4.41   2
  -9   2 -11   16.41    6.14  -1
   9  -2 -15   16.41    6.14   2
 -10   0   1    5.38    5.51  -1
  10   0  -3    5.38    5.51   2
 -10   1  -6   10.37    4.40  -1
  10  -1 -10   10.37    4.40   2
  -9   0  -1    2.83    4.47  -1
   9   0  -5    2.83    4.47   2
  -9   1  -7   15.27    5.62  -1
   9  -1 -11   15.27    5.62   2
  -8   1  -8   40.62    5.17  -1
   8  -1 -11   40.62    5.17   2
  -8   2 -12   47.28    5.54  -1
   8  -2 -15   47.28    5.54   2
  -7   0  -3   50.82    4.48  -1
   7   0  -6   50.82    4.48   2
  -5   0  -4 1782.76   13.46  -1
   5   0  -6 1782.76   13.46   2
  -3   2 -13  448.13    7.83  -1
   3  -2 -14  448.13    7.83   2
  -3   4 -17   15.62    6.97  -1
   3  -4 -18   15.62    6.97   2
  -2   0  -3   93.83    7.42  -1
   2   0  -4   93.83    7.42   2
  -1   0  18   12.24    6.51  -1
   1   0  18   12.24    6.51   2
   0   1  23   14.11    4.42  -1
   0  -1  23   14.11    4.42   2
   0   4 -16    3.44    4.39  -1
   0  -4 -16    3.44    4.39   2
   2   1  19   23.13    4.69  -1
  -2  -1  20   23.13    4.69   2
   4   1   6    9.11    4.71  -1
  -4  -1   8    9.11    4.71   2
   4   1   7  184.80    5.81  -1
  -4  -1   9  184.80    5.81   2
   4   1   8   52.76    4.81  -1
  -4  -1  10   52.76    4.81   2
   4   1   9   14.53    4.42  -1
  -4  -1  11   14.53    4.42   2
   4   2  19   10.59    5.27  -1
  -4  -2  21   10.59    5.27   2
   5   2  15   33.76    4.49  -1
  -5  -2  17   33.76    4.49   2
   5   3  -7   42.68    7.39  -1
  -5  -3  -5   42.68    7.39   2
   7   3   3   52.20    4.92  -1
  -7  -3   6   52.20    4.92   2
   7   3   4   46.71    4.50  -1
  -7  -3   7   46.71    4.50   2
   7   3   5   12.15    4.10  -1
  -7  -3   8   12.15    4.10   2
   7   3   7   23.86    3.79  -1
  -7  -3  10   23.86    3.79   2
   7   3   9   55.27    4.87  -1
  -7  -3  12   55.27    4.87   2
   7   5  -6   76.34    8.33  -1
  -7  -5  -3   76.34    8.33   2
   4   1   4   57.92    6.49  -1
  -4  -1   6   57.92    6.49   2
   3   1  16   55.10    5.41  -1
  -3  -1  17   55.10    5.41   2
   1   2 -10   19.48    7.62  -1
  -1  -2 -10   19.48    7.62   2
  -2   3 -15   25.33    5.24  -1
   2  -3 -16   25.33    5.24   2
 -11   1  -4   -1.12    5.29  -1
  11  -1  -9   -1.12    5.29   2
 -11   0   6   12.45    7.44  -1
  11   0   1   12.45    7.44   2
  -7   2 -12   21.08    3.72  -1
   7  -2 -15   21.08    3.72   2
  -5   0  22   14.48    6.53  -1
   5   0  20   14.48    6.53   2
  -5   3 -15   30.74    5.47  -1
   5  -3 -17   30.74    5.47   2
  -3   0  21    7.58    6.03  -1
   3   0  20    7.58    6.03   2
  -2   0  20   43.26    5.93  -1
   2   0  19   43.26    5.93   2
   0   0  16   49.72    4.01  -1
   0   0  16   49.72    4.01   2
   0   3 -14  383.88    7.87  -1
   0  -3 -14  383.88    7.87   2
   2   2  -9    9.10    7.94  -1
  -2  -2  -8    9.10    7.94   2
   2   3 -12   54.73    7.91  -1
  -2  -3 -11   54.73    7.91   2
   2   4 -14  151.14    9.63  -1
  -2  -4 -13  151.14    9.63   2
   4   1   3  552.70   10.01  -1
  -4  -1   5  552.70   10.01   2
   4   1  10   35.77    4.71  -1
  -4  -1  12   35.77    4.71   2
   5   2  -2  617.97    9.89  -1
  -5  -2   0  617.97    9.89   2
   5   2  16   12.62    4.67  -1
  -5  -2  18   12.62    4.67   2
   6   2   6    6.92    5.18  -1
  -6  -2   9    6.92    5.18   2
   6   2   7  175.49    6.28  -1
  -6  -2  10  175.49    6.28   2
   6   2   8   83.88    6.08  -1
  -6  -2  11   83.88    6.08   2
   6   2   9    9.25    5.64  -1
  -6  -2  12    9.25    5.64   2
   7   3   2    5.10    3.89  -1
  -7  -3   5    5.10    3.89   2
   7   3  10   11.67    4.11  -1
  -7  -3  13   11.67    4.11   2
   7   3  11   39.23    4.22  -1
  -7  -3  14   39.23    4.22   2
   7   4  -4   11.21    5.63  -1
  -7  -4  -1   11.21    5.63   2
   8   4   3    8.76    5.99  -1
  -8  -4   6    8.76    5.99   2
   8   4   4   11.90    5.13  -1
  -8  -4   7   11.90    5.13   2
   8   4   5    1.84    5.29  -1
  -8  -4   8    1.84    5.29   2
   8   4   6    8.70    5.35  -1
  -8  -4   9    8.70    5.35   2
   8   4   7    4.94    5.96  -1
  -8  -4  10    4.94    5.96   2
   8   4   8    6.81    5.88  -1
  -8  -4  11    6.81    5.88   2
   3   1  17   11.43    4.98  -1
  -3  -1  18   11.43    4.98   2
  -4   3 -15    5.13    5.39  -1
   4  -3 -17    5.13    5.39   2
  -4   1  -9   13.57    4.64  -1
   4  -1 -11   13.57    4.64   2
  -4   0  22    8.40    7.60  -1
   4   0  20    8.40    7.60   2
  -9   2 -10   29.07    5.33  -1
   9  -2 -14   29.07    5.33   2
 -11   1  -3    8.56    6.25  -1
  11  -1  -8    8.56    6.25   2
 -10   0   3    6.42    5.55  -1
  10   0  -1    6.42    5.55   2
 -10   1  -5   10.09    5.07  -1
  10  -1  -9   10.09    5.07   2
 -10   2  -9    4.32    5.25  -1
  10  -2 -13    4.32    5.25   2
  -9   1  -6   20.53    4.43  -1
   9  -1 -10   20.53    4.43   2
  -8   0  -1    5.66    4.96  -1
   8   0  -4    5.66    4.96   2
  -8   1  -7   15.64    5.32  -1
   8  -1 -10   15.64    5.32   2
  -8   2 -11   33.19    6.04  -1
   8  -2 -14   33.19    6.04   2
  -7   1  -8    4.03    3.34  -1
   7  -1 -11    4.03    3.34   2
  -7   3 -14    8.30    3.94  -1
   7  -3 -17    8.30    3.94   2
  -5   1  -9   74.81    4.40  -1
   5  -1 -11   74.81    4.40   2
  -3   1  -9  113.04    5.98  -1
   3  -1 -10  113.04    5.98   2
  -3   3 -15   13.94    5.55  -1
   3  -3 -16   13.94    5.55   2
  -1   0  19    4.18    6.47  -1
   1   0  19    4.18    6.47   2
   0   0  17    4.72    3.96  -1
   0   0  17    4.72    3.96   2
   0   1  -7  245.44    8.85  -1
   0  -1  -7  245.44    8.85   2
   0   2 -11    4.75    4.70  -1
   0  -2 -11    4.75    4.70   2
   2   1  20    5.22    3.87  -1
  -2  -1  21    5.22    3.87   2
   4   1  12  319.75    6.69  -1
  -4  -1  14  319.75    6.69   2
   4   1  13   73.72    5.93  -1
  -4  -1  15   73.72    5.93   2
   4   2  20    3.48    5.00  -1
  -4  -2  22    3.48    5.00   2
   5   2  17   79.66    5.34  -1
  -5  -2  19   79.66    5.34   2
   6   2   3   49.13    5.40  -1
  -6  -2   6   49.13    5.40   2
   6   2  10    8.23    5.21  -1
  -6  -2  13    8.23    5.21   2
   6   2  11    8.01    5.57  -1
  -6  -2  14    8.01    5.57   2
   7   3  12    6.51    3.33  -1
  -7  -3  15    6.51    3.33   2
   7   3  13   15.91    3.52  -1
  -7  -3  16   15.91    3.52   2
   8   4   2    9.38    6.14  -1
  -8  -4   5    9.38    6.14   2
   4   1   2  818.99   11.59  -1
  -4  -1   4  818.99   11.59   2
  -2   2 -12  228.09    6.66  -1
   2  -2 -13  228.09    6.66   2
  -4   0  -3   15.66    6.96  -1
   4   0  -5   15.66    6.96   2
 -11   0   8    7.41    7.15  -1
  11   0   3    7.41    7.15   2
 -12   1   0    5.87    3.64  -1
  12  -1  -5    5.87    3.64   2
 -11   0   9    2.75    7.03  -1
  11   0   4    2.75    7.03   2
 -10   1  -4    5.16    5.82  -1
  10  -1  -8    5.16    5.82   2
  -9   0   1    6.64    4.30  -1
   9   0  -3    6.64    4.30   2
  -7   2 -11    4.46    4.32  -1
   7  -2 -14    4.46    4.32   2
  -5   0  -3    9.52    4.30  -1
   5   0  -5    9.52    4.30   2
  -5   2 -12   19.77    4.67  -1
   5  -2 -14   19.77    4.67   2
  -3   0  -3   42.70    6.55  -1
   3   0  -4   42.70    6.55   2
  -2   4 -16    6.79    5.55  -1
   2  -4 -17    6.79    5.55   2
   2   1  21   39.98    5.70  -1
  -2  -1  22   39.98    5.70   2
   3   1  -2 1746.29   22.36  -1
  -3  -1  -1 1746.29   22.36   2
   3   1  18    3.47    4.30  -1
  -3  -1  19    3.47    4.30   2
   4   1  14  281.13    7.30  -1
  -4  -1  16  281.13    7.30   2
   5   2  18    8.62    4.40  -1
  -5  -2  20    8.62    4.40   2
   6   2  12   34.03    5.43  -1
  -6  -2  15   34.03    5.43   2
   7   3   0    0.16    4.68  -1
  -7  -3   3    0.16    4.68   2
   7   3  14    6.31    3.72  -1
  -7  -3  17    6.31    3.72   2
   8   4   1    6.65    6.04  -1
  -8  -4   4    6.65    6.04   2
   7   5  -7   12.79    8.37  -1
  -7  -5  -4   12.79    8.37   2
   6   3  -5    7.52    7.11  -1
  -6  -3  -2    7.52    7.11   2
  -2   0  21    3.80    5.80  -1
   2   0  20    3.80    5.80   2
  -4   2 -12   28.91    5.05  -1
   4  -2 -14   28.91    5.05   2
 -11   1  -2    7.57    6.00  -1
  11  -1  -7    7.57    6.00   2
 -12   1   1   22.57    5.73  -1
  12  -1  -4   22.57    5.73   2
 -10   0   5    4.20    5.67  -1
  10   0   1    4.20    5.67   2
 -10   2  -8   11.03    5.43  -1
  10  -2 -12   11.03    5.43   2
  -9   1  -5    6.97    4.14  -1
   9  -1  -9    6.97    4.14   2
  -9   2  -9    7.71    4.29  -1
   9  -2 -13    7.71    4.29   2
  -8   0   0   16.15    5.22  -1
   8   0  -3   16.15    5.22   2
  -8   1  -6   17.71    5.56  -1
   8  -1  -9   17.71    5.56   2
  -8   2 -10   12.14    6.15  -1
   8  -2 -13   12.14    6.15   2
  -7   0  -1   22.39    3.84  -1
   7   0  -4   22.39    3.84   2
  -7   1  -7    7.48    3.36  -1
   7  -1 -10    7.48    3.36   2
  -5   1  -8    4.89    4.81  -1
   5  -1 -10    4.89    4.81   2
  -5   3 -14   22.25    5.25  -1
   5  -3 -16   22.25    5.25   2
  -3   2 -12  185.54    6.26  -1
   3  -2 -13  185.54    6.26   2
  -2   1  -8  107.34    6.44  -1
   2  -1  -9  107.34    6.44   2
  -1   0  20   52.67    6.85  -1
   1   0  20   52.67    6.85   2
   0   0  18  209.68    6.26  -1
   0   0  18  209.68    6.26   2
   3   1  19   30.03    4.95  -1
  -3  -1  20   30.03    4.95   2
   4   1   1  100.76    7.74  -1
  -4  -1   3  100.76    7.74   2
   4   1  15    8.15    4.99  -1
  -4  -1  17    8.15    4.99   2
   5   2  19   11.69    4.63  -1
  -5  -2  21   11.69    4.63   2
   7   4  -5    7.59    5.76  -1
  -7  -4  -2    7.59    5.76   2
   8   4   0   48.13    7.42  -1
  -8  -4   3   48.13    7.42   2
  -2   3 -14  111.62    5.99  -1
   2  -3 -15  111.62    5.99   2
  -2   0  -2  311.18   11.32  -1
   2   0  -3  311.18   11.32   2
  -4   3 -14   16.58    5.22  -1
   4  -3 -16   16.58    5.22   2
  -4   1  -8   54.86    5.24  -1
   4  -1 -10   54.86    5.24   2
  -4   0  23   -0.76    8.42  -1
   4   0  21   -0.76    8.42   2
  -6   2 -11    6.26    5.38  -1
   6  -2 -14    6.26    5.38   2
  -7   3 -13   16.09    4.77  -1
   7  -3 -16   16.09    4.77   2
 -11   1  -1    9.17    6.36  -1
  11  -1  -6    9.17    6.36   2
 -10   1  -3   14.98    6.00  -1
  10  -1  -7   14.98    6.00   2
  -3   1  -8  177.11    6.65  -1
   3  -1  -9  177.11    6.65   2
  -3   3 -14   23.52    6.77  -1
   3  -3 -15   23.52    6.77   2
   0   0  19    7.47    4.35  -1
   0   0  19    7.47    4.35   2
   0   4 -15    3.91    4.58  -1
   0  -4 -15    3.91    4.58   2
   2   0   7    2.25    4.80  -1
  -2   0   8    2.25    4.80   2
   2   0   9    2.67    4.46  -1
  -2   0  10    2.67    4.46   2
   2   0  10  120.35    5.26  -1
  -2   0  11  120.35    5.26   2
   2   0  11    3.70    3.89  -1
  -2   0  12    3.70    3.89   2
   2   1  22   12.66    4.61  -1
  -2  -1  23   12.66    4.61   2
   3   1  20    6.25    6.08  -1
  -3  -1  21    6.25    6.08   2
   4   1  16    8.85    4.84  -1
  -4  -1  18    8.85    4.84   2
   8   4  -1   93.98    8.19  -1
  -8  -4   2   93.98    8.19   2
   1   4 -14   30.38    7.91  -1
  -1  -4 -14   30.38    7.91   2
  -2   0  22    4.27    6.40  -1
   2   0  21    4.27    6.40   2
  -9   0   3    7.62    5.27  -1
   9   0  -1    7.62    5.27   2
 -11   1   0   10.16    6.24  -1
  11  -1  -5   10.16    6.24   2
 -11   2  -5    8.45    5.75  -1
  11  -2 -10    8.45    5.75   2
 -10   0   7    4.89    5.78  -1
  10   0   3    4.89    5.78   2
 -10   2  -7    9.40    5.04  -1
  10  -2 -11    9.40    5.04   2
  -9   1  -4   13.86    4.25  -1
   9  -1  -8   13.86    4.25   2
  -9   2  -8   13.89    4.43  -1
   9  -2 -12   13.89    4.43   2
  -8   0   1   25.78    5.65  -1
   8   0  -2   25.78    5.65   2
  -8   2  -9   39.48    5.96  -1
   8  -2 -12   39.48    5.96   2
  -7   2 -10   10.79    3.62  -1
   7  -2 -13   10.79    3.62   2
  -5   0  -2   14.81    4.46  -1
   5   0  -4   14.81    4.46   2
  -5   2 -11   43.03    4.96  -1
   5  -2 -13   43.03    4.96   2
  -3   0  23    4.98    6.56  -1
   3   0  22    4.98    6.56   2
  -1   0  21    8.75    6.96  -1
   1   0  21    8.75    6.96   2
   0   3 -13  144.32    5.73  -1
   0  -3 -13  144.32    5.73   2
   2   0   6   29.72    5.26  -1
  -2   0   7   29.72    5.26   2
   2   0  12   30.77    4.01  -1
  -2   0  13   30.77    4.01   2
   2   0  13   12.09    4.52  -1
  -2   0  14   12.09    4.52   2
   4   1  17    3.52    4.74  -1
  -4  -1  19    3.52    4.74   2
   5   1   6   16.74    4.95  -1
  -5  -1   8   16.74    4.95   2
   5   1   8    3.48    4.17  -1
  -5  -1  10    3.48    4.17   2
   5   1  10   11.93    4.31  -1
  -5  -1  12   11.93    4.31   2
   5   1  11    3.82    4.05  -1
  -5  -1  13    3.82    4.05   2
   7   3  -2   30.10    4.51  -1
  -7  -3   1   30.10    4.51   2
   8   3   5    6.65    6.17  -1
  -8  -3   8    6.65    6.17   2
   8   3   7    7.79    5.10  -1
  -8  -3  10    7.79    5.10   2
   8   3   8   13.88    5.23  -1
  -8  -3  11   13.88    5.23   2
   8   3   9    5.98    5.20  -1
  -8  -3  12    5.98    5.20   2
   8   3  10    7.79    5.03  -1
  -8  -3  13    7.79    5.03   2
   8   3  11    6.61    5.08  -1
  -8  -3  14    6.61    5.08   2
   8   3  12   10.02    6.15  -1
  -8  -3  15   10.02    6.15   2
   4   1   0 1006.03   14.25  -1
  -4  -1   2 1006.03   14.25   2
   3   1  21   12.92    6.16  -1
  -3  -1  22   12.92    6.16   2
   1   3 -12   63.34    7.52  -1
  -1  -3 -12   63.34    7.52   2
  -2   2 -11   11.56    5.03  -1
   2  -2 -12   11.56    5.03   2
  -4   4 -15   10.26    5.80  -1
   4  -4 -17   10.26    5.80   2
  -4   2 -11   16.78    5.18  -1
   4  -2 -13   16.78    5.18   2
  -4   0  -2 1043.26   12.60  -1
   4   0  -4 1043.26   12.60   2
  -6   2 -10    7.83    6.21  -1
   6  -2 -13    7.83    6.21   2
  -7   1  -6    3.14    4.14  -1
   7  -1  -9    3.14    4.14   2
  -7   0   0    6.80    4.26  -1
   7   0  -3    6.80    4.26   2
 -12   1   3    6.33    4.38  -1
  12  -1  -2    6.33    4.38   2
 -10   0   8   19.40    5.91  -1
  10   0   4   19.40    5.91   2
 -10   1  -2   13.80    4.61  -1
  10  -1  -6   13.80    4.61   2
  -9   0   4  110.11    5.99  -1
   9   0   0  110.11    5.99   2
  -8   0   2  169.08    7.31  -1
   8   0  -1  169.08    7.31   2
  -8   1  -5   19.11    5.83  -1
   8  -1  -8   19.11    5.83   2
  -7   3 -12    4.54    3.69  -1
   7  -3 -15    4.54    3.69   2
  -5   1  -7  116.05    5.53  -1
   5  -1  -9  116.05    5.53   2
  -5   3 -13   22.03    4.77  -1
   5  -3 -15   22.03    4.77   2
  -3   0  -2  710.78   11.85  -1
   3   0  -3  710.78   11.85   2
  -2   4 -15   21.56    6.18  -1
   2  -4 -16   21.56    6.18   2
   0   0  20   61.18    5.15  -1
   0   0  20   61.18    5.15   2
   1   0  18   22.52    6.09  -1
  -1   0  18   22.52    6.09   2
   2   0   5    8.08    5.35  -1
  -2   0   6    8.08    5.35   2
   2   0  14   60.09    4.37  -1
  -2   0  15   60.09    4.37   2
   4   1  18   19.29    5.41  -1
  -4  -1  20   19.29    5.41   2
   5   1  12  217.58    5.53  -1
  -5  -1  14  217.58    5.53   2
   7   2   6    9.94    4.13  -1
  -7  -2   9    9.94    4.13   2
   7   2   7    8.05    3.10  -1
  -7  -2  10    8.05    3.10   2
   7   2   8   25.83    3.60  -1
  -7  -2  11   25.83    3.60   2
   7   2   9   22.64    3.62  -1
  -7  -2  12   22.64    3.62   2
   7   2  10   14.47    3.50  -1
  -7  -2  13   14.47    3.50   2
   7   2  11    0.63    3.27  -1
  -7  -2  14    0.63    3.27   2
   8   3   3   10.97    6.41  -1
  -8  -3   6   10.97    6.41   2
   8   3   4   22.63    5.44  -1
  -8  -3   7   22.63    5.44   2
   9   4   4   14.29    6.97  -1
  -9  -4   8   14.29    6.97   2
  -2   0  23    6.63    6.75  -1
   2   0  22    6.63    6.75   2
  -4   3 -13    8.90    6.35  -1
   4  -3 -15    8.90    6.35   2
  -4   1  -7  211.43    7.30  -1
   4  -1  -9  211.43    7.30   2
 -11   2  -4    8.73    6.34  -1
  11  -2  -9    8.73    6.34   2
 -11   1   1    7.02    6.29  -1
  11  -1  -4    7.02    6.29   2
 -12   1   4    8.57    4.29  -1
  12  -1  -1    8.57    4.29   2
 -10   0   9    5.73    5.88  -1
  10   0   5    5.73    5.88   2
 -10   0  10    5.36    6.88  -1
  10   0   6    5.36    6.88   2
 -10   0  15    3.35    7.52  -1
  10   0  11    3.35    7.52   2
 -10   1  -1   12.21    4.98  -1
  10  -1  -5   12.21    4.98   2
  -9   0   5    7.89    5.63  -1
   9   0   1    7.89    5.63   2
  -9   2  -7   19.96    4.61  -1
   9  -2 -11   19.96    4.61   2
  -8   2  -8   26.28    6.25  -1
   8  -2 -11   26.28    6.25   2
  -8   3 -11    1.13    5.99  -1
   8  -3 -14    1.13    5.99   2
  -7   2  -9   20.29    3.34  -1
   7  -2 -12   20.29    3.34   2
  -1   0  22   28.03    6.94  -1
   1   0  22   28.03    6.94   2
  -1   3 -13  449.44   10.35  -1
   1  -3 -13  449.44   10.35   2
   0   2 -10    6.02    4.84  -1
   0  -2 -10    6.02    4.84   2
   3   1  22   17.70    5.57  -1
  -3  -1  23   17.70    5.57   2
   4   1  19    8.12    5.34  -1
  -4  -1  21    8.12    5.34   2
   5   1   4  218.79    5.71  -1
  -5  -1   6  218.79    5.71   2
   5   1  14   71.52    4.47  -1
  -5  -1  16   71.52    4.47   2
   5   1  15   28.34    4.08  -1
  -5  -1  17   28.34    4.08   2
   5   2  -4   43.15    6.15  -1
  -5  -2  -2   43.15    6.15   2
   7   2   4   10.51    3.78  -1
  -7  -2   7   10.51    3.78   2
   7   2   5   11.24    3.31  -1
  -7  -2   8   11.24    3.31   2
   7   2  12   22.07    3.51  -1
  -7  -2  15   22.07    3.51   2
   7   2  13    7.18    3.76  -1
  -7  -2  16    7.18    3.76   2
   7   4  -6   33.49    6.87  -1
  -7  -4  -3   33.49    6.87   2
   8   3   2   10.54    6.55  -1
  -8  -3   5   10.54    6.55   2
   9   4   3   28.31    5.91  -1
  -9  -4   7   28.31    5.91   2
   9   4   2   15.85    6.95  -1
  -9  -4   6   15.85    6.95   2
   7   3  -3    3.54    5.32  -1
  -7  -3   0    3.54    5.32   2
   3   4 -12    7.10    9.37  -1
  -3  -4 -11    7.10    9.37   2
   2   0   4  243.68    9.24  -1
  -2   0   5  243.68    9.24   2
   1   2  -9  139.27    9.34  -1
  -1  -2  -9  139.27    9.34   2
  -2   3 -13  146.29    6.14  -1
   2  -3 -14  146.29    6.14   2
  -2   1  -7   89.50    6.56  -1
   2  -1  -8   89.50    6.56   2
 -12   1   5    5.16    4.80  -1
  12  -1   0    5.16    4.80   2
 -11   1   2   57.17    6.99  -1
  11  -1  -3   57.17    6.99   2
 -10   0  11    3.53    5.92  -1
  10   0   7    3.53    5.92   2
 -10   0  12   15.19    6.98  -1
  10   0   8   15.19    6.98   2
 -10   0  13    6.50    7.23  -1
  10   0   9    6.50    7.23   2
 -10   2  -5   19.52    5.87  -1
  10  -2  -9   19.52    5.87   2
  -8   0   3    5.03    5.84  -1
   8   0   0    5.03    5.84   2
  -8   1  -4    9.21    6.19  -1
   8  -1  -7    9.21    6.19   2
  -7   0   1   19.58    3.39  -1
   7   0  -2   19.58    3.39   2
  -5   0  -1    1.15    4.43  -1
   5   0  -3    1.15    4.43   2
  -5   2 -10    6.92    4.00  -1
   5  -2 -12    6.92    4.00   2
  -5   4 -14    7.25    5.81  -1
   5  -4 -16    7.25    5.81   2
  -3   1  -7  160.66    6.81  -1
   3  -1  -8  160.66    6.81   2
  -3   3 -13   11.51    5.59  -1
   3  -3 -14   11.51    5.59   2
   0   0  21    3.86    3.98  -1
   0   0  21    3.86    3.98   2
   2   0  16    0.78    3.74  -1
  -2   0  17    0.78    3.74   2
   2   4 -13   15.25    7.84  -1
  -2  -4 -12   15.25    7.84   2
   4   1  20    1.42    6.59  -1
  -4  -1  22    1.42    6.59   2
   5   1   3  154.80    5.46  -1
  -5  -1   5  154.80    5.46   2
   5   1  16   23.90    4.25  -1
  -5  -1  18   23.90    4.25   2
   7   2   3   21.44    4.46  -1
  -7  -2   6   21.44    4.46   2
   7   2  14   21.60    3.81  -1
  -7  -2  17   21.60    3.81   2
   7   2  15   13.80    3.55  -1
  -7  -2  18   13.80    3.55   2
   8   3   1   10.17    6.75  -1
  -8  -3   4   10.17    6.75   2
   8   4  -3   98.70    8.69  -1
  -8  -4   0   98.70    8.69   2
   9   4   1    5.19    6.63  -1
  -9  -4   5    5.19    6.63   2
   4   1  -1   87.41    8.16  -1
  -4  -1   1   87.41    8.16   2
   3   3 -10  134.95   11.86  -1
  -3  -3  -9  134.95   11.86   2
   1   0  20    9.74    6.40  -1
  -1   0  20    9.74    6.40   2
  -4   4 -14    9.32    6.75  -1
   4  -4 -16    9.32    6.75   2
  -4   2 -10    1.94    4.96  -1
   4  -2 -12    1.94    4.96   2
  -4   0  -1    4.08    6.42  -1
   4   0  -3    4.08    6.42   2
  -6   2  -9    8.86    5.49  -1
   6  -2 -12    8.86    5.49   2
  -9   0   6   46.08    6.44  -1
   9   0   2   46.08    6.44   2
 -11   2  -3    2.18    5.73  -1
  11  -2  -8    2.18    5.73   2
  -9   2  -6   31.61    4.63  -1
   9  -2 -10   31.61    4.63   2
  -8   3 -10    9.51    5.71  -1
   8  -3 -13    9.51    5.71   2
  -5   1  -6   15.15    4.71  -1
   5  -1  -8   15.15    4.71   2
  -5   3 -12    5.97    4.67  -1
   5  -3 -14    5.97    4.67   2
  -2   0  24    9.98    6.15  -1
   2   0  23    9.98    6.15   2
   0   0  22   15.33    5.25  -1
   0   0  22   15.33    5.25   2
   0   1  -6   29.54    5.89  -1
   0  -1  -6   29.54    5.89   2
   0   4 -14   34.40    5.18  -1
   0  -4 -14   34.40    5.18   2
   2   0  17    7.48    4.07  -1
  -2   0  18    7.48    4.07   2
   2   5 -14    9.90    8.87  -1
  -2  -5 -13    9.90    8.87   2
   3   0   9    1.92    4.86  -1
  -3   0  10    1.92    4.86   2
   3   0  10   99.08    5.41  -1
  -3   0  11   99.08    5.41   2
   3   0  11   15.39    4.56  -1
  -3   0  12   15.39    4.56   2
   3   0  12    5.40    4.34  -1
  -3   0  13    5.40    4.34   2
   3   0  13   31.42    5.44  -1
  -3   0  14   31.42    5.44   2
   3   1  -3    6.57    9.46  -1
  -3  -1  -2    6.57    9.46   2
   4   1  21   16.39    7.02  -1
  -4  -1  23   16.39    7.02   2
   4   4 -11    5.01   12.59  -1
  -4  -4  -9    5.01   12.59   2
   5   1   2   59.19    5.66  -1
  -5  -1   4   59.19    5.66   2
   5   1  17    9.55    4.43  -1
  -5  -1  19    9.55    4.43   2
   7   2   2   28.13    4.10  -1
  -7  -2   5   28.13    4.10   2
   7   2  16   21.77    3.92  -1
  -7  -2  19   21.77    3.92   2
   9   4   0   16.91    7.79  -1
  -9  -4   4   16.91    7.79   2
   5   1  18    8.88    5.27  -1
  -5  -1  20    8.88    5.27   2
   3   5 -13   54.75   10.35  -1
  -3  -5 -12   54.75   10.35   2
  -2   0  -1  380.42   13.75  -1
   2   0  -2  380.42   13.75   2
  -4   3 -12    4.26    5.92  -1
   4  -3 -14    4.26    5.92   2
 -11   1   3  118.09    7.34  -1
  11  -1  -2  118.09    7.34   2
 -11   2  -2    5.18    5.49  -1
  11  -2  -7    5.18    5.49   2
 -10   2  -4   11.33    5.68  -1
  10  -2  -8   11.33    5.68   2
  -9   0   7    4.66    6.19  -1
   9   0   3    4.66    6.19   2
  -8   0   4   29.45    6.17  -1
   8   0   1   29.45    6.17   2
  -8   1  -3  212.34    7.30  -1
   8  -1  -6  212.34    7.30   2
  -8   2  -7   86.37    6.05  -1
   8  -2 -10   86.37    6.05   2
  -7   1  -4   47.82    4.45  -1
   7  -1  -7   47.82    4.45   2
  -7   2  -8   29.76    3.75  -1
   7  -2 -11   29.76    3.75   2
  -3   0  -1    4.71    7.83  -1
   3   0  -2    4.71    7.83   2
  -3   2 -10   98.97    5.65  -1
   3  -2 -11   98.97    5.65   2
  -3   4 -14   93.77    7.45  -1
   3  -4 -15   93.77    7.45   2
  -2   2 -10   37.68    4.96  -1
   2  -2 -11   37.68    4.96   2
  -2   4 -14    9.26    5.56  -1
   2  -4 -15    9.26    5.56   2
   0   3 -12    7.78    5.65  -1
   0  -3 -12    7.78    5.65   2
   1   0  21    3.46    6.41  -1
  -1   0  21    3.46    6.41   2
   2   0   3   85.66    9.02  -1
  -2   0   4   85.66    9.02   2
   2   0  18  158.27    5.52  -1
  -2   0  19  158.27    5.52   2
   2   3 -11    9.05    6.89  -1
  -2  -3 -10    9.05    6.89   2
   3   0   7    5.46    4.91  -1
  -3   0   8    5.46    4.91   2
   3   0  14    7.12    4.66  -1
  -3   0  15    7.12    4.66   2
   3   0  15    6.51    5.75  -1
  -3   0  16    6.51    5.75   2
   5   3  -8   37.61   12.40  -1
  -5  -3  -6   37.61   12.40   2
   6   1   7   20.19    5.60  -1
  -6  -1  10   20.19    5.60   2
   6   1   8    4.39    4.64  -1
  -6  -1  11    4.39    4.64   2
   6   1   9   36.77    4.99  -1
  -6  -1  12   36.77    4.99   2
   6   1  10   14.92    4.73  -1
  -6  -1  13   14.92    4.73   2
   6   1  12   52.44    5.53  -1
  -6  -1  15   52.44    5.53   2
   8   4  -4    4.88    7.76  -1
  -8  -4  -1    4.88    7.76   2
   9   3   6    8.64    6.69  -1
  -9  -3  10    8.64    6.69   2
   9   3   7    6.91    5.24  -1
  -9  -3  11    6.91    5.24   2
   9   3   8    8.14    5.43  -1
  -9  -3  12    8.14    5.43   2
   9   3   9    9.58    5.53  -1
  -9  -3  13    9.58    5.53   2
   1   5 -14    5.05    8.38  -1
  -1  -5 -14    5.05    8.38   2
   1   4 -13  152.32    9.22  -1
  -1  -4 -13  152.32    9.22   2
  -4   1  -6    9.04    5.13  -1
   4  -1  -8    9.04    5.13   2
  -9   1  -1   15.53    4.93  -1
   9  -1  -5   15.53    4.93   2
 -11   1   4    5.09    6.26  -1
  11  -1  -1    5.09    6.26   2
  -9   0  18    4.82   11.63  -1
   9   0  14    4.82   11.63   2
  -9   2  -5    7.41    4.33  -1
   9  -2  -9    7.41    4.33   2
  -8   3  -9    3.01    6.05  -1
   8  -3 -12    3.01    6.05   2
  -5   0   0    9.78    4.81  -1
   5   0  -2    9.78    4.81   2
  -5   2  -9   27.23    4.95  -1
   5  -2 -11   27.23    4.95   2
  -5   4 -13    6.62    5.88  -1
   5  -4 -15    6.62    5.88   2
  -3   3 -12   43.97    6.46  -1
   3  -3 -13   43.97    6.46   2
   0   0  23    6.96    5.90  -1
   0   0  23    6.96    5.90   2
   2   0  19    8.73    4.43  -1
  -2   0  20    8.73    4.43   2
   3   0  16   21.08    4.70  -1
  -3   0  17   21.08    4.70   2
   5   1  20   13.57    5.80  -1
  -5  -1  22   13.57    5.80   2
   6   1   6   14.72    4.97  -1
  -6  -1   9   14.72    4.97   2
   6   1  14    2.38    5.39  -1
  -6  -1  17    2.38    5.39   2
   7   2   1    9.36    3.71  -1
  -7  -2   4    9.36    3.71   2
   7   3  -4   62.78    5.46  -1
  -7  -3  -1   62.78    5.46   2
   8   2   8   21.42    5.34  -1
  -8  -2  11   21.42    5.34   2
   8   2   9   39.19    5.62  -1
  -8  -2  12   39.19    5.62   2
   8   2  10   19.35    5.86  -1
  -8  -2  13   19.35    5.86   2
   8   2  11   38.00    5.95  -1
  -8  -2  14   38.00    5.95   2
   8   2  12   37.74    5.66  -1
  -8  -2  15   37.74    5.66   2
   8   3  -1   75.69    7.48  -1
  -8  -3   2   75.69    7.48   2
   9   3   5    8.38    5.44  -1
  -9  -3   9    8.38    5.44   2
   9   4  -1   71.26    7.74  -1
  -9  -4   3   71.26    7.74   2
   9   3   4    9.62    6.16  -1
  -9  -3   8    9.62    6.16   2
   8   2  13    6.36    6.58  -1
  -8  -2  16    6.36    6.58   2
   1   0  22   11.37    6.36  -1
  -1   0  22   11.37    6.36   2
  -2   3 -12   22.04    4.92  -1
   2  -3 -13   22.04    4.92   2
  -4   2  -9  322.96    7.48  -1
   4  -2 -11  322.96    7.48   2
  -6   4 -12   -0.68    7.19  -1
   6  -4 -15   -0.68    7.19   2
 -11   1   5    5.28    6.57  -1
  11  -1   0    5.28    6.57   2
 -10   2  -3   18.71    6.22  -1
  10  -2  -7   18.71    6.22   2
 -10   3  -6    9.03    6.42  -1
  10  -3 -10    9.03    6.42   2
  -9   0   9    4.51    6.03  -1
   9   0   5    4.51    6.03   2
  -8   0   5   26.25    6.21  -1
   8   0   2   26.25    6.21   2
  -8   2  -6   13.26    5.71  -1
   8  -2  -9   13.26    5.71   2
  -7   0   3    3.69    3.70  -1
   7   0   0    3.69    3.70   2
  -7   2  -7    5.29    3.44  -1
   7  -2 -10    5.29    3.44   2
  -5   1  -5   90.05    5.50  -1
   5  -1  -7   90.05    5.50   2
  -5   3 -11   13.41    5.04  -1
   5  -3 -13   13.41    5.04   2
  -3   1  -6   11.84    5.87  -1
   3  -1  -7   11.84    5.87   2
   2   0  20    7.71    4.32  -1
  -2   0  21    7.71    4.32   2
   3   0   5    4.15    5.67  -1
  -3   0   6    4.15    5.67   2
   3   0  17    5.99    4.50  -1
  -3   0  18    5.99    4.50   2
   4   5 -12    2.00   12.04  -1
  -4  -5 -10    2.00   12.04   2
   5   1   1   51.05    4.66  -1
  -5  -1   3   51.05    4.66   2
   8   2   5   19.98    6.32  -1
  -8  -2   8   19.98    6.32   2
   8   2   6   15.16    4.83  -1
  -8  -2   9   15.16    4.83   2
   8   2  14    2.22    6.02  -1
  -8  -2  17    2.22    6.02   2
   8   2  15    3.08    6.28  -1
  -8  -2  18    3.08    6.28   2
   9   3   3    9.24    6.78  -1
  -9  -3   7    9.24    6.78   2
   7   4  -7   13.23    7.88  -1
  -7  -4  -4   13.23    7.88   2
   7   2   0  366.27    7.80  -1
  -7  -2   3  366.27    7.80   2
   3   0  18    6.99    6.05  -1
  -3   0  19    6.99    6.05   2
   1   3 -11   28.64    7.38  -1
  -1  -3 -11   28.64    7.38   2
  -2   1  -6    7.03    6.27  -1
   2  -1  -7    7.03    6.27   2
  -4   4 -13   35.58    6.05  -1
   4  -4 -15   35.58    6.05   2
  -4   0   0 1662.80   16.82  -1
   4   0  -2 1662.80   16.82   2
  -6   3 -10    1.11    5.66  -1
   6  -3 -13    1.11    5.66   2
 -11   1   6    8.25    6.12  -1
  11  -1   1    8.25    6.12   2
 -11   2   0   12.00    6.82  -1
  11  -2  -5   12.00    6.82   2
  -9   0  10   46.70    6.79  -1
   9   0   6   46.70    6.79   2
  -9   0  17    5.81   10.67  -1
   9   0  13    5.81   10.67   2
  -9   2  -4   39.56    4.70  -1
   9  -2  -8   39.56    4.70   2
  -9   3  -7    6.14    4.59  -1
   9  -3 -11    6.14    4.59   2
  -8   0   6    8.93    6.60  -1
   8   0   3    8.93    6.60   2
  -7   4 -11    4.27    3.72  -1
   7  -4 -14    4.27    3.72   2
   2   0  21    4.71    4.60  -1
  -2   0  22    4.71    4.60   2
   4   0   9    5.68    5.57  -1
  -4   0  11    5.68    5.57   2
   4   0  10   39.59    5.14  -1
  -4   0  12   39.59    5.14   2
   4   0  11    3.75    4.86  -1
  -4   0  13    3.75    4.86   2
   4   0  13    5.17    5.50  -1
  -4   0  15    5.17    5.50   2
   8   2   4   23.13    6.14  -1
  -8  -2   7   23.13    6.14   2
   9   3   2   12.23    6.61  -1
  -9  -3   6   12.23    6.61   2
   9   4  -2   47.64    7.72  -1
  -9  -4   2   47.64    7.72   2
   4   1  -2  294.83    9.85  -1
  -4  -1   0  294.83    9.85   2
   3   0  19    7.41    5.94  -1
  -3   0  20    7.41    5.94   2
  -4   3 -11    0.90    5.18  -1
   4  -3 -13    0.90    5.18   2
  -4   1  -5   47.80    6.04  -1
   4  -1  -7   47.80    6.04   2
 -11   1   7    8.35    6.78  -1
  11  -1   2    8.35    6.78   2
 -10   3  -5    7.84    5.48  -1
  10  -3  -9    7.84    5.48   2
  -9   0  11    5.47    6.53  -1
   9   0   7    5.47    6.53   2
  -9   0  12   61.58    8.08  -1
   9   0   8   61.58    8.08   2
  -9   0  16   42.68   10.88  -1
   9   0  12   42.68   10.88   2
  -8   2  -5   19.56    5.42  -1
   8  -2  -8   19.56    5.42   2
  -7   0   4  119.70    5.90  -1
   7   0   1  119.70    5.90   2
  -5   0   1    2.42    5.74  -1
   5   0  -1    2.42    5.74   2
  -5   4 -12   74.49    6.37  -1
   5  -4 -14   74.49    6.37   2
  -3   4 -13   66.57    6.53  -1
   3  -4 -14   66.57    6.53   2
  -2   4 -13  228.50    7.73  -1
   2  -4 -14  228.50    7.73   2
   0   2  -9    3.19    4.48  -1
   0  -2  -9    3.19    4.48   2
   0   4 -13   41.10    5.56  -1
   0  -4 -13   41.10    5.56   2
   0   5 -14    3.48    5.77  -1
   0  -5 -14    3.48    5.77   2
   2   0   2  293.97   10.48  -1
  -2   0   3  293.97   10.48   2
   2   0  22    7.63    6.05  -1
  -2   0  23    7.63    6.05   2
   2   2  -8   16.27    9.68  -1
  -2  -2  -7   16.27    9.68   2
   3   0   4  411.35    9.21  -1
  -3   0   5  411.35    9.21   2
   4   0   8   19.21    4.72  -1
  -4   0  10   19.21    4.72   2
   4   0  14  195.74    6.30  -1
  -4   0  16  195.74    6.30   2
   4   0  15    4.25    4.63  -1
  -4   0  17    4.25    4.63   2
   5   1   0  143.60    6.86  -1
  -5  -1   2  143.60    6.86   2
   5   2  -5   36.00    6.76  -1
  -5  -2  -3   36.00    6.76   2
   7   1  10   13.06    4.18  -1
  -7  -1  13   13.06    4.18   2
   7   1  12   66.17    4.80  -1
  -7  -1  15   66.17    4.80   2
   8   2   3   63.53    6.52  -1
  -8  -2   6   63.53    6.52   2
   8   4  -5    6.52    8.18  -1
  -8  -4  -2    6.52    8.18   2
   9   3   1    4.88    6.30  -1
  -9  -3   5    4.88    6.30   2
   3   0  20   10.37    5.92  -1
  -3   0  21   10.37    5.92   2
  -2   2  -9   67.79    5.40  -1
   2  -2 -10   67.79    5.40   2
  -6   4 -11    8.04    6.59  -1
   6  -4 -14    8.04    6.59   2
 -11   1   8    7.86    7.48  -1
  11  -1   3    7.86    7.48   2
  -9   0  13    5.04    7.72  -1
   9   0   9    5.04    7.72   2
  -9   0  14   47.49    8.85  -1
   9   0  10   47.49    8.85   2
  -9   0  15    4.11    8.73  -1
   9   0  11    4.11    8.73   2
  -9   2  -3    9.68    5.33  -1
   9  -2  -7    9.68    5.33   2
  -9   3  -6    6.95    4.43  -1
   9  -3 -10    6.95    4.43   2
  -8   0   7    5.73    6.77  -1
   8   0   4    5.73    6.77   2
  -7   2  -6    5.84    3.41  -1
   7  -2  -9    5.84    3.41   2
  -7   4 -10   14.44    4.74  -1
   7  -4 -13   14.44    4.74   2
  -5   3 -10   46.26    5.32  -1
   5  -3 -12   46.26    5.32   2
  -3   0   0   21.72    8.24  -1
   3   0  -1   21.72    8.24   2
  -3   3 -11   24.37    6.49  -1
   3  -3 -12   24.37    6.49   2
   4   0   7    6.90    4.76  -1
  -4   0   9    6.90    4.76   2
   4   0  17    8.70    5.50  -1
  -4   0  19    8.70    5.50   2
   7   1   8    5.03    3.56  -1
  -7  -1  11    5.03    3.56   2
   7   1   9   13.98    3.56  -1
  -7  -1  12   13.98    3.56   2
   7   1  13   79.99    4.58  -1
  -7  -1  16   79.99    4.58   2
   7   1  14    7.51    3.81  -1
  -7  -1  17    7.51    3.81   2
   7   1  15    4.23    3.76  -1
  -7  -1  18    4.23    3.76   2
   7   3  -5    6.35    5.87  -1
  -7  -3  -2    6.35    5.87   2
   9   4  -3   19.32    7.33  -1
  -9  -4   1   19.32    7.33   2
   7   1   7    9.79    4.51  -1
  -7  -1  10    9.79    4.51   2
   3   0  21    5.99    6.45  -1
  -3   0  22    5.99    6.45   2
  -4   4 -12   22.85    5.79  -1
   4  -4 -14   22.85    5.79   2
  -4   2  -8   34.49    5.29  -1
   4  -2 -10   34.49    5.29   2
  -6   3  -9  127.27    6.56  -1
   6  -3 -12  127.27    6.56   2
 -11   1   9   11.18    7.84  -1
  11  -1   4   11.18    7.84   2
 -11   2   2   12.16    6.89  -1
  11  -2  -3   12.16    6.89   2
 -10   2  -1    3.72    5.50  -1
  10  -2  -5    3.72    5.50   2
 -10   3  -4   14.58    5.59  -1
  10  -3  -8   14.58    5.59   2
  -5   1  -4  232.66    6.03  -1
   5  -1  -6  232.66    6.03   2
  -3   1  -5  215.57    8.03  -1
   3  -1  -6  215.57    8.03   2
  -2   3 -11   11.36    5.02  -1
   2  -3 -12   11.36    5.02   2
   0   3 -11    2.11    4.65  -1
   0  -3 -11    2.11    4.65   2
   2   4 -12   27.57    8.14  -1
  -2  -4 -11   27.57    8.14   2
   2   5 -13    3.51    8.11  -1
  -2  -5 -12    3.51    8.11   2
   4   0   6  101.86    5.69  -1
  -4   0   8  101.86    5.69   2
   4   0  18    0.74    4.59  -1
  -4   0  20    0.74    4.59   2
   7   1   6    7.69    3.43  -1
  -7  -1   9    7.69    3.43   2
   7   1  16    5.67    3.91  -1
  -7  -1  19    5.67    3.91   2
   7   1  17    5.79    3.93  -1
  -7  -1  20    5.79    3.93   2
   8   2   2   59.06    6.59  -1
  -8  -2   5   59.06    6.59   2
   8   3  -3  149.71    8.46  -1
  -8  -3   0  149.71    8.46   2
   9   2   8   11.78    4.79  -1
  -9  -2  12   11.78    4.79   2
   9   2   9   11.79    5.09  -1
  -9  -2  13   11.79    5.09   2
   9   2  10   29.66    5.22  -1
  -9  -2  14   29.66    5.22   2
   9   2  11   20.38    4.96  -1
  -9  -2  15   20.38    4.96   2
   9   2  12   31.41    5.49  -1
  -9  -2  16   31.41    5.49   2
   9   3   0   39.90    7.14  -1
  -9  -3   4   39.90    7.14   2
  10   3   5   11.37    6.47  -1
 -10  -3   9   11.37    6.47   2
  10   3   6   15.68    6.12  -1
 -10  -3  10   15.68    6.12   2
   3   0  22   19.52    6.80  -1
  -3   0  23   19.52    6.80   2
   1   5 -13   -1.30    6.99  -1
  -1  -5 -13   -1.30    6.99   2
   1   4 -12   27.12    7.90  -1
  -1  -4 -12   27.12    7.90   2
  -4   3 -10   18.34    5.56  -1
   4  -3 -12   18.34    5.56   2
  -4   0   1    9.69    7.74  -1
   4   0  -1    9.69    7.74   2
 -11   1  10   -0.73    8.04  -1
  11  -1   5   -0.73    8.04   2
 -10   1   5   12.74    5.12  -1
  10  -1   1   12.74    5.12   2
 -10   2   0    9.71    6.07  -1
  10  -2  -4    9.71    6.07   2
  -9   2  -2   22.22    5.29  -1
   9  -2  -6   22.22    5.29   2
  -9   3  -5    4.55    4.49  -1
   9  -3  -9    4.55    4.49   2
  -8   2  -4   22.31    6.23  -1
   8  -2  -7   22.31    6.23   2
  -7   2  -5   10.93    3.53  -1
   7  -2  -8   10.93    3.53   2
  -5   0   2   14.43    5.96  -1
   5   0   0   14.43    5.96   2
  -5   2  -7    5.87    5.00  -1
   5  -2  -9    5.87    5.00   2
  -5   4 -11   11.04    5.55  -1
   5  -4 -13   11.04    5.55   2
  -3   4 -12  138.44    7.98  -1
   3  -4 -13  138.44    7.98   2
  -2  -1  14   18.27    6.50  -1
   2   1  13   18.27    6.50   2
   3   0   3   42.71    7.08  -1
  -3   0   4   42.71    7.08   2
   4   0   5    6.60    5.00  -1
  -4   0   7    6.60    5.00   2
   4   0  19    7.24    5.42  -1
  -4   0  21    7.24    5.42   2
   4   0  20    3.75    6.32  -1
  -4   0  22    3.75    6.32   2
   5   0  10   52.48    4.70  -1
  -5   0  12   52.48    4.70   2
   5   0  11    5.58    4.56  -1
  -5   0  13    5.58    4.56   2
   5   0  12  893.94    9.16  -1
  -5   0  14  893.94    9.16   2
   5   0  13    6.18    4.74  -1
  -5   0  15    6.18    4.74   2
   5   0  15    7.67    5.68  -1
  -5   0  17    7.67    5.68   2
   7   1   5   21.70    3.62  -1
  -7  -1   8   21.70    3.62   2
   7   1  18    9.29    4.39  -1
  -7  -1  21    9.29    4.39   2
   8   2   1   76.11    6.71  -1
  -8  -2   4   76.11    6.71   2
  10   3   4    6.55    6.35  -1
 -10  -3   8    6.55    6.35   2
   7   2  -2  149.47    7.41  -1
  -7  -2   1  149.47    7.41   2
  -2   1  -5  203.17    8.05  -1
   2  -1  -6  203.17    8.05   2
  -2   0   0 7007.72   44.14  -1
   2   0  -1 7007.72   44.14   2
  -2  -1  15   95.82    8.13  -1
   2   1  14   95.82    8.13   2
  -6   4 -10   10.18    6.32  -1
   6  -4 -13   10.18    6.32   2
 -11   2   3    8.98    6.91  -1
  11  -2  -2    8.98    6.91   2
 -11   1  11   18.43    8.15  -1
  11  -1   6   18.43    8.15   2
 -10   1   6   28.04    6.45  -1
  10  -1   2   28.04    6.45   2
 -10   3  -3   11.38    5.64  -1
  10  -3  -7   11.38    5.64   2
  -8   0   9    9.68    6.64  -1
   8   0   6    9.68    6.64   2
  -8   4  -8    2.23    6.36  -1
   8  -4 -11    2.23    6.36   2
  -3  -1  14  925.21   18.31  -1
   3   1  13  925.21   18.31   2
  -3   2  -8  120.36    6.10  -1
   3  -2  -9  120.36    6.10   2
  -2  -1  12   19.71    7.04  -1
   2   1  11   19.71    7.04   2
  -2  -1  16   60.89    7.06  -1
   2   1  15   60.89    7.06   2
  -2   4 -12   25.00    5.77  -1
   2  -4 -13   25.00    5.77   2
  -2   5 -13   12.77    6.41  -1
   2  -5 -14   12.77    6.41   2
  -1  -1  13   26.11    6.72  -1
   1   1  13   26.11    6.72   2
  -1  -1  14  185.73    8.26  -1
   1   1  14  185.73    8.26   2
  -1  -1  15   44.96    6.97  -1
   1   1  15   44.96    6.97   2
   4   0  21   10.07    6.82  -1
  -4   0  23   10.07    6.82   2
   5   0   8   14.87    4.28  -1
  -5   0  10   14.87    4.28   2
   5   0   9    4.65    4.41  -1
  -5   0  11    4.65    4.41   2
   5   0  16  104.35    5.22  -1
  -5   0  18  104.35    5.22   2
   5   0  17    3.98    4.63  -1
  -5   0  19    3.98    4.63   2
   7   1   4   46.36    3.82  -1
  -7  -1   7   46.36    3.82   2
   8   4  -6    8.29   10.27  -1
  -8  -4  -3    8.29   10.27   2
   9   2   5   10.10    5.10  -1
  -9  -2   9   10.10    5.10   2
   9   3  -1   13.98    6.98  -1
  -9  -3   3   13.98    6.98   2
  10   3   3    9.82    7.45  -1
 -10  -3   7    9.82    7.45   2
   9   4  -4   38.66    9.41  -1
  -9  -4   0   38.66    9.41   2
   9   2   4   42.76    6.70  -1
  -9  -2   8   42.76    6.70   2
   3   5 -12   13.49    9.18  -1
  -3  -5 -11   13.49    9.18   2
  -3  -1  15   97.10   10.08  -1
   3   1  14   97.10   10.08   2
  -4   4 -11   39.11    5.93  -1
   4  -4 -13   39.11    5.93   2
 -11   1  12    6.86    7.90  -1
  11  -1   7    6.86    7.90   2
 -10   1   7    3.87    6.12  -1
  10  -1   3    3.87    6.12   2
 -10   3  -2    3.78    6.34  -1
  10  -3  -6    3.78    6.34   2
  -9   2  -1   26.75    5.52  -1
   9  -2  -5   26.75    5.52   2
  -9   3  -4    4.72    4.94  -1
   9  -3  -8    4.72    4.94   2
  -8   0  10   20.38    6.95  -1
   8   0   7   20.38    6.95   2
  -5   1  -3  166.51    6.46  -1
   5  -1  -5  166.51    6.46   2
  -3  -1  16   11.23    8.42  -1
   3   1  15   11.23    8.42   2
  -3   3 -10    9.97    5.15  -1
   3  -3 -11    9.97    5.15   2
  -2  -1  17   11.03    6.26  -1
   2   1  16   11.03    6.26   2
  -2   2  -8   10.41    5.20  -1
   2  -2  -9   10.41    5.20   2
  -1  -1  16   53.35    6.98  -1
   1   1  16   53.35    6.98   2
  -1  -1  17   13.02    7.09  -1
   1   1  17   13.02    7.09   2
  -1   4 -12    8.10    7.25  -1
   1  -4 -12    8.10    7.25   2
   0  -1  13   23.10    4.51  -1
   0   1  13   23.10    4.51   2
   0  -1  14   25.31    4.81  -1
   0   1  14   25.31    4.81   2
   0  -1  15   16.39    4.68  -1
   0   1  15   16.39    4.68   2
   0   1  -5  634.53   13.39  -1
   0  -1  -5  634.53   13.39   2
   0   4 -12   12.75    6.06  -1
   0  -4 -12   12.75    6.06   2
   0   5 -13    5.85    5.82  -1
   0  -5 -13    5.85    5.82   2
   4   0   4  164.37    6.58  -1
  -4   0   6  164.37    6.58   2
   5   0   7    1.21    4.33  -1
  -5   0   9    1.21    4.33   2
   5   0  18   23.80    4.88  -1
  -5   0  20   23.80    4.88   2
   5   0  19    6.18    5.80  -1
  -5   0  21    6.18    5.80   2
   8   1   9   33.21    5.55  -1
  -8  -1  12   33.21    5.55   2
   8   1  10   22.05    5.71  -1
  -8  -1  13   22.05    5.71   2
   8   1  11  179.68    6.70  -1
  -8  -1  14  179.68    6.70   2
   8   1  12  171.20    6.92  -1
  -8  -1  15  171.20    6.92   2
   8   1  14   32.79    5.76  -1
  -8  -1  17   32.79    5.76   2
  10   3   2   12.09    6.90  -1
 -10  -3   6   12.09    6.90   2
   4   1  -3  390.88   12.45  -1
  -4  -1  -1  390.88   12.45   2
   3   4 -11    3.19    8.55  -1
  -3  -4 -10    3.19    8.55   2
   2   0   1  334.04   12.77  -1
  -2   0   2  334.04   12.77   2
   1   3 -10    2.96    6.94  -1
  -1  -3 -10    2.96    6.94   2
  -4   2  -7   22.80    4.95  -1
   4  -2  -9   22.80    4.95   2
  -6   4  -9    8.15    6.84  -1
   6  -4 -12    8.15    6.84   2
  -8   3  -5    7.92    7.14  -1
   8  -3  -8    7.92    7.14   2
  -7   1   0   42.44    4.75  -1
   7  -1  -3   42.44    4.75   2
  -7   2  -4   12.94    3.57  -1
   7  -2  -7   12.94    3.57   2
  -7   4  -8    8.64    4.57  -1
   7  -4 -11    8.64    4.57   2
  -5   2  -6   10.44    5.22  -1
   5  -2  -8   10.44    5.22   2
  -5   4 -10   20.63    5.75  -1
   5  -4 -12   20.63    5.75   2
  -3  -1  17   19.20    8.43  -1
   3   1  16   19.20    8.43   2
  -2  -1  11   50.30    7.36  -1
   2   1  10   50.30    7.36   2
  -2  -1  18  272.38    9.43  -1
   2   1  17  272.38    9.43   2
  -2   3 -10   16.52    5.10  -1
   2  -3 -11   16.52    5.10   2
  -1  -1  18    7.83    6.35  -1
   1   1  18    7.83    6.35   2
   0  -1  12    9.57    4.54  -1
   0   1  12    9.57    4.54   2
   0  -1  16    5.78    4.89  -1
   0   1  16    5.78    4.89   2
   0  -1  17   12.63    4.96  -1
   0   1  17   12.63    4.96   2
   2   3 -10   36.80    7.59  -1
  -2  -3  -9   36.80    7.59   2
   3   0   2  890.81   13.34  -1
  -3   0   3  890.81   13.34   2
   5   0   6   50.74    5.49  -1
  -5   0   8   50.74    5.49   2
   5   0  20    4.79    5.91  -1
  -5   0  22    4.79    5.91   2
   6   0  12  859.92   10.47  -1
  -6   0  15  859.92   10.47   2
   6   0  13  115.66    7.27  -1
  -6   0  16  115.66    7.27   2
   8   1   7   12.72    6.22  -1
  -8  -1  10   12.72    6.22   2
   8   1   8   38.44    5.88  -1
  -8  -1  11   38.44    5.88   2
   8   3  -4    4.91    8.29  -1
  -8  -3  -1    4.91    8.29   2
   9   2   3   13.73    5.55  -1
  -9  -2   7   13.73    5.55   2
  10   2   9   12.56    7.35  -1
 -10  -2  13   12.56    7.35   2
   9   3  -2   11.60    6.78  -1
  -9  -3   2   11.60    6.78   2
   7   4  -8    5.08   10.69  -1
  -7  -4  -5    5.08   10.69   2
   7   3  -6   59.76    7.79  -1
  -7  -3  -3   59.76    7.79   2
   0  -1  11   36.71    5.41  -1
   0   1  11   36.71    5.41   2
  -1  -1  10  690.67   14.15  -1
   1   1  10  690.67   14.15   2
  -3  -1  12   24.50    9.87  -1
   3   1  11   24.50    9.87   2
  -4   3  -9   12.87    5.42  -1
   4  -3 -11   12.87    5.42   2
  -4   0   2  279.81   10.23  -1
   4   0   0  279.81   10.23   2
 -10   1   8    5.23    6.28  -1
  10  -1   4    5.23    6.28   2
 -10   2   2   10.25    5.37  -1
  10  -2  -2   10.25    5.37   2
  -9   2   0   49.91    5.80  -1
   9  -2  -4   49.91    5.80   2
  -9   3  -3   13.90    4.94  -1
   9  -3  -7   13.90    4.94   2
  -8   2  -2   61.44    6.20  -1
   8  -2  -5   61.44    6.20   2
  -5   0   3    2.21    5.31  -1
   5   0   1    2.21    5.31   2
  -3  -1  18    9.62    8.14  -1
   3   1  17    9.62    8.14   2
  -3   0   1    3.52    9.23  -1
   3   0   0    3.52    9.23   2
  -3   1  -4 1112.22   13.02  -1
   3  -1  -5 1112.22   13.02   2
  -3   4 -11    7.83    6.15  -1
   3  -4 -12    7.83    6.15   2
  -1  -1  19   54.39    6.98  -1
   1   1  19   54.39    6.98   2
   0  -1  18    7.16    5.00  -1
   0   1  18    7.16    5.00   2
   0   2  -8   57.79    5.49  -1
   0  -2  -8   57.79    5.49   2
   4   0   3   11.99    6.36  -1
  -4   0   5   11.99    6.36   2
   5   0  21    7.93    5.72  -1
  -5   0  23    7.93    5.72   2
   6   0   9   10.18    6.18  -1
  -6   0  12   10.18    6.18   2
   6   0  10   21.58    5.34  -1
  -6   0  13   21.58    5.34   2
   6   0  11    7.08    5.23  -1
  -6   0  14    7.08    5.23   2
   6   0  14  277.46    7.39  -1
  -6   0  17  277.46    7.39   2
   6   0  15   15.79    5.66  -1
  -6   0  18   15.79    5.66   2
   6   0  16    6.84    6.02  -1
  -6   0  19    6.84    6.02   2
   7   1   2   37.92    4.53  -1
  -7  -1   5   37.92    4.53   2
   7   2  -3  665.00   10.42  -1
  -7  -2   0  665.00   10.42   2
   8   1   6   15.63    5.23  -1
  -8  -1   9   15.63    5.23   2
   8   2  -1  467.21   10.33  -1
  -8  -2   2  467.21   10.33   2
   9   2   2   21.06    6.66  -1
  -9  -2   6   21.06    6.66   2
  10   2   7    0.13    7.30  -1
 -10  -2  11    0.13    7.30   2
  10   2   8   12.09    6.11  -1
 -10  -2  12   12.09    6.11   2
  10   3   1   36.20    7.97  -1
 -10  -3   5   36.20    7.97   2
   6   2  -5   33.15    8.24  -1
  -6  -2  -2   33.15    8.24   2
   1  -1  17   64.17    6.83  -1
  -1   1  17   64.17    6.83   2
  -2   5 -12   11.68    5.53  -1
   2  -5 -13   11.68    5.53   2
  -4   5 -11    5.78    6.38  -1
   4  -5 -13    5.78    6.38   2
  -4   4 -10    7.90    6.20  -1
   4  -4 -12    7.90    6.20   2
  -4   1  -3  536.07    9.31  -1
   4  -1  -5  536.07    9.31   2
  -9   1   5    7.56    5.54  -1
   9  -1   1    7.56    5.54   2
 -11   2   6   15.76    6.26  -1
  11  -2   1   15.76    6.26   2
 -10   1   9   30.47    7.07  -1
  10  -1   5   30.47    7.07   2
 -10   2   3   36.90    6.37  -1
  10  -2  -1   36.90    6.37   2
  -8   0  12   28.20    7.67  -1
   8   0   9   28.20    7.67   2
  -7   2  -3   18.96    4.54  -1
   7  -2  -6   18.96    4.54   2
  -6   1  -1   37.86    5.78  -1
   6  -1  -3   37.86    5.78   2
  -5   1  -2   58.89    6.01  -1
   5  -1  -4   58.89    6.01   2
  -5   3  -8   19.39    4.52  -1
   5  -3 -10   19.39    4.52   2
  -3  -1  19   10.11    8.33  -1
   3   1  18   10.11    8.33   2
  -3   2  -7    6.30    6.01  -1
   3  -2  -8    6.30    6.01   2
  -2  -1  10  180.15   11.35  -1
   2   1   9  180.15   11.35   2
  -2  -1  20    7.69    7.00  -1
   2   1  19    7.69    7.00   2
  -2   4 -11   10.47    5.33  -1
   2  -4 -12   10.47    5.33   2
  -1  -1  20    4.12    6.71  -1
   1   1  20    4.12    6.71   2
   0  -1  10  107.40    6.22  -1
   0   1  10  107.40    6.22   2
   0  -1  19    8.42    5.27  -1
   0   1  19    8.42    5.27   2
   0   3 -10    6.60    5.01  -1
   0  -3 -10    6.60    5.01   2
   1  -1  18    7.90    6.74  -1
  -1   1  18    7.90    6.74   2
   5   0   5    0.37    4.92  -1
  -5   0   7    0.37    4.92   2
   5   1  -2   24.38    5.46  -1
  -5  -1   0   24.38    5.46   2
   6   0   8   54.92    5.82  -1
  -6   0  11   54.92    5.82   2
   8   1   5   19.43    6.06  -1
  -8  -1   8   19.43    6.06   2
  10   2   6    8.25    6.02  -1
 -10  -2  10    8.25    6.02   2
   9   4  -5    4.37    9.29  -1
  -9  -4  -1    4.37    9.29   2
   9   2   1   20.86    6.61  -1
  -9  -2   5   20.86    6.61   2
   1   5 -12   31.18    7.38  -1
  -1  -5 -12   31.18    7.38   2
   1   4 -11   12.14    7.15  -1
  -1  -4 -11   12.14    7.15   2
   0  -1  20    6.31    5.34  -1
   0   1  20    6.31    5.34   2
  -4   2  -6   31.68    5.66  -1
   4  -2  -8   31.68    5.66   2
  -6   4  -8   54.51    6.71  -1
   6  -4 -11   54.51    6.71   2
 -11   2   7   13.87    6.92  -1
  11  -2   2   13.87    6.92   2
 -10   1  10    7.47    7.20  -1
  10  -1   6    7.47    7.20   2
 -10   3   0   15.65    6.20  -1
  10  -3  -4   15.65    6.20   2
  -9   3  -2    9.98    4.59  -1
   9  -3  -6    9.98    4.59   2
  -8   0  13    5.08    8.24  -1
   8   0  10    5.08    8.24   2
  -8   0  19    5.57   13.54  -1
   8   0  16    5.57   13.54   2
  -8   2  -1   75.86    7.18  -1
   8  -2  -4   75.86    7.18   2
  -7   0   8   39.64    5.96  -1
   7   0   5   39.64    5.96   2
  -5   4  -9    7.23    5.24  -1
   5  -4 -11    7.23    5.24   2
  -5   5 -10    5.28    5.47  -1
   5  -5 -12    5.28    5.47   2
  -3  -1  20   11.94    8.74  -1
   3   1  19   11.94    8.74   2
  -3   3  -9   29.39    5.22  -1
   3  -3 -10   29.39    5.22   2
  -2  -1  21    9.52    7.05  -1
   2   1  20    9.52    7.05   2
  -1  -1  21    2.12    7.66  -1
   1   1  21    2.12    7.66   2
   0  -1   9 1141.26   14.35  -1
   0   1   9 1141.26   14.35   2
   2  -1  12   53.18    5.68  -1
  -2   1  13   53.18    5.68   2
   2  -1  13    8.90    4.29  -1
  -2   1  14    8.90    4.29   2
   2  -1  14  208.10    6.12  -1
  -2   1  15  208.10    6.12   2
   2  -1  15    9.81    4.46  -1
  -2   1  16    9.81    4.46   2
   2  -1  16    7.67    4.73  -1
  -2   1  17    7.67    4.73   2
   2  -1  17   65.54    6.09  -1
  -2   1  18   65.54    6.09   2
   2   5 -12    3.81    8.08  -1
  -2  -5 -11    3.81    8.08   2
   7   1   1   53.47    4.73  -1
  -7  -1   4   53.47    4.73   2
   8   1   4   10.52    5.67  -1
  -8  -1   7   10.52    5.67   2
   9   1   9   17.29    5.59  -1
  -9  -1  13   17.29    5.59   2
   9   1  10   40.11    5.63  -1
  -9  -1  14   40.11    5.63   2
   9   1  11   29.45    5.51  -1
  -9  -1  15   29.45    5.51   2
   9   1  13   32.45    5.88  -1
  -9  -1  17   32.45    5.88   2
  10   2   5   14.42    6.10  -1
 -10  -2   9   14.42    6.10   2
  10   3   0   25.11    7.10  -1
 -10  -3   4   25.11    7.10   2
   9   3  -3   59.73    7.72  -1
  -9  -3   1   59.73    7.72   2
   4   0   2  973.15   12.88  -1
  -4   0   4  973.15   12.88   2
   1  -1  20    7.92    6.79  -1
  -1   1  20    7.92    6.79   2
   0  -1  21    1.22    5.69  -1
   0   1  21    1.22    5.69   2
  -2   1  -4   52.24    7.05  -1
   2  -1  -5   52.24    7.05   2
  -4   3  -8    6.02    4.98  -1
   4  -3 -10    6.02    4.98   2
  -4  -1  16  145.09   15.79  -1
   4   1  14  145.09   15.79   2
 -11   2   8   15.29    7.37  -1
  11  -2   3   15.29    7.37   2
 -10   1  11    9.06    7.87  -1
  10  -1   7    9.06    7.87   2
  -8   4  -5    1.70    6.23  -1
   8  -4  -8    1.70    6.23   2
  -7   3  -5   13.60    3.60  -1
   7  -3  -8   13.60    3.60   2
  -5   2  -5   22.41    4.68  -1
   5  -2  -7   22.41    4.68   2
  -4  -1  15  345.09   20.38  -1
   4   1  13  345.09   20.38   2
  -4  -1  17    6.44   11.76  -1
   4   1  15    6.44   11.76   2
  -3   4 -10   10.44    6.79  -1
   3  -4 -11   10.44    6.79   2
  -3   5 -11   28.66    6.65  -1
   3  -5 -12   28.66    6.65   2
  -2   2  -7    6.97    5.15  -1
   2  -2  -8    6.97    5.15   2
  -1  -1  22    7.21    7.16  -1
   1   1  22    7.21    7.16   2
   0   5 -12    8.42    6.09  -1
   0  -5 -12    8.42    6.09   2
   2  -1  11   44.48    4.82  -1
  -2   1  12   44.48    4.82   2
   2  -1  18  134.96    5.87  -1
  -2   1  19  134.96    5.87   2
   2  -1  19   24.01    5.67  -1
  -2   1  20   24.01    5.67   2
   2   4 -11   43.64    8.17  -1
  -2  -4 -10   43.64    8.17   2
   3   0   1    4.05    8.46  -1
  -3   0   2    4.05    8.46   2
   5   2  -6   16.65    8.12  -1
  -5  -2  -4   16.65    8.12   2
   7   0  12  227.35    5.71  -1
  -7   0  15  227.35    5.71   2
   7   0  13   42.12    4.07  -1
  -7   0  16   42.12    4.07   2
   7   0  14   16.30    3.96  -1
  -7   0  17   16.30    3.96   2
   7   0  15    9.54    3.57  -1
  -7   0  18    9.54    3.57   2
   7   0  16    9.22    3.85  -1
  -7   0  19    9.22    3.85   2
   7   0  17   10.15    4.63  -1
  -7   0  20   10.15    4.63   2
   8   1   3  201.82    7.33  -1
  -8  -1   6  201.82    7.33   2
   8   2  -2  173.54    8.52  -1
  -8  -2   1  173.54    8.52   2
   8   3  -5    9.08    8.58  -1
  -8  -3  -2    9.08    8.58   2
   9   1   7   19.89    6.53  -1
  -9  -1  11   19.89    6.53   2
   9   1   8   17.52    5.55  -1
  -9  -1  12   17.52    5.55   2
  10   2   4    1.28    5.74  -1
 -10  -2   8    1.28    5.74   2
   9   2   0   56.27    7.48  -1
  -9  -2   4   56.27    7.48   2
   1  -1  21    7.17    7.19  -1
  -1   1  21    7.17    7.19   2
  -2   3  -9   56.48    5.17  -1
   2  -3 -10   56.48    5.17   2
  -2  -1  22    6.58    6.96  -1
   2   1  21    6.58    6.96   2
  -4   5 -10    4.74    6.05  -1
   4  -5 -12    4.74    6.05   2
  -4  -1  18   18.54   11.78  -1
   4   1  16   18.54   11.78   2
 -10   1  12   12.80    7.63  -1
  10  -1   8   12.80    7.63   2
 -10   3   1   13.76    5.55  -1
  10  -3  -3   13.76    5.55   2
  -9   3  -1    0.75    4.63  -1
   9  -3  -5    0.75    4.63   2
  -8   0  15   30.26    9.94  -1
   8   0  12   30.26    9.94   2
  -8   0  16    4.58    9.48  -1
   8   0  13    4.58    9.48   2
  -8   0  17    9.80   11.13  -1
   8   0  14    9.80   11.13   2
  -8   0  18   73.11   13.19  -1
   8   0  15   73.11   13.19   2
  -7   0   9    4.50    5.42  -1
   7   0   6    4.50    5.42   2
  -5   0   4    9.09    5.70  -1
   5   0   2    9.09    5.70   2
  -5   3  -7   23.59    4.83  -1
   5  -3  -9   23.59    4.83   2
  -3  -1  21   13.19    8.74  -1
   3   1  20   13.19    8.74   2
   0  -1  22    7.21    6.00  -1
   0   1  22    7.21    6.00   2
   0   4 -11    5.53    5.37  -1
   0  -4 -11    5.53    5.37   2
   2  -1  10   35.88    4.95  -1
  -2   1  11   35.88    4.95   2
   2  -1  20   11.33    6.06  -1
  -2   1  21   11.33    6.06   2
   3  -1  12  319.96    7.94  -1
  -3   1  13  319.96    7.94   2
   3  -1  14   55.24    5.22  -1
  -3   1  15   55.24    5.22   2
   3  -1  15   23.80    5.31  -1
  -3   1  16   23.80    5.31   2
   3  -1  16   51.36    5.98  -1
  -3   1  17   51.36    5.98   2
   3  -1  17   13.29    6.58  -1
  -3   1  18   13.29    6.58   2
   4   5 -11    6.79   11.48  -1
  -4  -5  -9    6.79   11.48   2
   6   0   5    5.81    6.27  -1
  -6   0   8    5.81    6.27   2
   7   0   9    6.72    3.42  -1
  -7   0  12    6.72    3.42   2
   7   0  10  102.37    4.55  -1
  -7   0  13  102.37    4.55   2
   7   0  18    8.82    4.12  -1
  -7   0  21    8.82    4.12   2
   8   4  -7    7.98   12.07  -1
  -8  -4  -4    7.98   12.07   2
   9   1   6   20.21    5.75  -1
  -9  -1  10   20.21    5.75   2
  10   2   3   16.53    6.69  -1
 -10  -2   7   16.53    6.69   2
  10   3  -1   16.73    7.61  -1
 -10  -3   3   16.73    7.61   2
   7   2  -4    7.23    6.12  -1
  -7  -2  -1    7.23    6.12   2
   3   3  -9   12.85    9.07  -1
  -3  -3  -8   12.85    9.07   2
   3  -1  18   11.32    6.70  -1
  -3   1  19   11.32    6.70   2
  -2   5 -11    3.93    5.47  -1
   2  -5 -12    3.93    5.47   2
  -4   4  -9    8.58    5.51  -1
   4  -4 -11    8.58    5.51   2
  -4   0   3    2.92    8.09  -1
   4   0   1    2.92    8.09   2
  -6   4  -7   27.71    6.35  -1
   6  -4 -10   27.71    6.35   2
 -11   2   9    6.28    7.48  -1
  11  -2   4    6.28    7.48   2
 -10   2   5    8.35    5.15  -1
  10  -2   1    8.35    5.15   2
 -10   3   2   25.39    6.82  -1
  10  -3  -2   25.39    6.82   2
  -9   1   8   17.11    6.46  -1
   9  -1   4   17.11    6.46   2
  -5   1  -1   52.75    6.11  -1
   5  -1  -3   52.75    6.11   2
  -5   5  -9    7.26    5.49  -1
   5  -5 -11    7.26    5.49   2
  -4  -1  19    9.27   11.06  -1
   4   1  17    9.27   11.06   2
  -3   1  -3  275.72    9.01  -1
   3  -1  -4  275.72    9.01   2
  -3   2  -6   61.26    6.71  -1
   3  -2  -7   61.26    6.71   2
  -2  -1  23    7.46    8.03  -1
   2   1  22    7.46    8.03   2
  -2   4 -10   28.43    5.30  -1
   2  -4 -11   28.43    5.30   2
  -1  -1  23    8.00    7.72  -1
   1   1  23    8.00    7.72   2
   0  -1   8  106.53    6.62  -1
   0   1   8  106.53    6.62   2
   0  -1  23   13.39    6.39  -1
   0   1  23   13.39    6.39   2
   2  -1   9  289.20    7.22  -1
  -2   1  10  289.20    7.22   2
   2  -1  21   34.39    5.10  -1
  -2   1  22   34.39    5.10   2
   3  -1  11    6.88    4.96  -1
  -3   1  12    6.88    4.96   2
   3  -1  19   33.76    6.19  -1
  -3   1  20   33.76    6.19   2
   5   0   3   11.45    5.31  -1
  -5   0   5   11.45    5.31   2
   7   0   8   21.67    3.82  -1
  -7   0  11   21.67    3.82   2
   7   1   0   46.60    4.27  -1
  -7  -1   3   46.60    4.27   2
   8   1   2  302.52    8.21  -1
  -8  -1   5  302.52    8.21   2
   9   1   5    9.20    5.39  -1
  -9  -1   9    9.20    5.39   2
  10   2   2   75.37    6.88  -1
 -10  -2   6   75.37    6.88   2
   9   4  -6   84.97   11.99  -1
  -9  -4  -2   84.97   11.99   2
   9   3  -4   22.46    8.16  -1
  -9  -3   0   22.46    8.16   2
   3  -1  20    7.69    6.84  -1
  -3   1  21    7.69    6.84   2
   2   0   0 6807.46   43.75  -1
  -2   0   1 6807.46   43.75   2
  -1   4 -10    9.72    7.12  -1
   1  -4 -11    9.72    7.12   2
  -4   2  -5   19.07    5.05  -1
   4  -2  -7   19.07    5.05   2
 -10   1  14    8.56    7.34  -1
  10  -1  10    8.56    7.34   2
 -10   1  15    5.78    8.89  -1
  10  -1  11    5.78    8.89   2
  -9   4  -2   19.25    5.43  -1
   9  -4  -6   19.25    5.43   2
  -7   0  10   12.45    5.88  -1
   7   0   7   12.45    5.88   2
  -3  -1  22    7.32    8.34  -1
   3   1  21    7.32    8.34   2
  -3   3  -8    9.37    5.23  -1
   3  -3  -9    9.37    5.23   2
   2  -1  22    6.85    4.95  -1
  -2   1  23    6.85    4.95   2
   3  -1  10  224.35    6.70  -1
  -3   1  11  224.35    6.70   2
   3  -1  21   17.39    7.36  -1
  -3   1  22   17.39    7.36   2
   4  -1  14  298.86    7.15  -1
  -4   1  16  298.86    7.15   2
   4  -1  15    6.48    5.01  -1
  -4   1  17    6.48    5.01   2
   4  -1  16    8.20    5.24  -1
  -4   1  18    8.20    5.24   2
   4  -1  17    5.82    5.93  -1
  -4   1  19    5.82    5.93   2
   4  -1  18   31.33    6.34  -1
  -4   1  20   31.33    6.34   2
   7   0   7    2.99    3.59  -1
  -7   0  10    2.99    3.59   2
   8   0  12  269.35    8.70  -1
  -8   0  15  269.35    8.70   2
   8   0  13    4.18    5.83  -1
  -8   0  16    4.18    5.83   2
   8   0  14    9.91    6.16  -1
  -8   0  17    9.91    6.16   2
   9   1   4   22.03    6.36  -1
  -9  -1   8   22.03    6.36   2
   9   2  -1   40.77    6.65  -1
  -9  -2   3   40.77    6.65   2
  10   1   9   38.01    6.81  -1
 -10  -1  13   38.01    6.81   2
  10   1  10    8.44    5.32  -1
 -10  -1  14    8.44    5.32   2
  10   1  11   14.00    5.70  -1
 -10  -1  15   14.00    5.70   2
  10   3  -2   34.18    7.80  -1
 -10  -3   2   34.18    7.80   2
   4   0   1    2.14    6.42  -1
  -4   0   3    2.14    6.42   2
   4  -1  12  373.08    8.19  -1
  -4   1  14  373.08    8.19   2
   3   5 -11   11.54    8.17  -1
  -3  -5 -10   11.54    8.17   2
   2  -1   8  104.63    7.04  -1
  -2   1   9  104.63    7.04   2
   1   5 -11    5.76    6.86  -1
  -1  -5 -11    5.76    6.86   2
  -4   5  -9    5.39    5.65  -1
   4  -5 -11    5.39    5.65   2
  -4   3  -7   12.09    5.17  -1
   4  -3  -9   12.09    5.17   2
  -4  -1  20   11.75   10.63  -1
   4   1  18   11.75   10.63   2
  -6   5  -7   14.51    6.43  -1
   6  -5 -10   14.51    6.43   2
  -6   4  -6   19.79    6.92  -1
   6  -4  -9   19.79    6.92   2
 -10   3   3   14.76    7.02  -1
  10  -3  -1   14.76    7.02   2
  -9   1   9   10.69    5.89  -1
   9  -1   5   10.69    5.89   2
  -7   1   3    6.33    3.70  -1
   7  -1   0    6.33    3.70   2
  -7   2  -1   11.74    3.65  -1
   7  -2  -4   11.74    3.65   2
  -7   4  -5    7.24    4.76  -1
   7  -4  -8    7.24    4.76   2
  -5   3  -6   71.21    5.14  -1
   5  -3  -8   71.21    5.14   2
  -5   5  -8   11.32    6.35  -1
   5  -5 -10   11.32    6.35   2
  -3  -1  23   15.26    9.48  -1
   3   1  22   15.26    9.48   2
  -3   0   2   16.44    9.38  -1
   3   0   1   16.44    9.38   2
  -3   4  -9   93.04    7.34  -1
   3  -4 -10   93.04    7.34   2
   0   3  -9   14.48    6.45  -1
   0  -3  -9   14.48    6.45   2
   0   5 -11    5.00    6.98  -1
   0  -5 -11    5.00    6.98   2
   3  -1  22   19.31    6.20  -1
  -3   1  23   19.31    6.20   2
   4  -1  11   69.45    5.59  -1
  -4   1  13   69.45    5.59   2
   4  -1  19    8.10    5.64  -1
  -4   1  21    8.10    5.64   2
   4  -1  20    1.90    6.93  -1
  -4   1  22    1.90    6.93   2
   4   4 -10   17.76   10.92  -1
  -4  -4  -8   17.76   10.92   2
   5   0   2   15.71    6.52  -1
  -5   0   4   15.71    6.52   2
   5   1  -3   20.23    6.75  -1
  -5  -1  -1   20.23    6.75   2
   7   0   6   21.74    3.74  -1
  -7   0   9   21.74    3.74   2
   8   0  10    9.00    5.61  -1
  -8   0  13    9.00    5.61   2
   8   0  11   22.80    5.84  -1
  -8   0  14   22.80    5.84   2
   8   1   1   76.25    7.56  -1
  -8  -1   4   76.25    7.56   2
   8   2  -3   10.45    7.19  -1
  -8  -2   0   10.45    7.19   2
  10   1   8   27.46    5.62  -1
 -10  -1  12   27.46    5.62   2
  10   2   1    2.25    6.60  -1
 -10  -2   5    2.25    6.60   2
  11   2   4    4.76    7.51  -1
 -11  -2   9    4.76    7.51   2
   7   3  -7    9.69    9.11  -1
  -7  -3  -4    9.69    9.11   2
  -4   4  -8   85.94    6.02  -1
   4  -4 -10   85.94    6.02   2
  -6   2  -2   68.00    6.22  -1
   6  -2  -5   68.00    6.22   2
  -9   4  -1    4.29    5.51  -1
   9  -4  -5    4.29    5.51   2
 -10   2   7   66.52    6.66  -1
  10  -2   3   66.52    6.66   2
  -9   2   4   12.06    4.70  -1
   9  -2   0   12.06    4.70   2
  -9   3   1   11.28    5.17  -1
   9  -3  -3   11.28    5.17   2
  -7   0  11    5.52    5.21  -1
   7   0   8    5.52    5.21   2
  -7   3  -3   49.71    4.78  -1
   7  -3  -6   49.71    4.78   2
  -5   0   5   13.15    6.63  -1
   5   0   3   13.15    6.63   2
  -5   4  -7   15.73    6.31  -1
   5  -4  -9   15.73    6.31   2
  -4  -1  21   20.27   12.07  -1
   4   1  19   20.27   12.07   2
  -2   3  -8   10.20    4.78  -1
   2  -3  -9   10.20    4.78   2
  -2   5 -10    9.92    5.31  -1
   2  -5 -11    9.92    5.31   2
   0   2  -7    5.26    4.57  -1
   0  -2  -7    5.26    4.57   2
   2   5 -11    2.34    7.75  -1
  -2  -5 -10    2.34    7.75   2
   4  -1  10   30.04    5.35  -1
  -4   1  12   30.04    5.35   2
   4  -1  21   16.13    7.43  -1
  -4   1  23   16.13    7.43   2
   5  -1  13  465.09    8.29  -1
  -5   1  15  465.09    8.29   2
   5  -1  14   61.41    4.67  -1
  -5   1  16   61.41    4.67   2
   5  -1  15   21.31    4.43  -1
  -5   1  17   21.31    4.43   2
   5  -1  16   26.98    4.45  -1
  -5   1  18   26.98    4.45   2
   5  -1  17    6.71    5.14  -1
  -5   1  19    6.71    5.14   2
   5  -1  18   10.74    6.60  -1
  -5   1  20   10.74    6.60   2
   7   0   5    9.64    3.56  -1
  -7   0   8    9.64    3.56   2
   8   0   8   81.43    6.60  -1
  -8   0  11   81.43    6.60   2
   8   0   9    8.95    5.36  -1
  -8   0  12    8.95    5.36   2
   9   1   3   34.40    5.41  -1
  -9  -1   7   34.40    5.41   2
  10   1   6    6.74    6.50  -1
 -10  -1  10    6.74    6.50   2
  10   1   7   43.40    5.67  -1
 -10  -1  11   43.40    5.67   2
   9   2  -2   59.79    7.36  -1
  -9  -2   2   59.79    7.36   2
   3   4 -10   21.72    8.18  -1
  -3  -4  -9   21.72    8.18   2
   2  -1   7   96.28    7.33  -1
  -2   1   8   96.28    7.33   2
   1   4 -10   53.91    6.92  -1
  -1  -4 -10   53.91    6.92   2
  -2   2  -6    3.06    5.31  -1
   2  -2  -7    3.06    5.31   2
  -2   1  -3   59.60    8.76  -1
   2  -1  -4   59.60    8.76   2
  -6   3  -4   19.30    5.73  -1
   6  -3  -7   19.30    5.73   2
  -9   1  10   10.14    5.82  -1
   9  -1   6   10.14    5.82   2
 -10   2   8    5.88    6.82  -1
  10  -2   4    5.88    6.82   2
 -10   3   4   18.08    7.00  -1
  10  -3   0   18.08    7.00   2
  -6   5  -6   11.81    6.04  -1
   6  -5  -9   11.81    6.04   2
  -5   2  -3   75.56    5.95  -1
   5  -2  -5   75.56    5.95   2
   0  -1   7  237.14    8.78  -1
   0   1   7  237.14    8.78   2
   0   4 -10   18.86    5.90  -1
   0  -4 -10   18.86    5.90   2
   2   3  -9    9.68    7.32  -1
  -2  -3  -8    9.68    7.32   2
   3   0   0   22.72    8.80  -1
  -3   0   1   22.72    8.80   2
   4  -1   9   14.64    5.03  -1
  -4   1  11   14.64    5.03   2
   5  -1  11    0.49    5.36  -1
  -5   1  13    0.49    5.36   2
   5  -1  19   22.70    5.79  -1
  -5   1  21   22.70    5.79   2
   5  -1  20   12.42    7.05  -1
  -5   1  22   12.42    7.05   2
   8   0   7    8.59    6.09  -1
  -8   0  10    8.59    6.09   2
   8   3  -6   22.26   10.25  -1
  -8  -3  -3   22.26   10.25   2
   9   0  13   12.75    5.60  -1
  -9   0  17   12.75    5.60   2
   9   0  14   10.20    6.11  -1
  -9   0  18   10.20    6.11   2
  10   1   5   12.18    6.40  -1
 -10  -1   9   12.18    6.40   2
  10   2   0   11.93    6.17  -1
 -10  -2   4   11.93    6.17   2
  10   3  -3    8.21    6.68  -1
 -10  -3   1    8.21    6.68   2
   9   3  -5    7.28    8.66  -1
  -9  -3  -1    7.28    8.66   2
   9   1   2   42.44    6.35  -1
  -9  -1   6   42.44    6.35   2
  -2   4  -9   10.82    4.98  -1
   2  -4 -10   10.82    4.98   2
  -4   5  -8    6.64    5.81  -1
   4  -5 -10    6.64    5.81   2
  -4   3  -6   20.97    5.05  -1
   4  -3  -8   20.97    5.05   2
  -4   2  -4   20.56    5.29  -1
   4  -2  -6   20.56    5.29   2
  -4   1  -1  101.37    6.76  -1
   4  -1  -3  101.37    6.76   2
  -4  -1  22    8.54   11.87  -1
   4   1  20    8.54   11.87   2
  -6   4  -5    8.19    5.66  -1
   6  -4  -8    8.19    5.66   2
  -8   4  -2   10.73    6.16  -1
   8  -4  -6   10.73    6.16   2
 -10   2   9    7.54    6.78  -1
  10  -2   5    7.54    6.78   2
 -10   3   5   17.24    6.85  -1
  10  -3   1   17.24    6.85   2
  -9   1  11   47.90    6.58  -1
   9  -1   7   47.90    6.58   2
  -9   3   2    6.31    5.19  -1
   9  -3  -2    6.31    5.19   2
  -7   0  12    4.63    5.13  -1
   7   0   9    4.63    5.13   2
  -7   3  -2    9.78    4.54  -1
   7  -3  -5    9.78    4.54   2
  -5   3  -5   12.92    5.32  -1
   5  -3  -7   12.92    5.32   2
  -5   5  -7   10.69    7.48  -1
   5  -5  -9   10.69    7.48   2
  -3   1  -2   19.54    7.69  -1
   3  -1  -3   19.54    7.69   2
  -3   2  -5   21.26    5.95  -1
   3  -2  -6   21.26    5.95   2
  -3   3  -7   25.36    5.39  -1
   3  -3  -8   25.36    5.39   2
   0   1  -4  156.18    9.32  -1
   0  -1  -4  156.18    9.32   2
   2   2  -7   35.98    9.86  -1
  -2  -2  -6   35.98    9.86   2
   3  -1   7  167.90    7.33  -1
  -3   1   8  167.90    7.33   2
   5  -1  10   10.74    4.52  -1
  -5   1  12   10.74    4.52   2
   5   0   1    0.73    6.64  -1
  -5   0   3    0.73    6.64   2
   6  -1  14    8.73    6.92  -1
  -6   1  17    8.73    6.92   2
   6  -1  15   13.38    6.53  -1
  -6   1  18   13.38    6.53   2
   7   0   4  177.59    5.17  -1
  -7   0   7  177.59    5.17   2
   7   2  -5  137.32    7.37  -1
  -7  -2  -2  137.32    7.37   2
   8   0   6   51.86    6.39  -1
  -8   0   9   51.86    6.39   2
   9   0  10   21.37    5.22  -1
  -9   0  14   21.37    5.22   2
   9   0  11    4.23    5.53  -1
  -9   0  15    4.23    5.53   2
   9   0  12   10.83    5.67  -1
  -9   0  16   10.83    5.67   2
  11   2   2    7.78    7.35  -1
 -11  -2   7    7.78    7.35   2
  -1  -1   7   10.71    9.41  -1
   1   1   7   10.71    9.41   2
  -4   4  -7   18.95    4.89  -1
   4  -4  -9   18.95    4.89   2
  -4   0   4 1138.51   16.97  -1
   4   0   2 1138.51   16.97   2
  -6   2  -1   26.47    5.99  -1
   6  -2  -4   26.47    5.99   2
 -10   2  10    5.15    6.71  -1
  10  -2   6    5.15    6.71   2
  -9   1  12   45.91    7.03  -1
   9  -1   8   45.91    7.03   2
  -9   2   6   13.19    5.70  -1
   9  -2   2   13.19    5.70   2
  -7   4  -3   15.39    6.33  -1
   7  -4  -6   15.39    6.33   2
  -5   4  -6    6.04    6.06  -1
   5  -4  -8    6.04    6.06   2
  -3   4  -8   29.87    5.97  -1
   3  -4  -9   29.87    5.97   2
   2  -1   6   14.91    7.00  -1
  -2   1   7   14.91    7.00   2
   2   4 -10    6.76    6.90  -1
  -2  -4  -9    6.76    6.90   2
   5  -1   9   79.99    5.19  -1
  -5   1  11   79.99    5.19   2
   5   5 -10   12.66   10.38  -1
  -5  -5  -8   12.66   10.38   2
   6  -1  12   52.15    6.01  -1
  -6   1  15   52.15    6.01   2
   6  -1  13   22.31    5.74  -1
  -6   1  16   22.31    5.74   2
   9   0   9    3.45    4.84  -1
  -9   0  13    3.45    4.84   2
  11   2   1   49.42    8.16  -1
 -11  -2   6   49.42    8.16   2
  11   1   7    5.69    7.39  -1
 -11  -1  12    5.69    7.39   2
   9   1   1   21.97    5.80  -1
  -9  -1   5   21.97    5.80   2
   9   0   8   17.60    5.93  -1
  -9   0  12   17.60    5.93   2
   7   1  -2  166.34    6.66  -1
  -7  -1   1  166.34    6.66   2
   6  -1  11   98.28    7.01  -1
  -6   1  14   98.28    7.01   2
   4  -1   7  208.57    7.08  -1
  -4   1   9  208.57    7.08   2
  -4  -1  23    6.26   12.54  -1
   4   1  21    6.26   12.54   2
  -6   5  -5   19.49    6.17  -1
   6  -5  -8   19.49    6.17   2
  -6   3  -3   59.48    5.88  -1
   6  -3  -6   59.48    5.88   2
  -8   4  -1    8.41    6.29  -1
   8  -4  -5    8.41    6.29   2
 -10   3   6   37.58    6.83  -1
  10  -3   2   37.58    6.83   2
  -9   1  13   32.04    6.11  -1
   9  -1   9   32.04    6.11   2
  -7   0  13   15.52    6.97  -1
   7   0  10   15.52    6.97   2
  -5   1   1  298.39    8.32  -1
   5  -1  -1  298.39    8.32   2
  -2   5  -9   12.15    5.12  -1
   2  -5 -10   12.15    5.12   2
  -1   4  -9   -1.93    6.71  -1
   1  -4  -9   -1.93    6.71   2
   0   5 -10   32.49    6.50  -1
   0  -5 -10   32.49    6.50   2
   1  -1   6    9.06    7.97  -1
  -1   1   6    9.06    7.97   2
   3  -1   6    7.64    6.26  -1
  -3   1   7    7.64    6.26   2
   5  -1   8    6.10    4.76  -1
  -5   1  10    6.10    4.76   2
   8   0   5   23.39    5.85  -1
  -8   0   8   23.39    5.85   2
   8   1  -1   39.61    7.06  -1
  -8  -1   2   39.61    7.06   2
   9   2  -3  154.65    7.37  -1
  -9  -2   1  154.65    7.37   2
  10   1   3   14.03    6.59  -1
 -10  -1   7   14.03    6.59   2
  10   2  -1   15.47    6.62  -1
 -10  -2   3   15.47    6.62   2
  11   1   6   17.80    7.58  -1
 -11  -1  11   17.80    7.58   2
   9   4  -7   45.18   12.55  -1
  -9  -4  -3   45.18   12.55   2
   9   0   7   13.22    5.80  -1
  -9   0  11   13.22    5.80   2
   1   5 -10    7.91    6.49  -1
  -1  -5 -10    7.91    6.49   2
  -6   4  -4   33.45    5.87  -1
   6  -4  -7   33.45    5.87   2
 -10   2  11    8.31    6.25  -1
  10  -2   7    8.31    6.25   2
 -10   3   7   31.13    7.54  -1
  10  -3   3   31.13    7.54   2
  -9   1  14   59.32    7.14  -1
   9  -1  10   59.32    7.14   2
  -9   2   7    9.85    5.70  -1
   9  -2   3    9.85    5.70   2
  -7   3  -1   46.33    4.94  -1
   7  -3  -4   46.33    4.94   2
  -5   2  -2   25.28    4.81  -1
   5  -2  -4   25.28    4.81   2
  -5   3  -4   47.36    5.78  -1
   5  -3  -6   47.36    5.78   2
  -5   5  -6    2.76    6.13  -1
   5  -5  -8    2.76    6.13   2
  -2   3  -7   38.28    4.07  -1
   2  -3  -8   38.28    4.07   2
   7  -1  12   62.05    5.31  -1
  -7   1  15   62.05    5.31   2
   7  -1  13   85.16    4.60  -1
  -7   1  16   85.16    4.60   2
   7  -1  14    7.63    3.92  -1
  -7   1  17    7.63    3.92   2
   7  -1  15    5.42    4.16  -1
  -7   1  18    5.42    4.16   2
   7  -1  16    8.01    4.07  -1
  -7   1  19    8.01    4.07   2
   7  -1  17    6.54    4.36  -1
  -7   1  20    6.54    4.36   2
   7  -1  18    2.36    4.42  -1
  -7   1  21    2.36    4.42   2
   8   0   4   14.31    5.99  -1
  -8   0   7   14.31    5.99   2
  10   0  11    9.85    6.48  -1
 -10   0  15    9.85    6.48   2
  10   3  -4   20.81    7.55  -1
 -10  -3   0   20.81    7.55   2
  11   1   5    8.68    7.24  -1
 -11  -1  10    8.68    7.24   2
  11   2   0   11.02    8.57  -1
 -11  -2   5   11.02    8.57   2
   9   1   0   63.44    6.42  -1
  -9  -1   4   63.44    6.42   2
   9   0   6   22.73    5.91  -1
  -9   0  10   22.73    5.91   2
   6   5  -9    1.42   12.88  -1
  -6  -5  -7    1.42   12.88   2
   4  -1   6    4.88    5.39  -1
  -4   1   8    4.88    5.39   2
   1   3  -8   60.80    8.05  -1
  -1  -3  -8   60.80    8.05   2
  -2   4  -8   12.53    5.01  -1
   2  -4  -9   12.53    5.01   2
  -2   2  -5  248.59    7.65  -1
   2  -2  -6  248.59    7.65   2
  -4   3  -5   14.21    5.05  -1
   4  -3  -7   14.21    5.05   2
  -4   2  -3  351.08    7.80  -1
   4  -2  -5  351.08    7.80   2
  -4   1   0  991.69   13.09  -1
   4  -1  -2  991.69   13.09   2
  -6   5  -4   46.33    6.32  -1
   6  -5  -7   46.33    6.32   2
  -6   3  -2    4.06    6.19  -1
   6  -3  -5    4.06    6.19   2
  -6   2   0  165.81    7.09  -1
   6  -2  -3  165.81    7.09   2
  -8   4   0   41.36    6.65  -1
   8  -4  -4   41.36    6.65   2
 -10   2  12    4.66    7.46  -1
  10  -2   8    4.66    7.46   2
 -10   3   8   11.26    7.31  -1
  10  -3   4   11.26    7.31   2
  -9   1  15    8.86    6.21  -1
   9  -1  11    8.86    6.21   2
  -7   0  14  401.67   12.14  -1
   7   0  11  401.67   12.14   2
  -7   4  -2    6.29    5.08  -1
   7  -4  -5    6.29    5.08   2
  -5   4  -5   12.48    5.43  -1
   5  -4  -7   12.48    5.43   2
  -4   4  -6   32.90    5.62  -1
   4  -4  -8   32.90    5.62   2
  -3   2  -4  378.97    9.15  -1
   3  -2  -5  378.97    9.15   2
  -3   3  -6    3.28    5.31  -1
   3  -3  -7    3.28    5.31   2
  -3   4  -7   13.38    6.76  -1
   3  -4  -8   13.38    6.76   2
   0  -1   6   33.23    6.64  -1
   0   1   6   33.23    6.64   2
   0   3  -8    6.19    5.39  -1
   0  -3  -8    6.19    5.39   2
   0   4  -9   10.04    5.53  -1
   0  -4  -9   10.04    5.53   2
   2   5 -10   59.31    8.35  -1
  -2  -5  -9   59.31    8.35   2
   4   5 -10    2.49    9.53  -1
  -4  -5  -8    2.49    9.53   2
   5  -1   7  118.17    5.73  -1
  -5   1   9  118.17    5.73   2
   5   0   0   13.24    6.56  -1
  -5   0   2   13.24    6.56   2
   5   1  -4   19.01    7.56  -1
  -5  -1  -2   19.01    7.56   2
   6  -1   8    7.59    5.65  -1
  -6   1  11    7.59    5.65   2
   7   0   2  330.73    6.37  -1
  -7   0   5  330.73    6.37   2
  10   0   9   12.21    6.61  -1
 -10   0  13   12.21    6.61   2
  10   0  10   19.67    5.85  -1
 -10   0  14   19.67    5.85   2
  10   1   2    4.85    6.57  -1
 -10  -1   6    4.85    6.57   2
  10   2  -2    6.74    7.32  -1
 -10  -2   2    6.74    7.32   2
   3   5 -10   18.68    7.20  -1
  -3  -5  -9   18.68    7.20   2
   1   4  -9    3.13    6.47  -1
  -1  -4  -9    3.13    6.47   2
  -6   4  -3   12.18    5.78  -1
   6  -4  -6   12.18    5.78   2
 -10   2  13   11.38    7.81  -1
  10  -2   9   11.38    7.81   2
  -9   3   5    4.30    4.41  -1
   9  -3   1    4.30    4.41   2
  -7   3   0    8.57    4.55  -1
   7  -3  -3    8.57    4.55   2
  -7   5  -2   13.96    5.55  -1
   7  -5  -5   13.96    5.55   2
  -5   5  -5    4.49    6.11  -1
   5  -5  -7    4.49    6.11   2
  -2  -1   8   19.74   11.89  -1
   2   1   7   19.74   11.89   2
  -2   5  -8   88.91    6.44  -1
   2  -5  -9   88.91    6.44   2
   3  -1   5  218.22    8.09  -1
  -3   1   6  218.22    8.09   2
   5  -1   6   17.56    5.62  -1
  -5   1   8   17.56    5.62   2
   7  -1   9   16.56    4.65  -1
  -7   1  12   16.56    4.65   2
   7  -1  10   15.14    3.96  -1
  -7   1  13   15.14    3.96   2
   8  -1  13   31.51    7.61  -1
  -8   1  16   31.51    7.61   2
   8  -1  15   14.62    6.19  -1
  -8   1  18   14.62    6.19   2
   8  -1  16   10.29    6.43  -1
  -8   1  19   10.29    6.43   2
   8   0   3    7.34    6.72  -1
  -8   0   6    7.34    6.72   2
   9   0   5    4.15    5.02  -1
  -9   0   9    4.15    5.02   2
  10   0   8   32.96    5.80  -1
 -10   0  12   32.96    5.80   2
  11   2  -1    3.87    8.50  -1
 -11  -2   4    3.87    8.50   2
   9   3  -6    5.79    8.95  -1
  -9  -3  -2    5.79    8.95   2
   9   2  -4    7.89    7.53  -1
  -9  -2   0    7.89    7.53   2
   6  -1   7    8.17    5.85  -1
  -6   1  10    8.17    5.85   2
   4   0  -1    9.64    8.35  -1
  -4   0   1    9.64    8.35   2
   4  -1   5   40.37    5.70  -1
  -4   1   7   40.37    5.70   2
  -2   1  -2   62.08    9.64  -1
   2  -1  -3   62.08    9.64   2
  -4   5  -6    3.69    5.65  -1
   4  -5  -8    3.69    5.65   2
  -6   1   4   88.30    6.24  -1
   6  -1   1   88.30    6.24   2
  -8   4   1  107.43    7.31  -1
   8  -4  -3  107.43    7.31   2
 -10   3   9   13.70    6.52  -1
  10  -3   5   13.70    6.52   2
  -9   2   9    8.11    5.66  -1
   9  -2   5    8.11    5.66   2
  -7   4  -1   28.19    5.51  -1
   7  -4  -4   28.19    5.51   2
  -5   0   7    2.50    6.80  -1
   5   0   5    2.50    6.80   2
  -5   1   2   23.71    6.06  -1
   5  -1   0   23.71    6.06   2
  -5   2  -1  250.42    6.94  -1
   5  -2  -3  250.42    6.94   2
  -5   3  -3   18.49    5.47  -1
   5  -3  -5   18.49    5.47   2
  -3   5  -7    0.07    6.05  -1
   3  -5  -8    0.07    6.05   2
   0   2  -6  278.00    8.62  -1
   0  -2  -6  278.00    8.62   2
   0   5  -9   12.57    6.93  -1
   0  -5  -9   12.57    6.93   2
   7  -1   8    7.78    4.67  -1
  -7   1  11    7.78    4.67   2
   7   1  -3   10.51    4.93  -1
  -7  -1   0   10.51    4.93   2
   8  -1  12  177.10    7.66  -1
  -8   1  15  177.10    7.66   2
   8   1  -2  236.42    8.58  -1
  -8  -1   1  236.42    8.58   2
   8   2  -5   50.80    8.54  -1
  -8  -2  -2   50.80    8.54   2
   9   0   4   16.76    4.68  -1
  -9   0   8   16.76    4.68   2
  10   0   7    3.74    5.49  -1
 -10   0  11    3.74    5.49   2
  10   1   1   13.59    6.59  -1
 -10  -1   5   13.59    6.59   2
  11   1   3    3.67    6.56  -1
 -11  -1   8    3.67    6.56   2
   9   1  -1   38.06    5.82  -1
  -9  -1   3   38.06    5.82   2
   2   0  -1 1118.76   22.08  -1
  -2   0   0 1118.76   22.08   2
  -4   3  -4   10.61    5.21  -1
   4  -3  -6   10.61    5.21   2
  -4   0   5    8.33    7.97  -1
   4   0   3    8.33    7.97   2
  -6   5  -3    2.50    5.69  -1
   6  -5  -6    2.50    5.69   2
  -6   3  -1    9.83    5.65  -1
   6  -3  -4    9.83    5.65   2
  -6   2   1  225.67    7.48  -1
   6  -2  -2  225.67    7.48   2
  -9   3   6    4.37    4.65  -1
   9  -3   2    4.37    4.65   2
  -8   1  11   20.52    7.78  -1
   8  -1   8   20.52    7.78   2
  -7   0  16  229.28   11.83  -1
   7   0  13  229.28   11.83   2
  -7   1   7   10.73    5.20  -1
   7  -1   4   10.73    5.20   2
  -7   3   1  145.04    6.75  -1
   7  -3  -2  145.04    6.75   2
  -7   5  -1   16.75    5.65  -1
   7  -5  -4   16.75    5.65   2
  -5   4  -4   17.47    5.71  -1
   5  -4  -6   17.47    5.71   2
  -4   4  -5    6.59    5.21  -1
   4  -4  -7    6.59    5.21   2
   5  -1   5   93.91    6.25  -1
  -5   1   7   93.91    6.25   2
   8  -1  10   25.10    6.06  -1
  -8   1  13   25.10    6.06   2
   8   0   2  144.82    6.83  -1
  -8   0   5  144.82    6.83   2
   8   3  -7    5.93   10.87  -1
  -8  -3  -4    5.93   10.87   2
  10   0   6    7.94    5.59  -1
 -10   0  10    7.94    5.59   2
  10   2  -3   38.28    7.23  -1
 -10  -2   1   38.28    7.23   2
  10   3  -5   23.34    9.31  -1
 -10  -3  -1   23.34    9.31   2
  11   1   2    8.69    6.40  -1
 -11  -1   7    8.69    6.40   2
   7   2  -6    5.86    6.47  -1
  -7  -2  -3    5.86    6.47   2
   1   5  -9   14.27    5.98  -1
  -1  -5  -9   14.27    5.98   2
  -2   4  -7   53.47    5.59  -1
   2  -4  -8   53.47    5.59   2
  -2   3  -6   11.89    4.76  -1
   2  -3  -7   11.89    4.76   2
  -2   0   2 1995.84   29.45  -1
   2   0   1 1995.84   29.45   2
  -4   2  -2   15.16    5.39  -1
   4  -2  -4   15.16    5.39   2
  -6   4  -2   61.09    6.31  -1
   6  -4  -5   61.09    6.31   2
  -8   4   2   73.09    7.52  -1
   8  -4  -2   73.09    7.52   2
  -9   2  10    6.61    5.68  -1
   9  -2   6    6.61    5.68   2
  -9   3   7   15.53    5.83  -1
   9  -3   3   15.53    5.83   2
  -9   4   5    8.19    4.68  -1
   9  -4   1    8.19    4.68   2
  -7   0  17    5.74    8.31  -1
   7   0  14    5.74    8.31   2
  -7   4   0    7.45    5.44  -1
   7  -4  -3    7.45    5.44   2
  -3   3  -5   35.94    5.40  -1
   3  -3  -6   35.94    5.40   2
  -3   4  -6    7.74    5.41  -1
   3  -4  -7    7.74    5.41   2
   2   4  -9   34.36    7.37  -1
  -2  -4  -8   34.36    7.37   2
   3  -1   4 1108.83   12.98  -1
  -3   1   5 1108.83   12.98   2
   4  -1   4   57.10    6.18  -1
  -4   1   6   57.10    6.18   2
   7  -1   7    7.75    3.82  -1
  -7   1  10    7.75    3.82   2
   8  -1   9   28.43    6.15  -1
  -8   1  12   28.43    6.15   2
   9  -1  12   88.49    5.71  -1
  -9   1  16   88.49    5.71   2
   9  -1  13   27.22    5.88  -1
  -9   1  17   27.22    5.88   2
   9   0   3    3.18    4.65  -1
  -9   0   7    3.18    4.65   2
  10   0   5   11.20    6.24  -1
 -10   0   9   11.20    6.24   2
  10   1   0   32.24    6.56  -1
 -10  -1   4   32.24    6.56   2
  11   0   8   30.98    6.62  -1
 -11   0  13   30.98    6.62   2
  11   2  -2    5.61    8.64  -1
 -11  -2   3    5.61    8.64   2
   3   4  -9   83.78    8.21  -1
  -3  -4  -8   83.78    8.21   2
   2  -1   4   59.74    7.37  -1
  -2   1   5   59.74    7.37   2
  -4   5  -5    4.21    5.67  -1
   4  -5  -7    4.21    5.67   2
  -4   1   1   87.98    7.10  -1
   4  -1  -1   87.98    7.10   2
  -6   5  -2   12.16    6.08  -1
   6  -5  -5   12.16    6.08   2
  -6   1   5   24.99    5.66  -1
   6  -1   2   24.99    5.66   2
  -8   4   3   91.59    8.78  -1
   8  -4  -1   91.59    8.78   2
  -9   2  11   38.08    6.24  -1
   9  -2   7   38.08    6.24   2
  -7   0  18   24.99    7.98  -1
   7   0  15   24.99    7.98   2
  -7   0  21    4.42   10.51  -1
   7   0  18    4.42   10.51   2
  -7   1   8   17.74    6.14  -1
   7  -1   5   17.74    6.14   2
  -7   2   4    8.91    4.61  -1
   7  -2   1    8.91    4.61   2
  -7   5   0    7.28    6.10  -1
   7  -5  -3    7.28    6.10   2
  -5   3  -2   27.28    5.67  -1
   5  -3  -4   27.28    5.67   2
  -5   4  -3   33.66    6.42  -1
   5  -4  -5   33.66    6.42   2
  -3   2  -3    9.88    6.78  -1
   3  -2  -4    9.88    6.78   2
  -2   5  -7    5.64    4.90  -1
   2  -5  -8    5.64    4.90   2
   0   4  -8   22.57    6.29  -1
   0  -4  -8   22.57    6.29   2
   1  -2  17    6.80    7.42  -1
  -1   2  17    6.80    7.42   2
   1  -2  18   19.77    6.94  -1
  -1   2  18   19.77    6.94   2
   1  -2  19    8.23    7.60  -1
  -1   2  19    8.23    7.60   2
   1  -2  20   12.51    7.49  -1
  -1   2  20   12.51    7.49   2
   2  -2  16   12.06    4.91  -1
  -2   2  17   12.06    4.91   2
   2  -2  17   48.19    5.67  -1
  -2   2  18   48.19    5.67   2
   2  -2  18   29.30    5.64  -1
  -2   2  19   29.30    5.64   2
   2  -2  19   14.32    5.74  -1
  -2   2  20   14.32    5.74   2
   2  -2  20    6.18    7.24  -1
  -2   2  21    6.18    7.24   2
   2  -2  21   14.98    7.60  -1
  -2   2  22   14.98    7.60   2
   2   3  -8    5.86    7.26  -1
  -2  -3  -7    5.86    7.26   2
   3  -2  15   20.44    7.03  -1
  -3   2  16   20.44    7.03   2
   3  -2  17   18.72    6.01  -1
  -3   2  18   18.72    6.01   2
   3  -2  18    7.18    5.68  -1
  -3   2  19    7.18    5.68   2
   3  -2  19    8.11    6.23  -1
  -3   2  20    8.11    6.23   2
   3  -2  20    6.43    6.17  -1
  -3   2  21    6.43    6.17   2
   3  -2  21    6.02    7.82  -1
  -3   2  22    6.02    7.82   2
   4  -2  16   43.06    7.69  -1
  -4   2  18   43.06    7.69   2
   4  -2  17   49.66    7.64  -1
  -4   2  19   49.66    7.64   2
   4  -2  18   75.03    7.99  -1
  -4   2  20   75.03    7.99   2
   4  -2  19    7.90    7.88  -1
  -4   2  21    7.90    7.88   2
   5   0  -1    5.30    6.83  -1
  -5   0   1    5.30    6.83   2
   5   4  -9   12.85    9.96  -1
  -5  -4  -7   12.85    9.96   2
   7  -1   6    3.81    3.83  -1
  -7   1   9    3.81    3.83   2
   7   0   0   11.93    4.95  -1
  -7   0   3   11.93    4.95   2
   8  -1   8   37.40    5.80  -1
  -8   1  11   37.40    5.80   2
   8   0   1    9.38    5.54  -1
  -8   0   4    9.38    5.54   2
   9  -1  10   36.43    6.79  -1
  -9   1  14   36.43    6.79   2
   9  -1  11   33.15    5.29  -1
  -9   1  15   33.15    5.29   2
  10   0   4   13.04    5.81  -1
 -10   0   8   13.04    5.81   2
  11   0   7   17.66    5.90  -1
 -11   0  12   17.66    5.90   2
  11   1   1    6.53    6.06  -1
 -11  -1   6    6.53    6.06   2
   9   0   2   15.07    5.44  -1
  -9   0   6   15.07    5.44   2
   6   0  -1    5.83    6.43  -1
  -6   0   2    5.83    6.43   2
  -2   2  -4    4.84    5.72  -1
   2  -2  -5    4.84    5.72   2
  -6   4  -1   14.80    5.63  -1
   6  -4  -4   14.80    5.63   2
  -6   3   0  124.21    6.72  -1
   6  -3  -3  124.21    6.72   2
  -6   2   2   38.82    6.07  -1
   6  -2  -1   38.82    6.07   2
  -7   0  19    4.35    9.24  -1
   7   0  16    4.35    9.24   2
  -7   0  20    7.17   10.07  -1
   7   0  17    7.17   10.07   2
  -8   3   5    9.88    7.06  -1
   8  -3   1    9.88    7.06   2
  -9   4   6   51.90    6.43  -1
   9  -4   2   51.90    6.43   2
  -9   2  12    9.88    5.89  -1
   9  -2   8    9.88    5.89   2
  -9   3   8    4.87    4.87  -1
   9  -3   4    4.87    4.87   2
  -7   3   2   28.28    5.55  -1
   7  -3  -1   28.28    5.55   2
  -7   4   1   79.08    6.05  -1
   7  -4  -2   79.08    6.05   2
  -5   1   3   23.76    6.19  -1
   5  -1   1   23.76    6.19   2
  -5   2   0  111.03    5.44  -1
   5  -2  -2  111.03    5.44   2
   0  -1   5  694.70   14.68  -1
   0   1   5  694.70   14.68   2
   0   3  -7   46.28    6.07  -1
   0  -3  -7   46.28    6.07   2
   1  -2  16    3.27    6.98  -1
  -1   2  16    3.27    6.98   2
   2  -2  14  340.95    7.63  -1
  -2   2  15  340.95    7.63   2
   2  -2  22    9.42    7.17  -1
  -2   2  23    9.42    7.17   2
   2   5  -9   20.82    8.16  -1
  -2  -5  -8   20.82    8.16   2
   3  -2  14   23.36    6.13  -1
  -3   2  15   23.36    6.13   2
   4  -2  14   12.90    5.58  -1
  -4   2  16   12.90    5.58   2
   4  -2  15    5.99    5.56  -1
  -4   2  17    5.99    5.56   2
   4  -2  20    8.61    6.26  -1
  -4   2  22    8.61    6.26   2
   5  -2  16   16.21    5.94  -1
  -5   2  18   16.21    5.94   2
   5  -2  17   92.82    6.79  -1
  -5   2  19   92.82    6.79   2
   5  -2  18   14.88    6.92  -1
  -5   2  20   14.88    6.92   2
   5  -2  19   12.99    7.25  -1
  -5   2  21   12.99    7.25   2
   8  -1   7   10.05    6.27  -1
  -8   1  10   10.05    6.27   2
   8   1  -3   29.19    6.95  -1
  -8  -1   0   29.19    6.95   2
   9  -1   9   17.45    5.68  -1
  -9   1  13   17.45    5.68   2
  11   0   6   46.39    6.25  -1
 -11   0  11   46.39    6.25   2
   9   2  -5   49.74    8.25  -1
  -9  -2  -1   49.74    8.25   2
   1   4  -8   33.74    6.76  -1
  -1  -4  -8   33.74    6.76   2
  -4   4  -4   25.89    5.32  -1
   4  -4  -6   25.89    5.32   2
  -4   3  -3   85.21    5.88  -1
   4  -3  -5   85.21    5.88   2
  -6   5  -1    8.54    5.79  -1
   6  -5  -4    8.54    5.79   2
  -8   4   4    6.27    6.32  -1
   8  -4   0    6.27    6.32   2
  -9   2  13   11.34    6.36  -1
   9  -2   9   11.34    6.36   2
  -9   3   9    6.91    5.99  -1
   9  -3   5    6.91    5.99   2
  -7   5   1    0.84    6.26  -1
   7  -5  -2    0.84    6.26   2
  -5   0   8   13.46    7.05  -1
   5   0   6   13.46    7.05   2
  -1   4  -7    8.24    6.94  -1
   1  -4  -7    8.24    6.94   2
   0  -2  17   16.47    4.80  -1
   0   2  17   16.47    4.80   2
   0  -2  18   76.11    6.00  -1
   0   2  18   76.11    6.00   2
   0  -2  19    3.30    5.25  -1
   0   2  19    3.30    5.25   2
   0  -2  20   10.99    5.97  -1
   0   2  20   10.99    5.97   2
   0  -2  21    5.08    5.87  -1
   0   2  21    5.08    5.87   2
   2  -2  13   65.58    5.66  -1
  -2   2  14   65.58    5.66   2
   3  -2  12  193.22    7.29  -1
  -3   2  13  193.22    7.29   2
   4  -2  13   16.39    5.17  -1
  -4   2  15   16.39    5.17   2
   4   4  -9    6.74    9.50  -1
  -4  -4  -7    6.74    9.50   2
   5  -2  13   90.03    5.74  -1
  -5   2  15   90.03    5.74   2
   5  -2  14   12.28    4.39  -1
  -5   2  16   12.28    4.39   2
   5  -2  15   39.38    4.81  -1
  -5   2  17   39.38    4.81   2
   7  -1   5   16.66    4.01  -1
  -7   1   8   16.66    4.01   2
   7   1  -4   92.69    6.13  -1
  -7  -1  -1   92.69    6.13   2
   8  -1   6   21.77    6.08  -1
  -8   1   9   21.77    6.08   2
   9  -1   8   12.08    5.12  -1
  -9   1  12   12.08    5.12   2
  10  -1  11   12.28    7.25  -1
 -10   1  15   12.28    7.25   2
  10   0   3    1.76    6.13  -1
 -10   0   7    1.76    6.13   2
  10   2  -4   47.52    7.56  -1
 -10  -2   0   47.52    7.56   2
  11   0   5    3.58    7.01  -1
 -11   0  10    3.58    7.01   2
  11   2  -3    8.68    8.60  -1
 -11  -2   2    8.68    8.60   2
  11   1   0    5.91    6.43  -1
 -11  -1   5    5.91    6.43   2
   9   0   1    0.43    5.57  -1
  -9   0   5    0.43    5.57   2
   4  -2  12   32.53    6.23  -1
  -4   2  14   32.53    6.23   2
   3   5  -9   16.64    6.98  -1
  -3  -5  -8   16.64    6.98   2
  -4   2  -1   48.39    5.71  -1
   4  -2  -3   48.39    5.71   2
  -6   3   1 1532.43   13.11  -1
   6  -3  -2 1532.43   13.11   2
  -6   2   3  373.70    8.32  -1
   6  -2   0  373.70    8.32   2
  -8   3   6   19.75    6.62  -1
   8  -3   2   19.75    6.62   2
  -7   1   9   14.57    4.96  -1
   7  -1   6   14.57    4.96   2
  -7   3   3    4.65    5.15  -1
   7  -3   0    4.65    5.15   2
  -7   4   2   62.18    5.54  -1
   7  -4  -1   62.18    5.54   2
  -5   3  -1  101.40    6.21  -1
   5  -3  -3  101.40    6.21   2
  -5   4  -2    9.99    5.73  -1
   5  -4  -4    9.99    5.73   2
  -3   1   0  634.22   12.42  -1
   3  -1  -1  634.22   12.42   2
  -3   3  -4   24.75    5.27  -1
   3  -3  -5   24.75    5.27   2
  -2   3  -5   13.28    4.79  -1
   2  -3  -6   13.28    4.79   2
  -2   5  -6   35.83    6.06  -1
   2  -5  -7   35.83    6.06   2
   0  -2  15    8.95    5.56  -1
   0   2  15    8.95    5.56   2
   0  -2  16    4.40    4.61  -1
   0   2  16    4.40    4.61   2
   0  -2  22    5.78    5.53  -1
   0   2  22    5.78    5.53   2
   2  -2  12  240.97    7.06  -1
  -2   2  13  240.97    7.06   2
   3  -1   3  291.59    8.75  -1
  -3   1   4  291.59    8.75   2
   5  -2  12   18.71    5.31  -1
  -5   2  14   18.71    5.31   2
   7  -1   4   49.92    5.01  -1
  -7   1   7   49.92    5.01   2
   7   0  -1   20.45    4.73  -1
  -7   0   2   20.45    4.73   2
   8   0   0   21.52    5.91  -1
  -8   0   3   21.52    5.91   2
   9  -1   7   17.88    5.22  -1
  -9   1  11   17.88    5.22   2
  10  -1  10    4.51    6.39  -1
 -10   1  14    4.51    6.39   2
  11   0   4    7.96    6.54  -1
 -11   0   9    7.96    6.54   2
   9   3  -7   21.94    9.90  -1
  -9  -3  -3   21.94    9.90   2
   6  -2  13   14.36    6.69  -1
  -6   2  16   14.36    6.69   2
   4  -2  11   11.33    6.33  -1
  -4   2  13   11.33    6.33   2
   1   5  -8   20.67    6.68  -1
  -1  -5  -8   20.67    6.68   2
  -4   1   2  287.27    9.43  -1
   4  -1   0  287.27    9.43   2
  -4   0   6  146.86    9.09  -1
   4   0   4  146.86    9.09   2
  -6   5   0    7.77    6.28  -1
   6  -5  -3    7.77    6.28   2
  -6   4   0   73.13    6.07  -1
   6  -4  -3   73.13    6.07   2
  -8   4   5   -1.34    6.16  -1
   8  -4   1   -1.34    6.16   2
  -9   3  10    4.51    6.31  -1
   9  -3   6    4.51    6.31   2
  -9   2  15   40.16    8.11  -1
   9  -2  11   40.16    8.11   2
  -7   5   2   10.94    6.06  -1
   7  -5  -1   10.94    6.06   2
  -5   2   1  943.08   10.99  -1
   5  -2  -1  943.08   10.99   2
  -5   5  -2   52.21    6.34  -1
   5  -5  -4   52.21    6.34   2
   0  -2  14  194.39    8.05  -1
   0   2  14  194.39    8.05   2
   0   6  -7    7.14    7.95  -1
   0  -6  -7    7.14    7.95   2
   2  -2  11    9.45    5.97  -1
  -2   2  12    9.45    5.97   2
   3  -2  11   18.31    5.13  -1
  -3   2  12   18.31    5.13   2
   4   5  -9    4.92    8.60  -1
  -4  -5  -7    4.92    8.60   2
   5  -2  11   45.38    4.95  -1
  -5   2  13   45.38    4.95   2
   5   5  -9    4.14    8.57  -1
  -5  -5  -7    4.14    8.57   2
   6  -2  12   33.84    5.95  -1
  -6   2  15   33.84    5.95   2
   7  -2  14   21.41    5.32  -1
  -7   2  17   21.41    5.32   2
   7  -2  15   12.13    4.52  -1
  -7   2  18   12.13    4.52   2
   7  -2  16   27.25    4.57  -1
  -7   2  19   27.25    4.57   2
   8  -1   5   18.46    5.92  -1
  -8   1   8   18.46    5.92   2
   8   2  -6   21.12    9.27  -1
  -8  -2  -3   21.12    9.27   2
   9  -1   6   21.90    6.11  -1
  -9   1  10   21.90    6.11   2
  10  -1   9   27.38    6.03  -1
 -10   1  13   27.38    6.03   2
  10   0   2   39.38    5.61  -1
 -10   0   6   39.38    5.61   2
  10   1  -2  186.51    8.14  -1
 -10  -1   2  186.51    8.14   2
  10   3  -6   32.14    9.95  -1
 -10  -3  -2   32.14    9.95   2
  11   1  -1    4.68    7.47  -1
 -11  -1   4    4.68    7.47   2
  11   0   3    8.73    7.26  -1
 -11   0   8    8.73    7.26   2
   5   3  -8   38.04   12.85  -1
  -5  -3  -6   38.04   12.85   2
   4  -2  10    4.82    6.19  -1
  -4   2  12    4.82    6.19   2
   2  -1   3   59.60    7.68  -1
  -2   1   4   59.60    7.68   2
  -1   6  -6   14.47    7.56  -1
   1  -6  -7   14.47    7.56   2
  -2   1  -1  274.65   10.56  -1
   2  -1  -2  274.65   10.56   2
  -4   4  -3   14.69    5.17  -1
   4  -4  -5   14.69    5.17   2
  -4   3  -2   13.97    5.50  -1
   4  -3  -4   13.97    5.50   2
  -9   3  11    3.55    5.37  -1
   9  -3   7    3.55    5.37   2
  -7   1  10   23.26    5.78  -1
   7  -1   7   23.26    5.78   2
  -7   2   6    5.33    3.75  -1
   7  -2   3    5.33    3.75   2
  -7   3   4   62.77    5.53  -1
   7  -3   1   62.77    5.53   2
  -7   4   3   10.66    4.90  -1
   7  -4   0   10.66    4.90   2
  -5   1   4   20.85    6.05  -1
   5  -1   2   20.85    6.05   2
  -4   5  -3   24.59    4.99  -1
   4  -5  -5   24.59    4.99   2
  -3   0   4  248.55   12.58  -1
   3   0   3  248.55   12.58   2
  -3   2  -2   94.68    6.80  -1
   3  -2  -3   94.68    6.80   2
  -2   6  -5   13.84    7.03  -1
   2  -6  -6   13.84    7.03   2
  -1  -2  17   27.93    8.36  -1
   1   2  17   27.93    8.36   2
  -1  -2  18   10.24    8.09  -1
   1   2  18   10.24    8.09   2
  -1  -2  19    6.77    7.24  -1
   1   2  19    6.77    7.24   2
  -1  -2  20    6.75    8.01  -1
   1   2  20    6.75    8.01   2
  -1  -2  22   10.96    9.03  -1
   1   2  22   10.96    9.03   2
   3  -2  10  102.86    6.69  -1
  -3   2  11  102.86    6.69   2
   5  -2  10    3.79    4.61  -1
  -5   2  12    3.79    4.61   2
   5   0  -2   13.31    6.43  -1
  -5   0   0   13.31    6.43   2
   6  -2  11    8.98    5.96  -1
  -6   2  14    8.98    5.96   2
   7  -2  12   28.25    5.06  -1
  -7   2  15   28.25    5.06   2
   7  -2  13   13.58    4.27  -1
  -7   2  16   13.58    4.27   2
   8  -1   4   13.40    6.19  -1
  -8   1   7   13.40    6.19   2
   8   1  -4   83.02    7.59  -1
  -8  -1  -1   83.02    7.59   2
   9   0   0   45.03    5.95  -1
  -9   0   4   45.03    5.95   2
  10  -1   8   29.35    5.90  -1
 -10   1  12   29.35    5.90   2
  11   2  -4    7.14    7.65  -1
 -11  -2   1    7.14    7.65   2
   9  -1   5    5.03    5.85  -1
  -9   1   9    5.03    5.85   2
   7  -1   3   45.76    5.11  -1
  -7   1   6   45.76    5.11   2
   6  -2  10   12.87    6.81  -1
  -6   2  13   12.87    6.81   2
   4  -1   2  814.28   11.07  -1
  -4   1   4  814.28   11.07   2
  -6   5   1   15.07    7.08  -1
   6  -5  -2   15.07    7.08   2
  -6   4   1    8.19    5.71  -1
   6  -4  -2    8.19    5.71   2
  -6   3   2  991.17   11.70  -1
   6  -3  -1  991.17   11.70   2
  -6   2   4  108.52    6.82  -1
   6  -2   1  108.52    6.82   2
  -6   0  13    8.24    7.99  -1
   6   0  10    8.24    7.99   2
  -8   4   6    6.89    5.97  -1
   8  -4   2    6.89    5.97   2
  -9   3  12    8.71    5.57  -1
   9  -3   8    8.71    5.57   2
  -7   5   3    9.59    5.51  -1
   7  -5   0    9.59    5.51   2
  -5   0   9    2.92    6.56  -1
   5   0   7    2.92    6.56   2
  -5   3   0   89.63    6.24  -1
   5  -3  -2   89.63    6.24   2
  -5   4  -1   13.73    5.64  -1
   5  -4  -3   13.73    5.64   2
  -5   5  -1    3.60    6.00  -1
   5  -5  -3    3.60    6.00   2
  -3   4  -4   20.46    5.89  -1
   3  -4  -5   20.46    5.89   2
  -2   4  -5   36.70    5.16  -1
   2  -4  -6   36.70    5.16   2
  -1  -2  16    3.22    7.88  -1
   1   2  16    3.22    7.88   2
   0  -2  13  298.76    8.34  -1
   0   2  13  298.76    8.34   2
   0   4  -7    4.85    5.61  -1
   0  -4  -7    4.85    5.61   2
   0   5  -7   15.04    6.45  -1
   0  -5  -7   15.04    6.45   2
   2  -2  10   46.47    4.96  -1
  -2   2  11   46.47    4.96   2
   4  -2   9  333.22    7.53  -1
  -4   2  11  333.22    7.53   2
   5  -2   9   32.81    5.36  -1
  -5   2  11   32.81    5.36   2
   5  -1   2   63.61    6.82  -1
  -5   1   4   63.61    6.82   2
   7  -2  11    2.99    3.92  -1
  -7   2  14    2.99    3.92   2
   8  -2  13    5.93    6.73  -1
  -8   2  16    5.93    6.73   2
   8   0  -1   20.55    5.87  -1
  -8   0   2   20.55    5.87   2
  10  -1   7   48.80    6.07  -1
 -10   1  11   48.80    6.07   2
  10   0   1    1.71    6.68  -1
 -10   0   5    1.71    6.68   2
  12   1   0    7.54    6.86  -1
 -12  -1   5    7.54    6.86   2
  11   0   2    1.31    6.56  -1
 -11   0   7    1.31    6.56   2
   9   2  -6    9.56    8.34  -1
  -9  -2  -2    9.56    8.34   2
   1   6  -7   14.11    7.62  -1
  -1  -6  -7   14.11    7.62   2
  -4   2   0 1679.17   14.02  -1
   4  -2  -2 1679.17   14.02   2
  -9   3  13   11.00    5.52  -1
   9  -3   9   11.00    5.52   2
  -8   2  11   38.90    6.53  -1
   8  -2   8   38.90    6.53   2
  -7   1  11   11.53    6.05  -1
   7  -1   8   11.53    6.05   2
  -7   2   7   34.43    4.41  -1
   7  -2   4   34.43    4.41   2
  -7   3   5    3.61    5.37  -1
   7  -3   2    3.61    5.37   2
  -7   4   4    7.55    4.98  -1
   7  -4   1    7.55    4.98   2
  -7   5   4   11.33    7.11  -1
   7  -5   1   11.33    7.11   2
  -5   2   2  671.20    9.57  -1
   5  -2   0  671.20    9.57   2
  -3   3  -3   53.56    5.53  -1
   3  -3  -4   53.56    5.53   2
  -2   5  -5    4.09    4.84  -1
   2  -5  -6    4.09    4.84   2
   2   4  -8   72.83    7.34  -1
  -2  -4  -7   72.83    7.34   2
   2   5  -8   10.89    7.07  -1
  -2  -5  -7   10.89    7.07   2
   3  -2   9  150.90    6.37  -1
  -3   2  10  150.90    6.37   2
   7  -2  10    8.80    4.14  -1
  -7   2  13    8.80    4.14   2
   8  -2  12   34.99    6.32  -1
  -8   2  15   34.99    6.32   2
   8  -1   3  214.11    7.37  -1
  -8   1   6  214.11    7.37   2
   9  -1   4   20.86    5.21  -1
  -9   1   8   20.86    5.21   2
  10  -1   6   16.20    5.89  -1
 -10   1  10   16.20    5.89   2
  10   1  -3   45.49    7.31  -1
 -10  -1   1   45.49    7.31   2
  10   2  -5    5.90    7.67  -1
 -10  -2  -1    5.90    7.67   2
  11   1  -2   55.25    7.15  -1
 -11  -1   3   55.25    7.15   2
   9   1  -4   94.14    7.74  -1
  -9  -1   0   94.14    7.74   2
   9   0  -1    4.99    5.90  -1
  -9   0   3    4.99    5.90   2
   1   4  -7    1.69    6.42  -1
  -1  -4  -7    1.69    6.42   2
  -1   6  -5   23.93    6.95  -1
   1  -6  -6   23.93    6.95   2
  -1  -2  15  385.65   11.50  -1
   1   2  15  385.65   11.50   2
  -2   3  -4  138.18    5.99  -1
   2  -3  -5  138.18    5.99   2
  -4   5  -2   10.89    5.72  -1
   4  -5  -4   10.89    5.72   2
  -4   4  -2   27.54    5.90  -1
   4  -4  -4   27.54    5.90   2
  -6   5   2    7.30    6.98  -1
   6  -5  -1    7.30    6.98   2
  -6   4   2   15.31    5.80  -1
   6  -4  -1   15.31    5.80   2
  -6   3   3  109.38    7.61  -1
   6  -3   0  109.38    7.61   2
  -6   0  14   19.96    8.16  -1
   6   0  11   19.96    8.16   2
  -5   4   0   66.78    6.60  -1
   5  -4  -2   66.78    6.60   2
  -5   5   0   18.93    6.69  -1
   5  -5  -2   18.93    6.69   2
  -2   6  -4    7.90    6.32  -1
   2  -6  -5    7.90    6.32   2
   0  -2  12   17.46    4.93  -1
   0   2  12   17.46    4.93   2
   0   3  -6   16.65    5.18  -1
   0  -3  -6   16.65    5.18   2
   0   6  -6   11.34    7.12  -1
   0  -6  -6   11.34    7.12   2
   2  -2   9   70.27    5.39  -1
  -2   2  10   70.27    5.39   2
   3  -2   8  121.99    6.74  -1
  -3   2   9  121.99    6.74   2
   5  -2   8  152.51    5.64  -1
  -5   2  10  152.51    5.64   2
   7  -2   9   23.30    3.79  -1
  -7   2  12   23.30    3.79   2
   7   1  -5  112.33    6.59  -1
  -7  -1  -2  112.33    6.59   2
   8  -2  10   14.41    6.33  -1
  -8   2  13   14.41    6.33   2
   8  -2  11   40.54    6.52  -1
  -8   2  14   40.54    6.52   2
  10  -1   5   12.17    7.00  -1
 -10   1   9   12.17    7.00   2
  10   0   0   18.74    6.75  -1
 -10   0   4   18.74    6.75   2
  11  -1   7    8.79    6.54  -1
 -11   1  12    8.79    6.54   2
  11   0   1    6.74    6.09  -1
 -11   0   6    6.74    6.09   2
   7   2  -7   43.67    8.62  -1
  -7  -2  -4   43.67    8.62   2
   3   5  -8   12.23    7.24  -1
  -3  -5  -7   12.23    7.24   2
   3   4  -8    4.89    6.13  -1
  -3  -4  -7    4.89    6.13   2
   1   5  -7    6.86    6.55  -1
  -1  -5  -7    6.86    6.55   2
  -4   3  -1   28.67    5.53  -1
   4  -3  -3   28.67    5.53   2
  -6   2   5   26.10    5.57  -1
   6  -2   2   26.10    5.57   2
  -7   1  12   32.62    6.16  -1
   7  -1   9   32.62    6.16   2
  -7   2   8    7.21    4.50  -1
   7  -2   5    7.21    4.50   2
  -7   3   6   54.99    5.00  -1
   7  -3   3   54.99    5.00   2
  -7   4   5    1.71    4.84  -1
   7  -4   2    1.71    4.84   2
  -7   5   5    2.39    5.43  -1
   7  -5   2    2.39    5.43   2
  -3   1   1 3523.57   23.67  -1
   3  -1   0 3523.57   23.67   2
  -3   4  -3   18.50    5.81  -1
   3  -4  -4   18.50    5.81   2
  -3   5  -3   31.57    5.62  -1
   3  -5  -4   31.57    5.62   2
   2   2  -6  295.03   12.35  -1
  -2  -2  -5  295.03   12.35   2
   5  -2   7    7.68    5.54  -1
  -5   2   9    7.68    5.54   2
   5  -1   1   57.21    6.54  -1
  -5   1   3   57.21    6.54   2
   7  -2   8   30.94    4.04  -1
  -7   2  11   30.94    4.04   2
   8  -2   9   41.26    6.40  -1
  -8   2  12   41.26    6.40   2
   8   0  -2  173.94    8.41  -1
  -8   0   1  173.94    8.41   2
   9  -2  11   19.44    5.78  -1
  -9   2  15   19.44    5.78   2
   9  -2  12   24.23    5.78  -1
  -9   2  16   24.23    5.78   2
   9  -1   3   39.75    5.29  -1
  -9   1   7   39.75    5.29   2
  10  -1   4   16.15    6.83  -1
 -10   1   8   16.15    6.83   2
  12   1  -1   28.19    5.73  -1
 -12  -1   4   28.19    5.73   2
  11   2  -5   22.78    7.61  -1
 -11  -2   0   22.78    7.61   2
   6   5  -8   31.47   11.20  -1
  -6  -5  -6   31.47   11.20   2
   4  -1   1  107.62    6.85  -1
  -4   1   3  107.62    6.85   2
   4  -2   7   22.05    4.91  -1
  -4   2   9   22.05    4.91   2
   2  -1   2   54.53    9.43  -1
  -2   1   3   54.53    9.43   2
  -4   0   7    1.93    6.77  -1
   4   0   5    1.93    6.77   2
  -6   5   3   16.02    6.82  -1
   6  -5   0   16.02    6.82   2
  -6   4   3    6.63    6.40  -1
   6  -4   0    6.63    6.40   2
  -8   4   9    5.53    5.98  -1
   8  -4   5    5.53    5.98   2
  -8   2  13    7.40    6.56  -1
   8  -2  10    7.40    6.56   2
  -5   0  10    8.51    7.19  -1
   5   0   8    8.51    7.19   2
  -4   5  -1    4.36    6.20  -1
   4  -5  -3    4.36    6.20   2
  -3   2  -1  209.91    7.61  -1
   3  -2  -2  209.91    7.61   2
  -2  -2  20    8.64    8.75  -1
   2   2  19    8.64    8.75   2
  -2  -2  21   21.28    9.71  -1
   2   2  20   21.28    9.71   2
  -2   5  -4   43.44    4.95  -1
   2  -5  -5   43.44    4.95   2
   0  -2  11    4.26    4.50  -1
   0   2  11    4.26    4.50   2
   0  -1   4  158.21    9.77  -1
   0   1   4  158.21    9.77   2
   0   5  -6    4.26    6.05  -1
   0  -5  -6    4.26    6.05   2
   2  -2   8    9.52    5.63  -1
  -2   2   9    9.52    5.63   2
   2   3  -7   44.08    7.18  -1
  -2  -3  -6   44.08    7.18   2
   7  -2   7   13.84    4.77  -1
  -7   2  10   13.84    4.77   2
   7  -1   1   57.81    5.16  -1
  -7   1   4   57.81    5.16   2
   8  -2   8   27.07    6.24  -1
  -8   2  11   27.07    6.24   2
   8   1  -5  173.33    8.68  -1
  -8  -1  -2  173.33    8.68   2
   9  -2  10   33.60    5.54  -1
  -9   2  14   33.60    5.54   2
  10   0  -1    1.80    6.88  -1
 -10   0   3    1.80    6.88   2
  11  -1   5    2.41    7.04  -1
 -11   1  10    2.41    7.04   2
  12   0   2   13.17    5.30  -1
 -12   0   7   13.17    5.30   2
  11   0   0   48.28    6.61  -1
 -11   0   5   48.28    6.61   2
   9   0  -2   98.67    7.21  -1
  -9   0   2   98.67    7.21   2
   1   6  -6    2.28    6.58  -1
  -1  -6  -6    2.28    6.58   2
  -1   6  -4    2.54    6.87  -1
   1  -6  -5    2.54    6.87   2
  -4   4  -1   67.29    6.06  -1
   4  -4  -3   67.29    6.06   2
  -4   2   1  861.05   10.70  -1
   4  -2  -1  861.05   10.70   2
  -6   3   4   18.36    5.82  -1
   6  -3   1   18.36    5.82   2
  -6   0  15  116.09   10.56  -1
   6   0  12  116.09   10.56   2
  -7   1  13   10.99    5.89  -1
   7  -1  10   10.99    5.89   2
  -8   2  14   13.76    7.76  -1
   8  -2  11   13.76    7.76   2
  -7   2   9   27.11    5.06  -1
   7  -2   6   27.11    5.06   2
  -7   3   7    9.25    4.48  -1
   7  -3   4    9.25    4.48   2
  -7   4   6   40.87    5.46  -1
   7  -4   3   40.87    5.46   2
  -5   2   3  262.92    6.77  -1
   5  -2   1  262.92    6.77   2
  -5   4   1    7.87    5.51  -1
   5  -4  -1    7.87    5.51   2
  -5   5   1   14.10    5.76  -1
   5  -5  -1   14.10    5.76   2
  -3   3  -2   41.06    5.27  -1
   3  -3  -3   41.06    5.27   2
  -2  -2  18   11.82    9.30  -1
   2   2  17   11.82    9.30   2
  -2  -2  19   52.95   10.28  -1
   2   2  18   52.95   10.28   2
  -2  -2  22   20.89   10.04  -1
   2   2  21   20.89   10.04   2
  -2   6  -3    3.26    5.12  -1
   2  -6  -4    3.26    5.12   2
  -1  -2  13  148.17    9.40  -1
   1   2  13  148.17    9.40   2
   0   4  -6   17.03    4.93  -1
   0  -4  -6   17.03    4.93   2
   0   6  -5    7.53    6.54  -1
   0  -6  -5    7.53    6.54   2
   3  -2   7    9.85    6.00  -1
  -3   2   8    9.85    6.00   2
   4   5  -8    7.77    8.14  -1
  -4  -5  -6    7.77    8.14   2
   5  -2   6    7.66    5.64  -1
  -5   2   8    7.66    5.64   2
   5   0  -3    4.21    6.24  -1
  -5   0  -1    4.21    6.24   2
   9  -2   9   10.96    5.16  -1
  -9   2  13   10.96    5.16   2
   9  -1   2   47.28    5.05  -1
  -9   1   6   47.28    5.05   2
  10  -1   3    9.99    6.78  -1
 -10   1   7    9.99    6.78   2
  10   1  -4   98.17    7.84  -1
 -10  -1   0   98.17    7.84   2
  10   3  -7   26.27   11.50  -1
 -10  -3  -3   26.27   11.50   2
  12   1  -2   19.09    6.88  -1
 -12  -1   3   19.09    6.88   2
  11  -1   4   -0.53    6.06  -1
 -11   1   9   -0.53    6.06   2
   7   0  -3    5.22    5.04  -1
  -7   0   0    5.22    5.04   2
   4  -2   6   37.74    5.11  -1
  -4   2   8   37.74    5.11   2
  -2   2  -2  232.42    7.87  -1
   2  -2  -3  232.42    7.87   2
  -6   5   4    6.15    5.73  -1
   6  -5   1    6.15    5.73   2
  -6   4   4   13.45    6.45  -1
   6  -4   1   13.45    6.45   2
  -6   2   6   13.42    5.30  -1
   6  -2   3   13.42    5.30   2
  -8   2  15   15.94    8.35  -1
   8  -2  12   15.94    8.35   2
  -8   3  12    5.10    6.97  -1
   8  -3   9    5.10    6.97   2
  -8   4  11   17.15    7.14  -1
   8  -4   8   17.15    7.14   2
  -7   1  14  256.03    8.22  -1
   7  -1  11  256.03    8.22   2
  -7   4   7   18.21    6.90  -1
   7  -4   4   18.21    6.90   2
  -5   1   6   53.00    6.44  -1
   5  -1   4   53.00    6.44   2
  -3   4  -2    5.28    6.81  -1
   3  -4  -3    5.28    6.81   2
  -3   5  -2    3.74    5.72  -1
   3  -5  -3    3.74    5.72   2
  -2   3  -3  186.26    6.48  -1
   2  -3  -4  186.26    6.48   2
   2   5  -7   22.40    6.90  -1
  -2  -5  -6   22.40    6.90   2
   7  -2   6    6.18    3.85  -1
  -7   2   9    6.18    3.85   2
   8  -2   7   83.51    6.65  -1
  -8   2  10   83.51    6.65   2
   8   2  -7    7.94    9.27  -1
  -8  -2  -4    7.94    9.27   2
   9  -2   8   17.94    5.17  -1
  -9   2  12   17.94    5.17   2
  10  -2   9    9.93    7.57  -1
 -10   2  13    9.93    7.57   2
  10   2  -6   50.41    8.70  -1
 -10  -2  -2   50.41    8.70   2
  12   0   1    5.87    5.29  -1
 -12   0   6    5.87    5.29   2
  11   0  -1   22.58    7.02  -1
 -11   0   4   22.58    7.02   2
   9   1  -5    9.22    6.82  -1
  -9  -1  -1    9.22    6.82   2
   1   5  -6   29.57    6.65  -1
  -1  -5  -6   29.57    6.65   2
  -4   5   0    2.33    5.47  -1
   4  -5  -2    2.33    5.47   2
  -6   3   5    5.51    5.65  -1
   6  -3   2    5.51    5.65   2
  -6   0  16  647.62   17.17  -1
   6   0  13  647.62   17.17   2
  -7   2  10   10.10    4.79  -1
   7  -2   7   10.10    4.79   2
  -7   3   8   32.49    4.53  -1
   7  -3   5   32.49    4.53   2
  -5   5   2   13.44    6.08  -1
   5  -5   0   13.44    6.08   2
  -4   4   0   23.90    6.03  -1
   4  -4  -2   23.90    6.03   2
  -2  -2  17   27.02    8.51  -1
   2   2  16   27.02    8.51   2
  -2   5  -3   24.31    4.69  -1
   2  -5  -4   24.31    4.69   2
   0  -2  10    5.17    4.84  -1
   0   2  10    5.17    4.84   2
   2  -2   7    3.62    5.01  -1
  -2   2   8    3.62    5.01   2
   2   4  -7   40.93    6.81  -1
  -2  -4  -6   40.93    6.81   2
   2   6  -6    9.55    8.07  -1
  -2  -6  -5    9.55    8.07   2
   3  -2   6   65.23    6.07  -1
  -3   2   7   65.23    6.07   2
   4  -3  18   20.07    7.69  -1
  -4   3  20   20.07    7.69   2
   4   4  -8   35.02    8.19  -1
  -4  -4  -6   35.02    8.19   2
   5  -3  17   19.29    7.50  -1
  -5   3  19   19.29    7.50   2
   5  -2   5   22.96    5.39  -1
  -5   2   7   22.96    5.39   2
   5  -1   0  158.89    6.95  -1
  -5   1   2  158.89    6.95   2
   5   5  -8    6.97    8.02  -1
  -5  -5  -6    6.97    8.02   2
   7  -1   0   53.04    4.94  -1
  -7   1   3   53.04    4.94   2
   8  -2   6   23.38    6.10  -1
  -8   2   9   23.38    6.10   2
   8   0  -3    7.93    6.76  -1
  -8   0   0    7.93    6.76   2
   9  -2   7   26.00    5.55  -1
  -9   2  11   26.00    5.55   2
   9  -1   1   15.61    4.86  -1
  -9   1   5   15.61    4.86   2
  10  -2   8   16.94    7.56  -1
 -10   2  12   16.94    7.56   2
  10  -1   2    9.33    6.08  -1
 -10   1   6    9.33    6.08   2
  11  -1   3    9.95    6.57  -1
 -11   1   8    9.95    6.57   2
  12   0   0   14.65    5.90  -1
 -12   0   5   14.65    5.90   2
  11   1  -4    9.59    7.38  -1
 -11  -1   1    9.59    7.38   2
   9   3  -8    3.39   11.66  -1
  -9  -3  -4    3.39   11.66   2
   9   2  -7    5.90    8.03  -1
  -9  -2  -3    5.90    8.03   2
   4  -2   5   17.85    5.86  -1
  -4   2   7   17.85    5.86   2
   3   3  -7   28.02    7.41  -1
  -3  -3  -6   28.02    7.41   2
   1   6  -5   21.36    7.73  -1
  -1  -6  -5   21.36    7.73   2
   1   4  -6    3.51    6.36  -1
  -1  -4  -6    3.51    6.36   2
  -1   6  -3   -1.72    7.10  -1
   1  -6  -4   -1.72    7.10   2
  -2   6  -2   11.88    5.86  -1
   2  -6  -3   11.88    5.86   2
  -4   2   2  787.93   10.79  -1
   4  -2   0  787.93   10.79   2
  -6   5   5    9.37    5.79  -1
   6  -5   2    9.37    5.79   2
  -6   4   5   43.98    6.78  -1
   6  -4   2   43.98    6.78   2
  -6   2   7   18.43    5.50  -1
   6  -2   4   18.43    5.50   2
  -8   2  17    4.19    7.45  -1
   8  -2  14    4.19    7.45   2
  -7   1  15   85.71    7.27  -1
   7  -1  12   85.71    7.27   2
  -7   2  11   85.77    6.30  -1
   7  -2   8   85.77    6.30   2
  -7   4   8    8.95    5.52  -1
   7  -4   5    8.95    5.52   2
  -6   0  17   33.23    9.83  -1
   6   0  14   33.23    9.83   2
  -5   0  11    3.07    6.85  -1
   5   0   9    3.07    6.85   2
  -5   2   4   45.13    5.09  -1
   5  -2   2   45.13    5.09   2
  -3   3  -1   20.23    5.91  -1
   3  -3  -2   20.23    5.91   2
  -2  -2  16   37.85    9.57  -1
   2   2  15   37.85    9.57   2
  -2   4  -3  211.43    6.23  -1
   2  -4  -4  211.43    6.23   2
   0   2  -4   80.59    6.66  -1
   0  -2  -4   80.59    6.66   2
   0   3  -5   65.19    5.91  -1
   0  -3  -5   65.19    5.91   2
   0   5  -5   25.83    6.56  -1
   0  -5  -5   25.83    6.56   2
   3  -3  17    7.65    6.98  -1
  -3   3  18    7.65    6.98   2
   3  -3  18   16.72    7.98  -1
  -3   3  19   16.72    7.98   2
   3  -3  19   14.16    7.39  -1
  -3   3  20   14.16    7.39   2
   4  -3  15    9.93    7.64  -1
  -4   3  17    9.93    7.64   2
   4  -3  16    5.82    6.04  -1
  -4   3  18    5.82    6.04   2
   4  -3  17   20.48    6.36  -1
  -4   3  19   20.48    6.36   2
   5  -3  15   40.10    5.81  -1
  -5   3  17   40.10    5.81   2
   6  -3  15   22.82    6.65  -1
  -6   3  18   22.82    6.65   2
   7  -2   5   14.18    4.06  -1
  -7   2   8   14.18    4.06   2
   8  -2   5   16.75    6.48  -1
  -8   2   8   16.75    6.48   2
   9  -2   6   27.29    5.76  -1
  -9   2  10   27.29    5.76   2
   9   0  -3   10.29    5.98  -1
  -9   0   1   10.29    5.98   2
  10  -2   7   15.26    6.94  -1
 -10   2  11   15.26    6.94   2
  12   1  -3   12.83    6.87  -1
 -12  -1   2   12.83    6.87   2
  11   2  -6   19.97    8.32  -1
 -11  -2  -1   19.97    8.32   2
   6  -3  14   11.07    7.26  -1
  -6   3  17   11.07    7.26   2
   3   5  -7    8.11    6.69  -1
  -3  -5  -6    8.11    6.69   2
  -4   3   1  624.85    9.28  -1
   4  -3  -1  624.85    9.28   2
  -6   3   6   24.71    6.98  -1
   6  -3   3   24.71    6.98   2
  -7   1  16   15.48    6.06  -1
   7  -1  13   15.48    6.06   2
  -6   5   6   22.95    6.23  -1
   6  -5   3   22.95    6.23   2
  -5   3   3  216.96    6.47  -1
   5  -3   1  216.96    6.47   2
  -5   5   3   11.15    6.27  -1
   5  -5   1   11.15    6.27   2
  -4   5   1   17.36    5.13  -1
   4  -5  -1   17.36    5.13   2
  -3   1   2 1739.54   17.48  -1
   3  -1   1 1739.54   17.48   2
  -3   6   0   14.61    7.17  -1
   3  -6  -1   14.61    7.17   2
   0   4  -5   23.98    5.53  -1
   0  -4  -5   23.98    5.53   2
   0   6  -4    5.11    5.42  -1
   0  -6  -4    5.11    5.42   2
   2  -3  19    9.69    7.25  -1
  -2   3  20    9.69    7.25   2
   2  -3  20    6.52    7.67  -1
  -2   3  21    6.52    7.67   2
   3  -3  15   13.47    6.69  -1
  -3   3  16   13.47    6.69   2
   3  -3  16    6.74    6.73  -1
  -3   3  17    6.74    6.73   2
   4  -3  14   14.40    6.01  -1
  -4   3  16   14.40    6.01   2
   5  -3  13   25.39    6.05  -1
  -5   3  15   25.39    6.05   2
   5  -3  14   24.09    5.47  -1
  -5   3  16   24.09    5.47   2
   6  -3  13   12.29    6.33  -1
  -6   3  16   12.29    6.33   2
   7  -3  14    5.54    4.46  -1
  -7   3  17    5.54    4.46   2
   7  -2   4   14.26    4.59  -1
  -7   2   7   14.26    4.59   2
   7   1  -6  237.98    8.45  -1
  -7  -1  -3  237.98    8.45   2
   9  -1   0   74.49    5.97  -1
  -9   1   4   74.49    5.97   2
  10  -1   1   14.11    5.61  -1
 -10   1   5   14.11    5.61   2
  10   1  -5   18.34    7.34  -1
 -10  -1  -1   18.34    7.34   2
  11   0  -2  273.85    8.29  -1
 -11   0   3  273.85    8.29   2
   9  -2   5    1.26    5.25  -1
  -9   2   9    1.26    5.25   2
   5   4  -8   12.58    7.47  -1
  -5  -4  -6   12.58    7.47   2
   3   2  -6  101.48   12.39  -1
  -3  -2  -5  101.48   12.39   2
  -4   0   8   44.77    8.17  -1
   4   0   6   44.77    8.17   2
  -6   4   6    9.19    6.55  -1
   6  -4   3    9.19    6.55   2
  -6   2   8    8.69    6.58  -1
   6  -2   5    8.69    6.58   2
  -7   1  17   21.86    6.31  -1
   7  -1  14   21.86    6.31   2
  -7   2  12    9.06    4.67  -1
   7  -2   9    9.06    4.67   2
  -5   1   7  114.32    6.45  -1
   5  -1   5  114.32    6.45   2
  -5   4   3   39.93    5.04  -1
   5  -4   1   39.93    5.04   2
  -3   4  -1  107.38    6.68  -1
   3  -4  -2  107.38    6.68   2
  -2   5  -2   25.59    4.20  -1
   2  -5  -3   25.59    4.20   2
  -2   6  -1    7.58    5.11  -1
   2  -6  -2    7.58    5.11   2
   0  -2   9    3.60    5.02  -1
   0   2   9    3.60    5.02   2
   2  -3  18    5.46    5.55  -1
  -2   3  19    5.46    5.55   2
   2  -2   6   10.63    5.30  -1
  -2   2   7   10.63    5.30   2
   3  -3  14   30.55    7.05  -1
  -3   3  15   30.55    7.05   2
   3  -2   5   23.82    5.80  -1
  -3   2   6   23.82    5.80   2
   4  -3  13   15.59    5.92  -1
  -4   3  15   15.59    5.92   2
   5  -3  12   12.84    5.75  -1
  -5   3  14   12.84    5.75   2
   5  -2   4    9.75    4.73  -1
  -5   2   6    9.75    4.73   2
   6  -3  12    2.14    5.78  -1
  -6   3  15    2.14    5.78   2
   7  -3  12   12.72    5.49  -1
  -7   3  15   12.72    5.49   2
   7  -3  13   17.47    4.21  -1
  -7   3  16   17.47    4.21   2
   7  -1  -1  145.55    5.68  -1
  -7   1   2  145.55    5.68   2
   8  -2   4   30.10    5.76  -1
  -8   2   7   30.10    5.76   2
   8   1  -6  151.61    8.43  -1
  -8  -1  -3  151.61    8.43   2
  10   0  -3    6.75    6.62  -1
 -10   0   1    6.75    6.62   2
  12   0  -1   35.54    5.06  -1
 -12   0   4   35.54    5.06   2
  11   1  -5    5.97    7.70  -1
 -11  -1   0    5.97    7.70   2
  11  -1   1    8.41    6.25  -1
 -11   1   6    8.41    6.25   2
   4  -2   4   17.26    5.32  -1
  -4   2   6   17.26    5.32   2
   3   4  -7   30.79    6.45  -1
  -3  -4  -6   30.79    6.45   2
   2  -1   1  279.04   10.38  -1
  -2   1   2  279.04   10.38   2
  -1   6  -2   14.67    6.64  -1
   1  -6  -3   14.67    6.64   2
  -2   3  -2   30.25    4.93  -1
   2  -3  -3   30.25    4.93   2
  -6   5   7   11.13    6.50  -1
   6  -5   4   11.13    6.50   2
  -6   3   7   20.29    6.37  -1
   6  -3   4   20.29    6.37   2
  -7   1  18    7.55    6.31  -1
   7  -1  15    7.55    6.31   2
  -7   1  19   15.52    6.69  -1
   7  -1  16   15.52    6.69   2
  -7   2  13   60.86    6.23  -1
   7  -2  10   60.86    6.23   2
  -7   4  10   16.43    4.46  -1
   7  -4   7   16.43    4.46   2
  -5   2   5   41.51    4.79  -1
   5  -2   3   41.51    4.79   2
  -5   3   4   21.24    5.64  -1
   5  -3   2   21.24    5.64   2
  -5   5   4   44.25    6.52  -1
   5  -5   2   44.25    6.52   2
  -4   5   2    2.27    4.85  -1
   4  -5   0    2.27    4.85   2
  -3   6   1    2.24    6.60  -1
   3  -6   0    2.24    6.60   2
  -2  -2  15  500.49   14.87  -1
   2   2  14  500.49   14.87   2
  -2   2  -1   15.52    6.01  -1
   2  -2  -2   15.52    6.01   2
   2  -3  15   32.11    6.64  -1
  -2   3  16   32.11    6.64   2
   2  -3  16   41.52    5.54  -1
  -2   3  17   41.52    5.54   2
   2   5  -6   27.48    7.04  -1
  -2  -5  -5   27.48    7.04   2
   2   6  -5   11.25    8.53  -1
  -2  -6  -4   11.25    8.53   2
   3  -3  13   14.08    7.21  -1
  -3   3  14   14.08    7.21   2
   4  -3  12    5.14    5.50  -1
  -4   3  14    5.14    5.50   2
   5  -3  11   12.91    5.49  -1
  -5   3  13   12.91    5.49   2
   6  -3  11   11.12    6.06  -1
  -6   3  14   11.12    6.06   2
   7  -3  11   36.07    4.80  -1
  -7   3  14   36.07    4.80   2
   7  -2   3   24.21    4.94  -1
  -7   2   6   24.21    4.94   2
   8   0  -4   31.27    6.60  -1
  -8   0  -1   31.27    6.60   2
   9  -2   4   45.44    5.25  -1
  -9   2   8   45.44    5.25   2
  10  -2   5   24.16    5.85  -1
 -10   2   9   24.16    5.85   2
  10  -1   0   29.12    5.68  -1
 -10   1   4   29.12    5.68   2
  12   1  -4   11.24    6.66  -1
 -12  -1   1   11.24    6.66   2
  11   0  -3   42.90    8.00  -1
 -11   0   2   42.90    8.00   2
   9   0  -4  120.10    7.13  -1
  -9   0   0  120.10    7.13   2
   6  -3  10    8.80    6.70  -1
  -6   3  13    8.80    6.70   2
   1   6  -4    0.83    6.17  -1
  -1  -6  -4    0.83    6.17   2
   1   5  -5   13.37    6.45  -1
  -1  -5  -5   13.37    6.45   2
  -4   2   3   31.53    5.63  -1
   4  -2   1   31.53    5.63   2
  -4  -1  15  363.89   21.78  -1
   4   1  13  363.89   21.78   2
  -6   4   7   13.77    5.80  -1
   6  -4   4   13.77    5.80   2
  -7   1  20    6.65    6.15  -1
   7  -1  17    6.65    6.15   2
  -7   4  11   11.41    4.58  -1
   7  -4   8   11.41    4.58   2
  -6   5   8   30.02    7.23  -1
   6  -5   5   30.02    7.23   2
  -5   0  12   33.78    6.90  -1
   5   0  10   33.78    6.90   2
  -5   5   5    5.73    5.76  -1
   5  -5   3    5.73    5.76   2
  -2   6   0   29.51    5.90  -1
   2  -6  -1   29.51    5.90   2
   0   5  -4    9.82    6.46  -1
   0  -5  -4    9.82    6.46   2
   0   6  -3    5.97    5.60  -1
   0  -6  -3    5.97    5.60   2
   1  -3  18    8.95    7.00  -1
  -1   3  18    8.95    7.00   2
   2  -3  14  120.37    7.11  -1
  -2   3  15  120.37    7.11   2
   3  -3  12   43.51    6.58  -1
  -3   3  13   43.51    6.58   2
   4  -3  11    5.73    5.33  -1
  -4   3  13    5.73    5.33   2
   4   5  -7   12.44    7.50  -1
  -4  -5  -5   12.44    7.50   2
   5  -3  10   52.87    5.51  -1
  -5   3  12   52.87    5.51   2
   5  -2   3   72.95    5.56  -1
  -5   2   5   72.95    5.56   2
   5   0  -4   10.50    5.84  -1
  -5   0  -2   10.50    5.84   2
   5   1  -6   53.56    8.82  -1
  -5  -1  -4   53.56    8.82   2
   7  -3  10   10.24    4.56  -1
  -7   3  13   10.24    4.56   2
   9  -1  -1   42.12    4.97  -1
  -9   1   3   42.12    4.97   2
  10  -2   4    6.55    6.47  -1
 -10   2   8    6.55    6.47   2
  10   2  -7   74.95    9.47  -1
 -10  -2  -3   74.95    9.47   2
  11  -1   0   12.36    6.23  -1
 -11   1   5   12.36    6.23   2
   1   4  -5   33.03    6.98  -1
  -1  -4  -5   33.03    6.98   2
  -1   6  -1   17.17    7.17  -1
   1  -6  -2   17.17    7.17   2
  -6   3   8   17.33    6.23  -1
   6  -3   5   17.33    6.23   2
  -7   2  14    4.91    4.76  -1
   7  -2  11    4.91    4.76   2
  -7   4  12    3.68    4.79  -1
   7  -4   9    3.68    4.79   2
  -6   4   8    3.82    6.66  -1
   6  -4   5    3.82    6.66   2
  -6   5   9    8.81    7.80  -1
   6  -5   6    8.81    7.80   2
  -5   1   8   48.68    5.90  -1
   5  -1   6   48.68    5.90   2
  -5   2   6   12.33    5.14  -1
   5  -2   4   12.33    5.14   2
  -4   5   3   22.09    5.02  -1
   4  -5   1   22.09    5.02   2
  -3   2   1 1694.28   14.47  -1
   3  -2   0 1694.28   14.47   2
  -3   6   2   34.47    7.35  -1
   3  -6   1   34.47    7.35   2
   1  -3  16    2.94    6.87  -1
  -1   3  16    2.94    6.87   2
   1  -3  17    7.54    7.03  -1
  -1   3  17    7.54    7.03   2
   2  -3  13  146.21    7.24  -1
  -2   3  14  146.21    7.24   2
   2   3  -6    8.62    6.64  -1
  -2  -3  -5    8.62    6.64   2
   3  -3  11   22.66    6.28  -1
  -3   3  12   22.66    6.28   2
   4  -3  10   17.62    5.24  -1
  -4   3  12   17.62    5.24   2
   6  -3   9  142.42    6.94  -1
  -6   3  12  142.42    6.94   2
   7  -3   9   50.38    4.31  -1
  -7   3  12   50.38    4.31   2
   8  -3  10    8.35    6.08  -1
  -8   3  13    8.35    6.08   2
   9  -2   3   16.86    5.10  -1
  -9   2   7   16.86    5.10   2
  10  -1  -1  102.17    6.57  -1
 -10   1   3  102.17    6.57   2
  11   2  -7   15.41    9.41  -1
 -11  -2  -2   15.41    9.41   2
  11  -2   4   10.81    7.03  -1
 -11   2   9   10.81    7.03   2
   6   5  -7    3.34    9.67  -1
  -6  -5  -5    3.34    9.67   2
   3   6  -5    5.74    7.34  -1
  -3  -6  -4    5.74    7.34   2
  -2   1   1 2638.57   22.95  -1
   2  -1   0 2638.57   22.95   2
  -7   2  15   27.72    5.22  -1
   7  -2  12   27.72    5.22   2
  -7   3  13   31.07    5.13  -1
   7  -3  10   31.07    5.13   2
  -7   4  13    8.66    4.93  -1
   7  -4  10    8.66    4.93   2
  -5   4   5   22.31    4.74  -1
   5  -4   3   22.31    4.74   2
  -5   5   6   40.76    6.00  -1
   5  -5   4   40.76    6.00   2
  -2  -2  14   71.94   10.18  -1
   2   2  13   71.94   10.18   2
   0   3  -4  409.88    8.55  -1
   0  -3  -4  409.88    8.55   2
   0   4  -4  139.36    6.39  -1
   0  -4  -4  139.36    6.39   2
   1  -3  15    4.20    7.34  -1
  -1   3  15    4.20    7.34   2
   2   4  -6   15.16    6.17  -1
  -2  -4  -5   15.16    6.17   2
   5  -3   9  157.67    5.68  -1
  -5   3  11  157.67    5.68   2
   6  -3   8   32.06    6.95  -1
  -6   3  11   32.06    6.95   2
   7  -3   8   52.54    4.45  -1
  -7   3  11   52.54    4.45   2
   7  -2   2   27.07    4.10  -1
  -7   2   5   27.07    4.10   2
   7  -1  -2  159.59    5.24  -1
  -7   1   1  159.59    5.24   2
   7   4  -8    3.83   11.34  -1
  -7  -4  -5    3.83   11.34   2
   8  -1  -2  237.69    7.38  -1
  -8   1   1  237.69    7.38   2
   9  -3   9   10.79    5.58  -1
  -9   3  13   10.79    5.58   2
  10  -2   3   24.80    6.68  -1
 -10   2   7   24.80    6.68   2
  10   0  -4   38.42    6.41  -1
 -10   0   0   38.42    6.41   2
  11   1  -6    5.06    7.47  -1
 -11  -1  -1    5.06    7.47   2
  11   0  -4  124.94    7.83  -1
 -11   0   1  124.94    7.83   2
  11  -1  -1    8.00    5.94  -1
 -11   1   4    8.00    5.94   2
   9  -2   2   23.79    5.76  -1
  -9   2   6   23.79    5.76   2
   3   5  -6    9.64    6.25  -1
  -3  -5  -5    9.64    6.25   2
   1   6  -3   18.99    7.19  -1
  -1  -6  -3   18.99    7.19   2
  -2   6   1  130.96    7.14  -1
   2  -6   0  130.96    7.14   2
  -2   4  -1    5.21    4.88  -1
   2  -4  -2    5.21    4.88   2
  -2   3  -1   12.30    5.15  -1
   2  -3  -2   12.30    5.15   2
  -4   3   3   59.65    5.73  -1
   4  -3   1   59.65    5.73   2
  -6   5  10   16.20    6.58  -1
   6  -5   7   16.20    6.58   2
  -6   4   9    4.93    5.82  -1
   6  -4   6    4.93    5.82   2
  -6   3   9   39.95    5.73  -1
   6  -3   6   39.95    5.73   2
  -7   2  16    6.76    4.80  -1
   7  -2  13    6.76    4.80   2
  -7   3  14    9.81    5.12  -1
   7  -3  11    9.81    5.12   2
  -7   4  14    7.10    4.79  -1
   7  -4  11    7.10    4.79   2
  -5   0  13    5.13    6.76  -1
   5   0  11    5.13    6.76   2
  -4   5   4    4.96    5.44  -1
   4  -5   2    4.96    5.44   2
  -3   1   3    4.16    6.19  -1
   3  -1   2    4.16    6.19   2
  -3   6   3   12.82    6.46  -1
   3  -6   2   12.82    6.46   2
   0   1  -2  341.44   13.19  -1
   0  -1  -2  341.44   13.19   2
   0   6  -2    7.59    5.40  -1
   0  -6  -2    7.59    5.40   2
   2  -3  12   23.43    4.79  -1
  -2   3  13   23.43    4.79   2
   2   6  -4    6.34    7.63  -1
  -2  -6  -3    6.34    7.63   2
   3  -3  10    4.96    5.22  -1
  -3   3  11    4.96    5.22   2
   5  -3   8   21.84    4.71  -1
  -5   3  10   21.84    4.71   2
   5  -2   2   28.55    5.73  -1
  -5   2   4   28.55    5.73   2
   5   5  -7    3.81    6.03  -1
  -5  -5  -5    3.81    6.03   2
   8  -3   8   21.86    6.85  -1
  -8   3  11   21.86    6.85   2
   9  -3   8    4.34    5.58  -1
  -9   3  12    4.34    5.58   2
  10   3  -8    8.70   12.17  -1
 -10  -3  -4    8.70   12.17   2
  11  -2   3   -0.69    7.08  -1
 -11   2   8   -0.69    7.08   2
  12  -1   0    5.75    5.02  -1
 -12   1   5    5.75    5.02   2
  12   0  -3   56.50    6.01  -1
 -12   0   2   56.50    6.01   2
  12   1  -5    7.95    6.37  -1
 -12  -1   0    7.95    6.37   2
   9   0  -5    3.69    6.36  -1
  -9   0  -1    3.69    6.36   2
   7   0  -5   54.64    6.38  -1
  -7   0  -2   54.64    6.38   2
   6  -3   7   36.29    6.03  -1
  -6   3  10   36.29    6.03   2
  -4   2   4    7.47    5.64  -1
   4  -2   2    7.47    5.64   2
  -4   0   9    4.29    7.04  -1
   4   0   7    4.29    7.04   2
  -7   2  17    6.23    5.82  -1
   7  -2  14    6.23    5.82   2
  -7   2  18   26.79    7.27  -1
   7  -2  15   26.79    7.27   2
  -7   3  15    3.75    5.11  -1
   7  -3  12    3.75    5.11   2
  -6   4  10   10.34    6.38  -1
   6  -4   7   10.34    6.38   2
  -5   1   9   19.52    6.21  -1
   5  -1   7   19.52    6.21   2
  -5   2   7    8.36    4.99  -1
   5  -2   5    8.36    4.99   2
  -5   3   6   71.55    5.26  -1
   5  -3   4   71.55    5.26   2
  -5   4   6   45.16    4.88  -1
   5  -4   4   45.16    4.88   2
  -5   5   7    7.80    5.22  -1
   5  -5   5    7.80    5.22   2
  -3   3   1   42.77    5.93  -1
   3  -3   0   42.77    5.93   2
  -3   6   4   12.85    7.16  -1
   3  -6   3   12.85    7.16   2
   0  -3  19    6.31    6.06  -1
   0   3  19    6.31    6.06   2
   0  -3  20    5.39    5.69  -1
   0   3  20    5.39    5.69   2
   0  -3  21    6.41    6.30  -1
   0   3  21    6.41    6.30   2
   0   5  -3    3.49    4.79  -1
   0  -5  -3    3.49    4.79   2
   1  -3  14  166.11    8.52  -1
  -1   3  14  166.11    8.52   2
   2  -3  11   10.51    5.95  -1
  -2   3  12   10.51    5.95   2
   2   5  -5    7.13    6.66  -1
  -2  -5  -4    7.13    6.66   2
   4  -3   8    9.07    6.10  -1
  -4   3  10    9.07    6.10   2
   4   4  -7    7.20    7.70  -1
  -4  -4  -5    7.20    7.70   2
   5  -1  -2   31.73    5.70  -1
  -5   1   0   31.73    5.70   2
   7  -2   1   11.69    3.72  -1
  -7   2   4   11.69    3.72   2
   8  -3   7    9.55    6.72  -1
  -8   3  10    9.55    6.72   2
   8   0  -5   24.02    6.43  -1
  -8   0  -2   24.02    6.43   2
   9  -3   7   10.28    6.13  -1
  -9   3  11   10.28    6.13   2
  10  -2   2   76.62    6.10  -1
 -10   2   6   76.62    6.10   2
  10  -1  -2  179.22    6.99  -1
 -10   1   2  179.22    6.99   2
  11  -2   2   10.72    6.98  -1
 -11   2   7   10.72    6.98   2
   9   2  -8   38.93    9.45  -1
  -9  -2  -4   38.93    9.45   2
   9   1  -7   83.02    7.43  -1
  -9  -1  -3   83.02    7.43   2
   4  -2   2   16.58    5.48  -1
  -4   2   4   16.58    5.48   2
  -2   6   2   19.77    6.15  -1
   2  -6   1   19.77    6.15   2
  -2   2   0  301.81    8.07  -1
   2  -2  -1  301.81    8.07   2
  -4   1   6  239.23    8.43  -1
   4  -1   4  239.23    8.43   2
  -6   3  10   14.68    5.61  -1
   6  -3   7   14.68    5.61   2
  -7   2  19    7.04    6.56  -1
   7  -2  16    7.04    6.56   2
  -7   3  16   13.97    5.15  -1
   7  -3  13   13.97    5.15   2
  -7   3  17   12.05    5.81  -1
   7  -3  14   12.05    5.81   2
  -5   4   7    6.91    5.30  -1
   5  -4   5    6.91    5.30   2
  -5   5   8    7.36    5.47  -1
   5  -5   6    7.36    5.47   2
  -4   4   4    6.37    5.47  -1
   4  -4   2    6.37    5.47   2
  -4   5   5   35.79    6.52  -1
   4  -5   3   35.79    6.52   2
  -3   0   6    6.97    7.88  -1
   3   0   5    6.97    7.88   2
  -3   2   2  452.83    8.97  -1
   3  -2   1  452.83    8.97   2
   0  -3  17   15.06    6.49  -1
   0   3  17   15.06    6.49   2
   0  -3  18    8.13    5.59  -1
   0   3  18    8.13    5.59   2
   0   2  -3    4.08    5.72  -1
   0  -2  -3    4.08    5.72   2
   0   6  -1  251.13    8.31  -1
   0  -6  -1  251.13    8.31   2
   2  -2   4    3.25    5.57  -1
  -2   2   5    3.25    5.57   2
   3  -3   9   35.25    5.70  -1
  -3   3  10   35.25    5.70   2
   3  -2   3   15.07    5.94  -1
  -3   2   4   15.07    5.94   2
   5  -3   7   28.96    5.11  -1
  -5   3   9   28.96    5.11   2
   7  -3   6   62.79    4.37  -1
  -7   3   9   62.79    4.37   2
   8  -3   6   35.88    6.22  -1
  -8   3   9   35.88    6.22   2
   8   1  -7    6.75    7.07  -1
  -8  -1  -4    6.75    7.07   2
   8   2  -8   40.86   11.18  -1
  -8  -2  -5   40.86   11.18   2
  10   0  -5    5.01    7.15  -1
 -10   0  -1    5.01    7.15   2
  12  -1  -1   29.09    5.82  -1
 -12   1   4   29.09    5.82   2
   9  -1  -3  243.97    7.30  -1
  -9   1   1  243.97    7.30   2
   7   2  -8    6.57    9.51  -1
  -7  -2  -5    6.57    9.51   2
   7   1  -7   15.16    6.30  -1
  -7  -1  -4   15.16    6.30   2
   3   6  -4    4.68    7.52  -1
  -3  -6  -3    4.68    7.52   2
   3   4  -6  131.44    7.88  -1
  -3  -4  -5  131.44    7.88   2
   2  -1   0 9999.99   41.42  -1
  -2   1   1 9999.99   41.42   2
   1   6  -2    6.44    6.56  -1
  -1  -6  -2    6.44    6.56   2
   1   4  -4   56.36    7.15  -1
  -1  -4  -4   56.36    7.15   2
  -4   3   4   33.81    5.64  -1
   4  -3   2   33.81    5.64   2
  -6   4  11   11.17    6.46  -1
   6  -4   8   11.17    6.46   2
  -5   0  14 1288.14   18.19  -1
   5   0  12 1288.14   18.19   2
  -5   3   7   38.98    5.01  -1
   5  -3   5   38.98    5.01   2
  -5   5   9    2.36    5.53  -1
   5  -5   7    2.36    5.53   2
  -3   4   2   57.70    5.84  -1
   3  -4   1   57.70    5.84   2
  -3   5   3    2.44    5.55  -1
   3  -5   2    2.44    5.55   2
  -3   6   5    2.98    6.76  -1
   3  -6   4    2.98    6.76   2
  -2  -2  13  104.32    9.85  -1
   2   2  12  104.32    9.85   2
  -2   4   0   80.63    5.45  -1
   2  -4  -1   80.63    5.45   2
  -2   5   1  111.82    5.40  -1
   2  -5   0  111.82    5.40   2
   0  -3  16   17.25    6.04  -1
   0   3  16   17.25    6.04   2
   0   4  -3    5.52    4.73  -1
   0  -4  -3    5.52    4.73   2
   2  -3  10   18.93    5.03  -1
  -2   3  11   18.93    5.03   2
   2   6  -3   -2.05    7.75  -1
  -2  -6  -2   -2.05    7.75   2
   4  -3   7   15.83    5.44  -1
  -4   3   9   15.83    5.44   2
   4   5  -6   23.73    7.26  -1
  -4  -5  -4   23.73    7.26   2
   5  -2   1  237.11    6.87  -1
  -5   2   3  237.11    6.87   2
   7  -1  -3   14.21    3.81  -1
  -7   1   0   14.21    3.81   2
   8  -1  -3   28.32    5.68  -1
  -8   1   0   28.32    5.68   2
  10  -2   1    6.29    5.50  -1
 -10   2   5    6.29    5.50   2
  12   0  -4  189.93    6.75  -1
 -12   0   1  189.93    6.75   2
  11   0  -5   10.92    7.11  -1
 -11   0   0   10.92    7.11   2
   9  -2   0   60.33    6.10  -1
  -9   2   4   60.33    6.10   2
   4  -1  -2  295.04    9.09  -1
  -4   1   0  295.04    9.09   2
   3   3  -6  178.21    8.99  -1
  -3  -3  -5  178.21    8.99   2
  -2   6   3    7.44    5.56  -1
   2  -6   2    7.44    5.56   2
  -2   3   0   91.21    6.18  -1
   2  -3  -1   91.21    6.18   2
  -6   4  12    6.91    6.03  -1
   6  -4   9    6.91    6.03   2
  -5   1  10   20.65    5.92  -1
   5  -1   8   20.65    5.92   2
  -5   2   8    0.93    4.37  -1
   5  -2   6    0.93    4.37   2
  -5   4   8    8.76    4.92  -1
   5  -4   6    8.76    4.92   2
  -4   4   5   29.31    6.20  -1
   4  -4   3   29.31    6.20   2
  -3   3   2   48.02    5.52  -1
   3  -3   1   48.02    5.52   2
   0  -3  15  389.08    9.80  -1
   0   3  15  389.08    9.80   2
   0  -2   7    5.81    4.80  -1
   0   2   7    5.81    4.80   2
   0   5  -2   48.43    5.01  -1
   0  -5  -2   48.43    5.01   2
   1  -2   5  168.01    9.21  -1
  -1   2   5  168.01    9.21   2
   2   2  -5    4.75    7.73  -1
  -2  -2  -4    4.75    7.73   2
   3  -3   8   10.61    5.66  -1
  -3   3   9   10.61    5.66   2
   7  -3   5   23.16    3.79  -1
  -7   3   8   23.16    3.79   2
   7  -2   0  381.23    6.76  -1
  -7   2   3  381.23    6.76   2
   8  -3   5    7.10    6.86  -1
  -8   3   8    7.10    6.86   2
   9  -3   5   12.11    5.17  -1
  -9   3   9   12.11    5.17   2
  10  -1  -3   40.26    6.75  -1
 -10   1   1   40.26    6.75   2
  10   1  -7    4.55    7.45  -1
 -10  -1  -3    4.55    7.45   2
  12  -1  -2   17.48    5.96  -1
 -12   1   3   17.48    5.96   2
  11   2  -8   23.14    9.97  -1
 -11  -2  -3   23.14    9.97   2
  11   1  -7   10.67    7.10  -1
 -11  -1  -2   10.67    7.10   2
  11  -1  -3  136.14    7.22  -1
 -11   1   2  136.14    7.22   2
   4  -2   1   53.88    7.14  -1
  -4   2   3   53.88    7.14   2
   3   5  -5    8.26    6.50  -1
  -3  -5  -4    8.26    6.50   2
  -6   4  13   18.09    7.12  -1
   6  -4  10   18.09    7.12   2
  -5   3   8   35.08    5.06  -1
   5  -3   6   35.08    5.06   2
  -5   5  10   10.56    5.60  -1
   5  -5   8   10.56    5.60   2
  -4   3   5   26.46    5.69  -1
   4  -3   3   26.46    5.69   2
  -4   5   7   17.71    6.76  -1
   4  -5   5   17.71    6.76   2
  -3   5   4   12.06    5.60  -1
   3  -5   3   12.06    5.60   2
  -2   6   4   12.76    6.06  -1
   2  -6   3   12.76    6.06   2
   0   3  -3  827.13   10.64  -1
   0  -3  -3  827.13   10.64   2
   0   6   0    6.75    4.73  -1
   0  -6   0    6.75    4.73   2
   2  -3   9   52.17    5.45  -1
  -2   3  10   52.17    5.45   2
   2   4  -5   78.71    6.49  -1
  -2  -4  -4   78.71    6.49   2
   2   5  -4   61.45    7.50  -1
  -2  -5  -3   61.45    7.50   2
   3  -2   2   95.10    6.70  -1
  -3   2   3   95.10    6.70   2
   4  -3   6   21.37    5.53  -1
  -4   3   8   21.37    5.53   2
   5  -4  15   14.97    6.79  -1
  -5   4  17   14.97    6.79   2
   5  -3   5   12.99    5.05  -1
  -5   3   7   12.99    5.05   2
   5   0  -5    9.93    5.99  -1
  -5   0  -3    9.93    5.99   2
   6  -2   0  145.48    6.64  -1
  -6   2   2  145.48    6.64   2
   7  -3   4   45.57    4.37  -1
  -7   3   7   45.57    4.37   2
   8  -3   4   18.76    6.20  -1
  -8   3   7   18.76    6.20   2
   9  -3   4    7.25    6.33  -1
  -9   3   8    7.25    6.33   2
  10  -3   5   12.66    6.06  -1
 -10   3   9   12.66    6.06   2
  10  -2   0   19.26    5.34  -1
 -10   2   4   19.26    5.34   2
  10   2  -8    5.13    8.98  -1
 -10  -2  -4    5.13    8.98   2
   9   0  -6   53.99    6.53  -1
  -9   0  -2   53.99    6.53   2
   9  -1  -4   97.47    6.95  -1
  -9   1   0   97.47    6.95   2
   5   4  -7    2.87    6.45  -1
  -5  -4  -5    2.87    6.45   2
   1   6  -1   16.26    6.44  -1
  -1  -6  -1   16.26    6.44   2
  -4   1   7   50.67    6.26  -1
   4  -1   5   50.67    6.26   2
  -4   0  10   42.90    8.11  -1
   4   0   8   42.90    8.11   2
  -4  -1  16  156.82   16.74  -1
   4   1  14  156.82   16.74   2
  -6   4  14   18.15    7.23  -1
   6  -4  11   18.15    7.23   2
  -6   1  18   23.74    7.23  -1
   6  -1  15   23.74    7.23   2
  -6   4  15   20.18    7.14  -1
   6  -4  12   20.18    7.14   2
  -5   0  15    2.43    6.26  -1
   5   0  13    2.43    6.26   2
  -5   1  11   14.28    5.70  -1
   5  -1   9   14.28    5.70   2
  -5   2   9    6.65    4.41  -1
   5  -2   7    6.65    4.41   2
  -5   4   9   15.08    4.82  -1
   5  -4   7   15.08    4.82   2
  -5   5  11    4.02    6.24  -1
   5  -5   9    4.02    6.24   2
  -4   4   6   27.23    5.62  -1
   4  -4   4   27.23    5.62   2
  -3   2   3  430.78    8.56  -1
   3  -2   2  430.78    8.56   2
  -3   4   3   21.05    6.08  -1
   3  -4   2   21.05    6.08   2
  -2   4   1  262.70    6.54  -1
   2  -4   0  262.70    6.54   2
   0  -3  14  397.79    9.22  -1
   0   3  14  397.79    9.22   2
   2  -2   3  803.19   11.17  -1
  -2   2   4  803.19   11.17   2
   2   6  -2   15.67    7.60  -1
  -2  -6  -1   15.67    7.60   2
   3  -3   7   28.58    5.88  -1
  -3   3   8   28.58    5.88   2
   3   6  -3    5.86    6.78  -1
  -3  -6  -2    5.86    6.78   2
   4  -4  15   10.31    7.88  -1
  -4   4  17   10.31    7.88   2
   5  -4  13    9.62    6.56  -1
  -5   4  15    9.62    6.56   2
   5  -4  14    4.79    5.90  -1
  -5   4  16    4.79    5.90   2
   5  -2   0  117.50    5.81  -1
  -5   2   2  117.50    5.81   2
   5  -1  -3   22.27    5.60  -1
  -5   1  -1   22.27    5.60   2
   5   5  -6   42.42    6.41  -1
  -5  -5  -4   42.42    6.41   2
   8  -1  -4   77.76    6.32  -1
  -8   1  -1   77.76    6.32   2
   8   0  -6    9.83    6.05  -1
  -8   0  -3    9.83    6.05   2
   9  -2  -1   43.93    5.50  -1
  -9   2   3   43.93    5.50   2
  10  -3   4    0.83    6.87  -1
 -10   3   8    0.83    6.87   2
  10   0  -6  113.62    7.10  -1
 -10   0  -2  113.62    7.10   2
  12   0  -5    8.79    5.90  -1
 -12   0   0    8.79    5.90   2
  11   0  -6    7.99    7.75  -1
 -11   0  -1    7.99    7.75   2
   7  -2  -1   39.44    4.80  -1
  -7   2   2   39.44    4.80   2
   6   5  -6   30.36    9.12  -1
  -6  -5  -4   30.36    9.12   2
   6  -1  -4   91.25    6.74  -1
  -6   1  -1   91.25    6.74   2
  -2   1   2 1533.33   17.76  -1
   2  -1   1 1533.33   17.76   2
  -2   0   4  510.71   16.84  -1
   2   0   3  510.71   16.84   2
  -4   2   6   69.67    5.78  -1
   4  -2   4   69.67    5.78   2
  -6   3  14   14.91    6.75  -1
   6  -3  11   14.91    6.75   2
  -5   3   9   11.39    4.85  -1
   5  -3   7   11.39    4.85   2
  -5   4  10   27.13    5.09  -1
   5  -4   8   27.13    5.09   2
  -5   5  12   13.07    5.81  -1
   5  -5  10   13.07    5.81   2
  -4   5   8    9.92    5.86  -1
   4  -5   6    9.92    5.86   2
  -3   3   3   15.47    5.35  -1
   3  -3   2   15.47    5.35   2
  -3   5   5    9.74    6.40  -1
   3  -5   4    9.74    6.40   2
  -2   6   5   13.64    5.14  -1
   2  -6   4   13.64    5.14   2
   0   4  -2  120.45    5.61  -1
   0  -4  -2  120.45    5.61   2
   0   5  -1   21.42    4.40  -1
   0  -5  -1   21.42    4.40   2
   0   6   1  245.67    8.17  -1
   0  -6   1  245.67    8.17   2
   2  -3   8   13.30    4.86  -1
  -2   3   9   13.30    4.86   2
   2   3  -5   45.05    6.42  -1
  -2  -3  -4   45.05    6.42   2
   3  -4  17   11.33    7.79  -1
  -3   4  18   11.33    7.79   2
   4  -4  14   10.53    6.69  -1
  -4   4  16   10.53    6.69   2
   4  -3   5   18.32    5.30  -1
  -4   3   7   18.32    5.30   2
   5  -4  12   82.91    6.87  -1
  -5   4  14   82.91    6.87   2
   5  -3   4   49.44    5.58  -1
  -5   3   6   49.44    5.58   2
   6  -4  11    0.44    6.37  -1
  -6   4  14    0.44    6.37   2
   7  -4  10    8.94    5.41  -1
  -7   4  13    8.94    5.41   2
   7  -4  11   10.32    5.08  -1
  -7   4  14   10.32    5.08   2
   7  -3   3   45.51    4.17  -1
  -7   3   6   45.51    4.17   2
   7  -1  -4   87.08    4.68  -1
  -7   1  -1   87.08    4.68   2
   8  -3   3    8.23    5.68  -1
  -8   3   6    8.23    5.68   2
   9  -3   3   11.64    5.73  -1
  -9   3   7   11.64    5.73   2
  10  -2  -1   10.97    5.81  -1
 -10   2   3   10.97    5.81   2
  10  -1  -4   90.41    6.63  -1
 -10   1   0   90.41    6.63   2
  12  -1  -3   12.33    4.30  -1
 -12   1   2   12.33    4.30   2
  11  -1  -4   12.76    5.90  -1
 -11   1   1   12.76    5.90   2
  11  -2  -1    3.37    6.49  -1
 -11   2   4    3.37    6.49   2
   1   4  -3    7.66    6.51  -1
  -1  -4  -3    7.66    6.51   2
  -4   3   6   40.33    5.40  -1
   4  -3   4   40.33    5.40   2
  -6   3  15    6.59    6.19  -1
   6  -3  12    6.59    6.19   2
  -5   0  16  125.26    8.47  -1
   5   0  14  125.26    8.47   2
  -5   1  12   44.29    6.77  -1
   5  -1  10   44.29    6.77   2
  -5   2  10  194.33    6.58  -1
   5  -2   8  194.33    6.58   2
  -5   3  10   71.21    5.74  -1
   5  -3   8   71.21    5.74   2
  -5   4  11   26.87    6.46  -1
   5  -4   9   26.87    6.46   2
  -4   4   7    8.42    5.20  -1
   4  -4   5    8.42    5.20   2
  -4   5   9   15.12    6.22  -1
   4  -5   7   15.12    6.22   2
  -3   4   4   28.01    5.33  -1
   3  -4   3   28.01    5.33   2
  -2  -2  12   39.12    9.09  -1
   2   2  11   39.12    9.09   2
  -2   5   3   18.06    5.10  -1
   2  -5   2   18.06    5.10   2
  -1  -3  19   12.87    8.84  -1
   1   3  19   12.87    8.84   2
  -1  -3  20    9.57    9.38  -1
   1   3  20    9.57    9.38   2
   0  -3  13  144.33    6.59  -1
   0   3  13  144.33    6.59   2
   1   6   0   26.83    7.36  -1
  -1  -6   0   26.83    7.36   2
   3  -4  16    6.80    7.03  -1
  -3   4  17    6.80    7.03   2
   3  -3   6    8.78    5.00  -1
  -3   3   7    8.78    5.00   2
   4  -4  13   41.02    6.39  -1
  -4   4  15   41.02    6.39   2
   4   5  -5   37.27    7.07  -1
  -4  -5  -3   37.27    7.07   2
   5  -4  11    8.76    6.02  -1
  -5   4  13    8.76    6.02   2
   6  -4  10   11.87    6.15  -1
  -6   4  13   11.87    6.15   2
   7  -4   9   24.95    5.49  -1
  -7   4  12   24.95    5.49   2
  10  -3   3    6.49    5.82  -1
 -10   3   7    6.49    5.82   2
   9   1  -8   25.62    7.40  -1
  -9  -1  -4   25.62    7.40   2
   9  -2  -2   61.71    5.58  -1
  -9   2   2   61.71    5.58   2
   9  -3   2   10.78    5.97  -1
  -9   3   6   10.78    5.97   2
   4  -1  -3  386.40   10.27  -1
  -4   1  -1  386.40   10.27   2
   4  -2   0 1673.32   13.60  -1
  -4   2   2 1673.32   13.60   2
   3   5  -4   13.00    6.80  -1
  -3  -5  -3   13.00    6.80   2
  -4   1   8   15.17    6.78  -1
   4  -1   6   15.17    6.78   2
  -5   0  17    4.07    6.80  -1
   5   0  15    4.07    6.80   2
  -5   4  12   32.40    6.49  -1
   5  -4  10   32.40    6.49   2
  -4   5  10   14.49    6.91  -1
   4  -5   8   14.49    6.91   2
  -3   5   6   10.25    5.96  -1
   3  -5   5   10.25    5.96   2
  -2   4   2   10.68    4.61  -1
   2  -4   1   10.68    4.61   2
  -2   6   6   10.75    5.35  -1
   2  -6   5   10.75    5.35   2
  -1  -3  18   22.55    8.70  -1
   1   3  18   22.55    8.70   2
  -1   4   0  155.81    6.33  -1
   1  -4   0  155.81    6.33   2
   0  -2   6  283.40    8.64  -1
   0   2   6  283.40    8.64   2
   0   6   2   10.10    6.10  -1
   0  -6   2   10.10    6.10   2
   2  -3   7   49.03    5.83  -1
  -2   3   8   49.03    5.83   2
   2   5  -3   15.21    6.13  -1
  -2  -5  -2   15.21    6.13   2
   2   6  -1  143.48    7.65  -1
  -2  -6   0  143.48    7.65   2
   4  -4  12   29.25    6.15  -1
  -4   4  14   29.25    6.15   2
   4   4  -6   21.37    6.91  -1
  -4  -4  -4   21.37    6.91   2
   5  -4  10   18.69    5.86  -1
  -5   4  12   18.69    5.86   2
   6  -4   9    8.62    5.76  -1
  -6   4  12    8.62    5.76   2
   7  -3   2    5.66    3.78  -1
  -7   3   5    5.66    3.78   2
   8  -4   8   13.59    6.26  -1
  -8   4  11   13.59    6.26   2
   8  -3   2    5.28    5.42  -1
  -8   3   5    5.28    5.42   2
   8  -2  -2  162.37    6.33  -1
  -8   2   1  162.37    6.33   2
  10  -3   2   15.77    5.70  -1
 -10   3   6   15.77    5.70   2
  10  -2  -2    3.68    5.15  -1
 -10   2   2    3.68    5.15   2
  12  -1  -4   12.98    5.59  -1
 -12   1   1   12.98    5.59   2
  12   0  -6    7.63    5.88  -1
 -12   0  -1    7.63    5.88   2
  11   1  -8    0.81    7.14  -1
 -11  -1  -3    0.81    7.14   2
  11  -2  -2   16.32    6.23  -1
 -11   2   3   16.32    6.23   2
   9   0  -7    4.45    6.71  -1
  -9   0  -3    4.45    6.71   2
   9  -1  -5    6.62    5.34  -1
  -9   1  -1    6.62    5.34   2
   4  -3   4   16.34    5.13  -1
  -4   3   6   16.34    5.13   2
   3   6  -2   40.21    7.66  -1
  -3  -6  -1   40.21    7.66   2
   3   4  -5   14.29    6.12  -1
  -3  -4  -4   14.29    6.12   2
  -4   4   8   25.20    6.05  -1
   4  -4   6   25.20    6.05   2
  -4   3   7    5.68    5.13  -1
   4  -3   5    5.68    5.13   2
  -4   2   7    7.62    4.96  -1
   4  -2   5    7.62    4.96   2
  -5   1  13    4.84    6.12  -1
   5  -1  11    4.84    6.12   2
  -5   2  11   18.22    4.60  -1
   5  -2   9   18.22    4.60   2
  -5   3  11  183.08    6.15  -1
   5  -3   9  183.08    6.15   2
  -5   4  13    7.06    5.98  -1
   5  -4  11    7.06    5.98   2
  -3   1   5  664.95   12.03  -1
   3  -1   4  664.95   12.03   2
  -3   2   4   32.62    5.78  -1
   3  -2   3   32.62    5.78   2
  -3   3   4   66.65    5.54  -1
   3  -3   3   66.65    5.54   2
  -3   4   5   13.08    5.22  -1
   3  -4   4   13.08    5.22   2
  -3   5   7    6.05    5.76  -1
   3  -5   6    6.05    5.76   2
  -2   5   4   49.00    5.27  -1
   2  -5   3   49.00    5.27   2
  -1  -3  17   30.34    9.29  -1
   1   3  17   30.34    9.29   2
   0  -3  12    5.52    4.88  -1
   0   3  12    5.52    4.88   2
   0   2  -2  193.98    8.13  -1
   0  -2  -2  193.98    8.13   2
   0   3  -2    2.01    4.73  -1
   0  -3  -2    2.01    4.73   2
   0   5   0    5.82    4.17  -1
   0  -5   0    5.82    4.17   2
   2  -4  17    6.42    7.68  -1
  -2   4  18    6.42    7.68   2
   2   4  -4   39.56    6.69  -1
  -2  -4  -3   39.56    6.69   2
   3  -3   5   37.53    5.52  -1
  -3   3   6   37.53    5.52   2
   4  -4  11   46.78    6.22  -1
  -4   4  13   46.78    6.22   2
   5  -4   9    8.37    5.81  -1
  -5   4  11    8.37    5.81   2
   5  -3   3   23.61    4.87  -1
  -5   3   5   23.61    4.87   2
   5  -2  -1  910.90   10.06  -1
  -5   2   1  910.90   10.06   2
   7  -4   8    8.49    4.43  -1
  -7   4  11    8.49    4.43   2
   8  -4   7   12.14    7.29  -1
  -8   4  10   12.14    7.29   2
  10  -1  -5   17.19    5.48  -1
 -10   1  -1   17.19    5.48   2
  10   1  -8    6.46    7.16  -1
 -10  -1  -4    6.46    7.16   2
  11  -1  -5    6.45    5.96  -1
 -11   1   0    6.45    5.96   2
   9  -3   1    3.20    5.20  -1
  -9   3   5    3.20    5.20   2
   5   3  -7   47.21    7.90  -1
  -5  -3  -5   47.21    7.90   2
   2  -2   2  245.15    7.96  -1
  -2   2   3  245.15    7.96   2
   1   6   1    7.23    6.54  -1
  -1  -6   1    7.23    6.54   2
   1   3  -3   92.44    7.09  -1
  -1  -3  -3   92.44    7.09   2
  -4   5  11    5.74    5.84  -1
   4  -5   9    5.74    5.84   2
  -4   0  11    1.69    7.60  -1
   4   0   9    1.69    7.60   2
  -4  -1  17    7.55   12.43  -1
   4   1  15    7.55   12.43   2
  -5   0  18   55.69    7.63  -1
   5   0  16   55.69    7.63   2
  -5   2  12    9.74    5.66  -1
   5  -2  10    9.74    5.66   2
  -5   3  12   15.99    5.20  -1
   5  -3  10   15.99    5.20   2
  -4   4   9   13.08    5.82  -1
   4  -4   7   13.08    5.82   2
  -2   3   2    9.20    4.53  -1
   2  -3   1    9.20    4.53   2
  -1  -3  16    7.55    8.54  -1
   1   3  16    7.55    8.54   2
  -1   3   0   18.37    5.91  -1
   1  -3   0   18.37    5.91   2
  -1   6   5   19.03    6.16  -1
   1  -6   5   19.03    6.16   2
   0   4  -1   11.25    4.41  -1
   0  -4  -1   11.25    4.41   2
   0   6   3    2.80    5.55  -1
   0  -6   3    2.80    5.55   2
   2  -4  15   30.77    7.88  -1
  -2   4  16   30.77    7.88   2
   2  -4  16    7.89    6.89  -1
  -2   4  17    7.89    6.89   2
   3  -4  12  143.54    7.41  -1
  -3   4  13  143.54    7.41   2
   4  -4  10   15.87    6.04  -1
  -4   4  12   15.87    6.04   2
   5  -1  -4   17.19    5.05  -1
  -5   1  -2   17.19    5.05   2
   7  -4   7   13.81    4.58  -1
  -7   4  10   13.81    4.58   2
   7  -3   1   50.35    5.18  -1
  -7   3   4   50.35    5.18   2
   7  -1  -5  114.92    5.85  -1
  -7   1  -2  114.92    5.85   2
   8  -3   1   -0.00    5.51  -1
  -8   3   4   -0.00    5.51   2
   8   0  -7    2.31    6.11  -1
  -8   0  -4    2.31    6.11   2
   8   1  -8    7.90    7.08  -1
  -8  -1  -5    7.90    7.08   2
  10  -3   1   42.55    5.51  -1
 -10   3   5   42.55    5.51   2
  10   0  -7    7.21    5.92  -1
 -10   0  -3    7.21    5.92   2
  11  -2  -3    9.43    7.85  -1
 -11   2   2    9.43    7.85   2
   4  -3   3   75.26    6.29  -1
  -4   3   5   75.26    6.29   2
  -2   2   2   72.38    5.97  -1
   2  -2   1   72.38    5.97   2
  -4   5  12   13.04    6.33  -1
   4  -5  10   13.04    6.33   2
  -4   3   8   29.79    5.74  -1
   4  -3   6   29.79    5.74   2
  -5   0  19    5.61    6.90  -1
   5   0  17    5.61    6.90   2
  -5   0  20   26.78    7.47  -1
   5   0  18   26.78    7.47   2
  -5   0  21    5.69    7.79  -1
   5   0  19    5.69    7.79   2
  -5   0  22   14.38    9.21  -1
   5   0  20   14.38    9.21   2
  -5   0  23    5.24    9.22  -1
   5   0  21    5.24    9.22   2
  -5   1  14  106.28    6.83  -1
   5  -1  12  106.28    6.83   2
  -5   4  15    6.60    6.49  -1
   5  -4  13    6.60    6.49   2
  -4   2   8    8.71    5.57  -1
   4  -2   6    8.71    5.57   2
  -4   5  13    6.08    7.38  -1
   4  -5  11    6.08    7.38   2
  -3   4   6  128.08    5.95  -1
   3  -4   5  128.08    5.95   2
  -3   5   8    4.26    5.93  -1
   3  -5   7    4.26    5.93   2
  -2   5   5    8.63    5.03  -1
   2  -5   4    8.63    5.03   2
  -1   4   1    3.13    5.16  -1
   1  -4   1    3.13    5.16   2
   0  -3  11    5.69    4.79  -1
   0   3  11    5.69    4.79   2
   2  -4  14   11.46    7.15  -1
  -2   4  15   11.46    7.15   2
   2  -3   6   13.76    4.65  -1
  -2   3   7   13.76    4.65   2
   3  -4  11   16.69    6.62  -1
  -3   4  12   16.69    6.62   2
   4  -4   9    5.64    6.32  -1
  -4   4  11    5.64    6.32   2
   5  -4   8   35.13    4.55  -1
  -5   4  10   35.13    4.55   2
   5  -3   2   24.42    5.56  -1
  -5   3   4   24.42    5.56   2
   5   5  -5    9.41    5.25  -1
  -5  -5  -3    9.41    5.25   2
   7  -4   6   20.85    4.68  -1
  -7   4   9   20.85    4.68   2
   7   5  -6   72.09    9.38  -1
  -7  -5  -3   72.09    9.38   2
   8  -4   6   16.01    6.58  -1
  -8   4   9   16.01    6.58   2
   8  -2  -3   10.22    5.16  -1
  -8   2   0   10.22    5.16   2
  10  -2  -3   43.90    5.43  -1
 -10   2   1   43.90    5.43   2
  12  -1  -5    4.62    4.64  -1
 -12   1   0    4.62    4.64   2
  11   2  -9    6.55    9.97  -1
 -11  -2  -4    6.55    9.97   2
   9   2  -9    1.42    9.26  -1
  -9  -2  -5    1.42    9.26   2
   9  -3   0   36.44    5.77  -1
  -9   3   4   36.44    5.77   2
   7   1  -8   15.27    6.71  -1
  -7  -1  -5   15.27    6.71   2
   4  -2  -1  834.26   10.27  -1
  -4   2   1  834.26   10.27   2
   3   6  -1   11.63    6.79  -1
  -3  -6   0   11.63    6.79   2
   3   5  -3    3.51    6.61  -1
  -3  -5  -2    3.51    6.61   2
   1   6   2   13.09    7.46  -1
  -1  -6   2   13.09    7.46   2
   1   4  -2    5.58    5.85  -1
  -1  -4  -2    5.58    5.85   2
  -1  -3  15   31.42    8.43  -1
   1   3  15   31.42    8.43   2
  -4   4  10   18.34    5.99  -1
   4  -4   8   18.34    5.99   2
  -5   2  13   59.80    6.23  -1
   5  -2  11   59.80    6.23   2
  -5   3  14    8.86    5.43  -1
   5  -3  12    8.86    5.43   2
  -3   3   5   14.10    5.31  -1
   3  -3   4   14.10    5.31   2
  -3   5   9   21.60    5.81  -1
   3  -5   8   21.60    5.81   2
  -2   5   6   27.47    6.14  -1
   2  -5   5   27.47    6.14   2
  -1   6   6    3.01    6.45  -1
   1  -6   6    3.01    6.45   2
   0  -1   2  340.69   13.28  -1
   0   1   2  340.69   13.28   2
   0   5   1   25.98    4.26  -1
   0  -5   1   25.98    4.26   2
   0   6   4    7.62    5.60  -1
   0  -6   4    7.62    5.60   2
   2   5  -2  139.55    7.23  -1
  -2  -5  -1  139.55    7.23   2
   3  -3   4   23.53    4.78  -1
  -3   3   5   23.53    4.78   2
   4   5  -4    5.24    6.76  -1
  -4  -5  -2    5.24    6.76   2
   5  -4   7   20.34    5.48  -1
  -5   4   9   20.34    5.48   2
   6  -4   6   21.05    5.96  -1
  -6   4   9   21.05    5.96   2
   7  -2  -3  654.46    8.45  -1
  -7   2   0  654.46    8.45   2
   7   0  -7   39.11    5.74  -1
  -7   0  -4   39.11    5.74   2
   8  -3   0   34.66    5.64  -1
  -8   3   3   34.66    5.64   2
   9  -1  -6   67.63    6.40  -1
  -9   1  -2   67.63    6.40   2
  10  -3   0   21.65    5.19  -1
 -10   3   4   21.65    5.19   2
  10  -1  -6   36.90    6.66  -1
 -10   1  -2   36.90    6.66   2
  12   0  -7    7.95    5.68  -1
 -12   0  -2    7.95    5.68   2
   4  -4   8   92.28    6.71  -1
  -4   4  10   92.28    6.71   2
   3   3  -5   11.18    6.99  -1
  -3  -3  -4   11.18    6.99   2
  -2   1   3   21.50    7.04  -1
   2  -1   2   21.50    7.04   2
  -4   3   9   15.35    5.11  -1
   4  -3   7   15.35    5.11   2
  -5   3  15   13.16    5.67  -1
   5  -3  13   13.16    5.67   2
  -4  -1  18   16.87   12.07  -1
   4   1  16   16.87   12.07   2
  -4   4  11    5.02    5.43  -1
   4  -4   9    5.02    5.43   2
  -3   4   7   33.98    5.42  -1
   3  -4   6   33.98    5.42   2
  -3   5  10   14.26    5.97  -1
   3  -5   9   14.26    5.97   2
  -2  -2  11   12.64    8.47  -1
   2   2  10   12.64    8.47   2
  -2   3   3   53.83    5.83  -1
   2  -3   2   53.83    5.83   2
  -2   4   4   43.93    5.07  -1
   2  -4   3   43.93    5.07   2
  -1   6   7   19.03    6.43  -1
   1  -6   7   19.03    6.43   2
   0  -3  10    4.07    4.93  -1
   0   3  10    4.07    4.93   2
   0  -2   5  453.80   10.31  -1
   0   2   5  453.80   10.31   2
   1  -4  18    0.13    7.14  -1
  -1   4  18    0.13    7.14   2
   2   3  -4   34.91    6.50  -1
  -2  -3  -3   34.91    6.50   2
   2   6   1    9.48    6.47  -1
  -2  -6   2    9.48    6.47   2
   3  -4  10    2.52    6.65  -1
  -3   4  11    2.52    6.65   2
   3  -2   0  287.43    7.24  -1
  -3   2   1  287.43    7.24   2
   5   0  -6  753.33   12.46  -1
  -5   0  -4  753.33   12.46   2
   5   4  -6   41.13    6.12  -1
  -5  -4  -4   41.13    6.12   2
   7  -4   5   -0.16    4.62  -1
  -7   4   8   -0.16    4.62   2
   7  -3   0    4.47    3.70  -1
  -7   3   3    4.47    3.70   2
   8  -4   4   25.48    7.30  -1
  -8   4   7   25.48    7.30   2
   8  -1  -6  152.90    7.02  -1
  -8   1  -3  152.90    7.02   2
   9  -4   4   10.81    6.83  -1
  -9   4   8   10.81    6.83   2
   9  -2  -4   14.41    5.69  -1
  -9   2   0   14.41    5.69   2
  10  -2  -4   41.34    5.84  -1
 -10   2   0   41.34    5.84   2
  11  -2  -4   15.01    6.26  -1
 -11   2   1   15.01    6.26   2
   9  -3  -1   10.83    5.62  -1
  -9   3   3   10.83    5.62   2
   6  -4   5    2.14    5.48  -1
  -6   4   8    2.14    5.48   2
   4  -1  -4 1060.96   13.67  -1
  -4   1  -2 1060.96   13.67   2
   4  -3   2   14.49    5.43  -1
  -4   3   4   14.49    5.43   2
   2  -3   5   15.38    5.14  -1
  -2   3   6   15.38    5.14   2
   1   6   3    3.05    7.14  -1
  -1  -6   3    3.05    7.14   2
  -1  -3  14  166.75   10.20  -1
   1   3  14  166.75   10.20   2
  -4   0  12   19.11    7.82  -1
   4   0  10   19.11    7.82   2
  -5   1  16   93.61    6.89  -1
   5  -1  14   93.61    6.89   2
  -5   2  15   19.85    6.21  -1
   5  -2  13   19.85    6.21   2
  -5   3  16    7.46    5.50  -1
   5  -3  14    7.46    5.50   2
  -4   3  10    1.76    5.85  -1
   4  -3   8    1.76    5.85   2
  -4   4  12   46.07    6.01  -1
   4  -4  10   46.07    6.01   2
  -3   5  11   10.31    5.84  -1
   3  -5  10   10.31    5.84   2
  -2   5   7   26.53    5.10  -1
   2  -5   6   26.53    5.10   2
  -1   3   1    2.61    5.98  -1
   1  -3   1    2.61    5.98   2
   0   3  -1  140.54    5.57  -1
   0  -3  -1  140.54    5.57   2
   0   4   0   45.73    4.19  -1
   0  -4   0   45.73    4.19   2
   0   5   2   44.30    4.23  -1
   0  -5   2   44.30    4.23   2
   0   6   5    3.58    4.30  -1
   0  -6   5    3.58    4.30   2
   1  -4  16    6.03    7.36  -1
  -1   4  16    6.03    7.36   2
   2  -4  12   34.13    5.87  -1
  -2   4  13   34.13    5.87   2
   2  -2   1   13.42    6.30  -1
  -2   2   2   13.42    6.30   2
   3   6   0   14.20    7.20  -1
  -3  -6   1   14.20    7.20   2
   4  -4   7   17.90    5.80  -1
  -4   4   9   17.90    5.80   2
   5  -4   6    6.57    4.62  -1
  -5   4   8    6.57    4.62   2
   5  -3   1  104.57    5.64  -1
  -5   3   3  104.57    5.64   2
   5   1  -7  110.91   10.14  -1
  -5  -1  -5  110.91   10.14   2
   7  -4   4   13.04    4.41  -1
  -7   4   7   13.04    4.41   2
   7   4  -7   10.56    8.27  -1
  -7  -4  -4   10.56    8.27   2
   8  -3  -1   68.03    5.76  -1
  -8   3   2   68.03    5.76   2
   8  -2  -4  103.18    5.80  -1
  -8   2  -1  103.18    5.80   2
  10   2  -9    4.48    9.60  -1
 -10  -2  -5    4.48    9.60   2
  11   1  -9    4.49    8.18  -1
 -11  -1  -4    4.49    8.18   2
   9   0  -8   87.50    6.97  -1
  -9   0  -4   87.50    6.97   2
   9  -4   3   33.58    8.15  -1
  -9   4   7   33.58    8.15   2
   8   4  -7    5.41   11.05  -1
  -8  -4  -4    5.41   11.05   2
   7  -1  -6  218.91    6.56  -1
  -7   1  -3  218.91    6.56   2
   3   4  -4   28.10    5.77  -1
  -3  -4  -3   28.10    5.77   2
  -1  -2   7  111.48    8.58  -1
   1   2   7  111.48    8.58   2
  -2   2   3  326.18    8.38  -1
   2  -2   2  326.18    8.38   2
  -5   1  17   40.38    6.01  -1
   5  -1  15   40.38    6.01   2
  -5   2  16   35.09    6.61  -1
   5  -2  14   35.09    6.61   2
  -5   3  17   24.06    5.50  -1
   5  -3  15   24.06    5.50   2
  -5   3  18   26.03    6.58  -1
   5  -3  16   26.03    6.58   2
  -5   3  19    5.54    6.30  -1
   5  -3  17    5.54    6.30   2
  -4  -1  19   10.84   11.69  -1
   4   1  17   10.84   11.69   2
  -4  -1  23    9.77   12.81  -1
   4   1  21    9.77   12.81   2
  -4   4  13   11.34    6.84  -1
   4  -4  11   11.34    6.84   2
  -3   4   8    7.94    5.39  -1
   3  -4   7    7.94    5.39   2
  -3   5  12    6.95    5.92  -1
   3  -5  11    6.95    5.92   2
  -2   4   5   79.25    5.43  -1
   2  -4   4   79.25    5.43   2
   0   6   6    9.02    5.34  -1
   0  -6   6    9.02    5.34   2
   1  -4  15   -0.97    7.47  -1
  -1   4  15   -0.97    7.47   2
   2  -4  11   10.33    5.37  -1
  -2   4  12   10.33    5.37   2
   2   5  -1  114.12    6.54  -1
  -2  -5   0  114.12    6.54   2
   3  -3   3   46.68    5.08  -1
  -3   3   4   46.68    5.08   2
   4   4  -5   25.53    6.29  -1
  -4  -4  -3   25.53    6.29   2
   5  -4   5   13.09    5.38  -1
  -5   4   7   13.09    5.38   2
   7  -3  -1  149.02    5.19  -1
  -7   3   2  149.02    5.19   2
   7  -2  -4   12.43    4.09  -1
  -7   2  -1   12.43    4.09   2
   8  -4   3    4.98    5.70  -1
  -8   4   6    4.98    5.70   2
  10   0  -8   22.06    6.12  -1
 -10   0  -4   22.06    6.12   2
  11  -2  -5   22.77    7.96  -1
 -11   2   0   22.77    7.96   2
   9   1  -9   12.79    7.38  -1
  -9  -1  -5   12.79    7.38   2
   9  -1  -7   77.82    7.03  -1
  -9   1  -3   77.82    7.03   2
   9  -3  -2    9.21    6.54  -1
  -9   3   2    9.21    6.54   2
   4  -2  -2  770.97    9.92  -1
  -4   2   0  770.97    9.92   2
   3   5  -2   18.27    7.00  -1
  -3  -5  -1   18.27    7.00   2
   1   6   4    5.21    7.51  -1
  -1  -6   4    5.21    7.51   2
   1   3  -2   13.26    6.07  -1
  -1  -3  -2   13.26    6.07   2
  -1  -3  13  510.44   12.91  -1
   1   3  13  510.44   12.91   2
  -2   5   8   10.24    6.11  -1
   2  -5   7   10.24    6.11   2
  -4   2  10   69.85    6.42  -1
   4  -2   8   69.85    6.42   2
  -5   1  18   26.44    5.85  -1
   5  -1  16   26.44    5.85   2
  -5   1  19   18.72    5.63  -1
   5  -1  17   18.72    5.63   2
  -5   1  20    4.96    6.06  -1
   5  -1  18    4.96    6.06   2
  -5   1  22    9.59    7.22  -1
   5  -1  20    9.59    7.22   2
  -5   2  18   13.61    5.81  -1
   5  -2  16   13.61    5.81   2
  -4  -1  20   14.87   11.57  -1
   4   1  18   14.87   11.57   2
  -4  -1  21   17.77   12.42  -1
   4   1  19   17.77   12.42   2
  -4  -1  22    5.38   11.50  -1
   4   1  20    5.38   11.50   2
  -4   3  11    9.41    5.28  -1
   4  -3   9    9.41    5.28   2
  -4   4  14   30.57    6.85  -1
   4  -4  12   30.57    6.85   2
  -3   3   7   25.75    5.37  -1
   3  -3   6   25.75    5.37   2
  -3   4   9   79.09    5.68  -1
   3  -4   8   79.09    5.68   2
  -3   5  13   49.13    8.02  -1
   3  -5  12   49.13    8.02   2
  -2   3   4   40.12    5.52  -1
   2  -3   3   40.12    5.52   2
   0  -3   9    9.20    4.92  -1
   0   3   9    9.20    4.92   2
   0   2  -1   47.34    6.45  -1
   0  -2  -1   47.34    6.45   2
   0   5   3    5.23    4.63  -1
   0  -5   3    5.23    4.63   2
   2  -4  10   37.56    6.38  -1
  -2   4  11   37.56    6.38   2
   2   6   2   15.29    6.23  -1
  -2  -6   3   15.29    6.23   2
   3  -4   8   26.14    6.12  -1
  -3   4   9   26.14    6.12   2
   4  -4   6   35.32    5.25  -1
  -4   4   8   35.32    5.25   2
   4   5  -3   13.97    7.20  -1
  -4  -5  -1   13.97    7.20   2
   5  -2  -3  283.50    6.75  -1
  -5   2  -1  283.50    6.75   2
   5  -1  -5  209.32    6.62  -1
  -5   1  -3  209.32    6.62   2
   5   5  -4   38.54    5.62  -1
  -5  -5  -2   38.54    5.62   2
   7  -4   3   19.68    4.37  -1
  -7   4   6   19.68    4.37   2
   8   0  -8  100.58    7.06  -1
  -8   0  -5  100.58    7.06   2
   9  -4   2   15.12    6.84  -1
  -9   4   6   15.12    6.84   2
   9  -2  -5   48.49    6.00  -1
  -9   2  -1   48.49    6.00   2
  10  -3  -2   25.61    5.63  -1
 -10   3   2   25.61    5.63   2
  10  -2  -5    2.87    5.34  -1
 -10   2  -1    2.87    5.34   2
  10  -1  -7    5.78    5.63  -1
 -10   1  -3    5.78    5.63   2
  10   1  -9   30.58    7.77  -1
 -10  -1  -5   30.58    7.77   2
   4  -3   1   35.49    5.34  -1
  -4   3   3   35.49    5.34   2
   3   6   1   11.52    6.80  -1
  -3  -6   2   11.52    6.80   2
   3   2  -5 1147.58   20.79  -1
  -3  -2  -4 1147.58   20.79   2
   2  -3   4  134.02    6.28  -1
  -2   3   5  134.02    6.28   2
  -4   0  13    5.66    7.37  -1
   4   0  11    5.66    7.37   2
  -5   1  21   25.39    6.99  -1
   5  -1  19   25.39    6.99   2
  -5   2  19   42.04    6.33  -1
   5  -2  17   42.04    6.33   2
  -5   2  20   16.49    7.43  -1
   5  -2  18   16.49    7.43   2
  -5   2  21   15.23    7.63  -1
   5  -2  19   15.23    7.63   2
  -4   3  12   13.13    5.22  -1
   4  -3  10   13.13    5.22   2
  -4   4  15   24.50    6.78  -1
   4  -4  13   24.50    6.78   2
  -4   4  16   42.50    7.02  -1
   4  -4  14   42.50    7.02   2
  -3   0   8   19.36    7.28  -1
   3   0   7   19.36    7.28   2
  -3   5  14   14.34    6.71  -1
   3  -5  13   14.34    6.71   2
  -2   4   6    8.67    4.73  -1
   2  -4   5    8.67    4.73   2
  -2   5   9   15.53    5.52  -1
   2  -5   8   15.53    5.52   2
  -1   5   6   26.10    5.71  -1
   1  -5   6   26.10    5.71   2
   0   4   1    5.04    3.62  -1
   0  -4   1    5.04    3.62   2
   0   6   7   10.61    4.37  -1
   0  -6   7   10.61    4.37   2
   2   2  -4  979.33   16.84  -1
  -2  -2  -3  979.33   16.84   2
   3  -4   7   16.02    5.82  -1
  -3   4   8   16.02    5.82   2
   5  -4   4   16.14    4.97  -1
  -5   4   6   16.14    4.97   2
   7   5  -5    6.62    8.29  -1
  -7  -5  -2    6.62    8.29   2
   8  -4   2   13.22    6.21  -1
  -8   4   5   13.22    6.21   2
   4  -4   5    5.96    5.43  -1
  -4   4   7    5.96    5.43   2
   1   6   5   19.68    6.75  -1
  -1  -6   5   19.68    6.75   2
  -4   3  13   25.93    5.40  -1
   4  -3  11   25.93    5.40   2
  -4   4  17   10.68    7.12  -1
   4  -4  15   10.68    7.12   2
  -3   2   7  164.56    7.14  -1
   3  -2   6  164.56    7.14   2
  -3   3   8  111.14    5.87  -1
   3  -3   7  111.14    5.87   2
  -3   4  10   19.78    5.36  -1
   3  -4   9   19.78    5.36   2
   0   3   0    2.20    4.71  -1
   0  -3   0    2.20    4.71   2
   0   5   4    9.30    4.82  -1
   0  -5   4    9.30    4.82   2
   1  -4  12    4.52    7.16  -1
  -1   4  12    4.52    7.16   2
   2  -4   9   15.07    5.50  -1
  -2   4  10   15.07    5.50   2
   2   4  -2    6.83    6.41  -1
  -2  -4  -1    6.83    6.41   2
   2   5   0   66.71    5.97  -1
  -2  -5   1   66.71    5.97   2
   2   6   3    5.93    6.02  -1
  -2  -6   4    5.93    6.02   2
   3  -3   2   34.23    5.58  -1
  -3   3   3   34.23    5.58   2
   7  -4   2    7.83    4.17  -1
  -7   4   5    7.83    4.17   2
   7  -3  -2   24.41    4.17  -1
  -7   3   1   24.41    4.17   2
   8  -4   1    7.10    6.42  -1
  -8   4   4    7.10    6.42   2
   8  -1  -7    2.83    5.56  -1
  -8   1  -4    2.83    5.56   2
   9  -4   1   -0.12    6.27  -1
  -9   4   5   -0.12    6.27   2
  10  -3  -3   13.28    6.24  -1
 -10   3   1   13.28    6.24   2
  11   0  -9    4.75    7.08  -1
 -11   0  -4    4.75    7.08   2
   7  -2  -5  136.74    6.05  -1
  -7   2  -2  136.74    6.05   2
   1   5   2   41.97    6.16  -1
  -1  -5   2   41.97    6.16   2
  -2   2   4 1008.82   12.03  -1
   2  -2   3 1008.82   12.03   2
  -4   1  12    6.20    6.29  -1
   4  -1  10    6.20    6.29   2
  -4   2  12   14.72    5.76  -1
   4  -2  10   14.72    5.76   2
  -4   3  14    3.87    5.40  -1
   4  -3  12    3.87    5.40   2
  -3   4  11    9.97    5.31  -1
   3  -4  10    9.97    5.31   2
  -2   3   5   41.34    5.12  -1
   2  -3   4   41.34    5.12   2
  -2   4   7   40.79    4.97  -1
   2  -4   6   40.79    4.97   2
  -2   5  11    9.07    5.13  -1
   2  -5  10    9.07    5.13   2
   0  -4  18    8.57    7.73  -1
   0   4  18    8.57    7.73   2
   0  -3   8    6.61    4.50  -1
   0   3   8    6.61    4.50   2
   0  -2   4   72.41    5.60  -1
   0   2   4   72.41    5.60   2
   1   6   6   22.66    6.87  -1
  -1  -6   6   22.66    6.87   2
   2   6   4    4.77    7.02  -1
  -2  -6   5    4.77    7.02   2
   3   5  -1   22.95    6.51  -1
  -3  -5   0   22.95    6.51   2
   3   6   2    8.38    6.04  -1
  -3  -6   3    8.38    6.04   2
   5  -5  10    4.85    6.25  -1
  -5   5  12    4.85    6.25   2
   5  -4   3   32.45    5.52  -1
  -5   4   5   32.45    5.52   2
   5  -3  -1  174.57    6.66  -1
  -5   3   1  174.57    6.66   2
   7  -4   1   29.21    5.87  -1
  -7   4   4   29.21    5.87   2
   8   1  -9   40.40    8.85  -1
  -8  -1  -6   40.40    8.85   2
   9  -2  -6   14.91    5.98  -1
  -9   2  -2   14.91    5.98   2
  10  -2  -6   48.02    5.54  -1
 -10   2  -2   48.02    5.54   2
   9   0  -9    5.04    6.31  -1
  -9   0  -5    5.04    6.31   2
   9  -4   0   16.28    5.87  -1
  -9   4   4   16.28    5.87   2
   7  -1  -7    9.79    5.20  -1
  -7   1  -4    9.79    5.20   2
   4  -3   0  194.19    6.53  -1
  -4   3   2  194.19    6.53   2
   4  -4   4   29.27    6.12  -1
  -4   4   6   29.27    6.12   2
   3   4  -3   19.03    6.30  -1
  -3  -4  -2   19.03    6.30   2
   2  -3   3  182.01    6.55  -1
  -2   3   4  182.01    6.55   2
  -4   0  14   30.91    7.56  -1
   4   0  12   30.91    7.56   2
  -4   3  15   33.88    6.00  -1
   4  -3  13   33.88    6.00   2
  -3   3   9    8.01    4.99  -1
   3  -3   8    8.01    4.99   2
  -3   4  12    8.44    5.73  -1
   3  -4  11    8.44    5.73   2
  -2  -2  10   12.41    8.67  -1
   2   2   9   12.41    8.67   2
  -2   5  12   13.84    5.37  -1
   2  -5  11   13.84    5.37   2
  -1   5   8   15.73    5.62  -1
   1  -5   8   15.73    5.62   2
   0  -4  16    2.54    6.16  -1
   0   4  16    2.54    6.16   2
   0  -4  17   17.56    5.70  -1
   0   4  17   17.56    5.70   2
   0   5   5   23.27    4.97  -1
   0  -5   5   23.27    4.97   2
   1   6   7   25.97    7.34  -1
  -1  -6   7   25.97    7.34   2
   2  -4   8   17.05    4.88  -1
  -2   4   9   17.05    4.88   2
   2   3  -3   49.90    6.51  -1
  -2  -3  -2   49.90    6.51   2
   4  -5  11    3.88    7.57  -1
  -4   5  13    3.88    7.57   2
   4   4  -4    8.18    6.94  -1
  -4  -4  -2    8.18    6.94   2
   4   5  -2    3.66    7.03  -1
  -4  -5   0    3.66    7.03   2
   5  -5   9    4.40    6.03  -1
  -5   5  11    4.40    6.03   2
   5  -2  -4   47.87    4.75  -1
  -5   2  -2   47.87    4.75   2
   5   4  -5   20.76    5.45  -1
  -5  -4  -3   20.76    5.45   2
   5   5  -3    9.66    6.36  -1
  -5  -5  -1    9.66    6.36   2
   7  -3  -3    3.36    4.50  -1
  -7   3   0    3.36    4.50   2
   8  -4   0   60.86    6.18  -1
  -8   4   3   60.86    6.18   2
  10  -3  -4   17.27    6.34  -1
 -10   3   0   17.27    6.34   2
  10  -1  -8    5.12    5.68  -1
 -10   1  -4    5.12    5.68   2
  10   0  -9    7.39    6.31  -1
 -10   0  -5    7.39    6.31   2
  11   1 -10    4.80    9.02  -1
 -11  -1  -5    4.80    9.02   2
   9  -1  -8   15.86    5.51  -1
  -9   1  -4   15.86    5.51   2
   9  -3  -4   20.61    5.53  -1
  -9   3   0   20.61    5.53   2
   6  -5   7    3.62    5.95  -1
  -6   5  10    3.62    5.95   2
   1   5   3    4.58    5.23  -1
  -1  -5   3    4.58    5.23   2
   1   3  -1    2.99    6.05  -1
  -1  -3  -1    2.99    6.05   2
  -1   3   3   82.19    5.98  -1
   1  -3   2   82.19    5.98   2
  -1  -3  11   31.43    7.82  -1
   1   3  11   31.43    7.82   2
  -2   4   8   74.11    5.80  -1
   2  -4   7   74.11    5.80   2
  -2  -3  21    9.73   12.84  -1
   2   3  20    9.73   12.84   2
  -4   2  13    8.10    5.83  -1
   4  -2  11    8.10    5.83   2
  -4   1  13   73.20    7.14  -1
   4  -1  11   73.20    7.14   2
  -4   3  16   10.42    5.60  -1
   4  -3  14   10.42    5.60   2
  -4   3  17   10.62    6.20  -1
   4  -3  15   10.62    6.20   2
  -3   4  13   61.16    6.20  -1
   3  -4  12   61.16    6.20   2
  -3   4  14   15.34    6.68  -1
   3  -4  13   15.34    6.68   2
  -2  -3  19    8.41   12.20  -1
   2   3  18    8.41   12.20   2
  -2  -3  20    9.81   12.38  -1
   2   3  19    9.81   12.38   2
  -2   3   6    7.01    5.10  -1
   2  -3   5    7.01    5.10   2
  -2   5  13    9.16    5.64  -1
   2  -5  12    9.16    5.64   2
  -2   5  14   12.42    6.99  -1
   2  -5  13   12.42    6.99   2
  -1   5   9   21.15    6.83  -1
   1  -5   9   21.15    6.83   2
   0  -4  15    6.12    5.65  -1
   0   4  15    6.12    5.65   2
   2   5   1  133.31    7.32  -1
  -2  -5   2  133.31    7.32   2
   2   6   5   13.44    6.06  -1
  -2  -6   6   13.44    6.06   2
   3  -5  13   18.41    7.57  -1
  -3   5  14   18.41    7.57   2
   3  -4   5  145.78    6.69  -1
  -3   4   6  145.78    6.69   2
   3  -3   1   17.05    4.54  -1
  -3   3   2   17.05    4.54   2
   3   6   3    7.40    6.60  -1
  -3  -6   4    7.40    6.60   2
   4  -5  10    9.59    7.14  -1
  -4   5  12    9.59    7.14   2
   5  -5   8    4.93    6.00  -1
  -5   5  10    4.93    6.00   2
   5  -4   2    8.53    5.47  -1
  -5   4   4    8.53    5.47   2
   7  -4   0   12.08    6.05  -1
  -7   4   3   12.08    6.05   2
   9   4  -7   36.10   12.57  -1
  -9  -4  -3   36.10   12.57   2
  11  -2  -7   15.17    6.09  -1
 -11   2  -2   15.17    6.09   2
   4  -4   3   12.92    5.91  -1
  -4   4   5   12.92    5.91   2
   3   3  -4   71.27    7.05  -1
  -3  -3  -3   71.27    7.05   2
   2  -4   7   62.10    6.07  -1
  -2   4   8   62.10    6.07   2
  -4   2  14   15.11    6.77  -1
   4  -2  12   15.11    6.77   2
  -4   0  15    4.27    6.97  -1
   4   0  13    4.27    6.97   2
  -4   3  18   10.69    6.03  -1
   4  -3  16   10.69    6.03   2
  -4   3  19   63.12    7.18  -1
   4  -3  17   63.12    7.18   2
  -4   3  20   25.01    7.12  -1
   4  -3  18   25.01    7.12   2
  -3   3  10  132.63    5.98  -1
   3  -3   9  132.63    5.98   2
  -3   4  15  115.13    7.81  -1
   3  -4  14  115.13    7.81   2
  -2  -3  18   13.97   10.94  -1
   2   3  17   13.97   10.94   2
  -2   4   9   32.07    4.89  -1
   2  -4   8   32.07    4.89   2
   0  -3   7   45.38    5.13  -1
   0   3   7   45.38    5.13   2
   0   4   3    7.25    4.45  -1
   0  -4   3    7.25    4.45   2
   0   5   6    9.52    3.91  -1
   0  -5   6    9.52    3.91   2
   3  -5  12   12.77    7.34  -1
  -3   5  13   12.77    7.34   2
   3  -2  -2  468.07    8.59  -1
  -3   2  -1  468.07    8.59   2
   3   5   0   54.06    6.53  -1
  -3  -5   1   54.06    6.53   2
   5  -5   7   10.06    6.18  -1
  -5   5   9   10.06    6.18   2
   5  -3  -2   20.28    5.24  -1
  -5   3   0   20.28    5.24   2
   5  -1  -6   50.53    5.17  -1
  -5   1  -4   50.53    5.17   2
   5   0  -7    0.80    5.28  -1
  -5   0  -5    0.80    5.28   2
   7  -2  -6    3.79    4.91  -1
  -7   2  -3    3.79    4.91   2
   7   5  -4    5.40    7.11  -1
  -7  -5  -1    5.40    7.11   2
   8  -4  -1  103.65    6.45  -1
  -8   4   2  103.65    6.45   2
   8  -3  -4   11.38    5.96  -1
  -8   3  -1   11.38    5.96   2
   8  -1  -8   13.23    5.87  -1
  -8   1  -5   13.23    5.87   2
  10  -2  -7   74.66    6.02  -1
 -10   2  -3   74.66    6.02   2
   9  -2  -7    9.92    5.59  -1
  -9   2  -3    9.92    5.59   2
   4  -3  -1  701.61    9.02  -1
  -4   3   1  701.61    9.02   2
   3   6   4   22.03    7.39  -1
  -3  -6   5   22.03    7.39   2
   2  -3   2   25.27    5.26  -1
  -2   3   3   25.27    5.26   2
   1   5   4   17.29    5.98  -1
  -1  -5   4   17.29    5.98   2
   1   4   1    8.99    4.90  -1
  -1  -4   1    8.99    4.90   2
  -2   2   5    7.80    5.44  -1
   2  -2   4    7.80    5.44   2
  -4   0  16  305.14   11.15  -1
   4   0  14  305.14   11.15   2
  -4   2  15   70.81    6.45  -1
   4  -2  13   70.81    6.45   2
  -4   2  16   12.91    7.14  -1
   4  -2  14   12.91    7.14   2
  -3   2   9  193.13    6.29  -1
   3  -2   8  193.13    6.29   2
  -3   3  11   16.15    5.73  -1
   3  -3  10   16.15    5.73   2
  -3   4  16   28.00    6.55  -1
   3  -4  15   28.00    6.55   2
  -3   4  17    7.97    6.61  -1
   3  -4  16    7.97    6.61   2
  -3   4  18   53.32    7.39  -1
   3  -4  17   53.32    7.39   2
  -2  -3  17   35.16   10.58  -1
   2   3  16   35.16   10.58   2
  -2   4  10    9.24    4.60  -1
   2  -4   9    9.24    4.60   2
  -1   5  10    8.17    6.43  -1
   1  -5  10    8.17    6.43   2
   0  -4  14   38.98    5.56  -1
   0   4  14   38.98    5.56   2
   0   2   0  312.84    8.20  -1
   0  -2   0  312.84    8.20   2
   0   5   7   14.59    4.78  -1
   0  -5   7   14.59    4.78   2
   2   5   2   31.31    5.52  -1
  -2  -5   3   31.31    5.52   2
   2   6   6    9.02    6.07  -1
  -2  -6   7    9.02    6.07   2
   3  -5  11   34.08    6.86  -1
  -3   5  12   34.08    6.86   2
   3  -4   4   18.83    6.06  -1
  -3   4   5   18.83    6.06   2
   4   5  -1   18.26    6.63  -1
  -4  -5   1   18.26    6.63   2
   5  -4   1   19.61    5.00  -1
  -5   4   3   19.61    5.00   2
   7  -5   4   15.89    5.69  -1
  -7   5   7   15.89    5.69   2
   7  -3  -4   60.43    5.05  -1
  -7   3  -1   60.43    5.05   2
   7   4  -6   40.71    9.13  -1
  -7  -4  -3   40.71    9.13   2
   8   0  -9    9.90    5.95  -1
  -8   0  -6    9.90    5.95   2
   9  -4  -2   54.60    7.10  -1
  -9   4   2   54.60    7.10   2
   9  -3  -5    5.20    5.11  -1
  -9   3  -1    5.20    5.11   2
  10  -3  -5   17.66    5.93  -1
 -10   3  -1   17.66    5.93   2
  11   0 -10    1.78    6.61  -1
 -11   0  -5    1.78    6.61   2
   9   1 -10    6.54    8.13  -1
  -9  -1  -6    6.54    8.13   2
   7   1  -9   19.41    7.63  -1
  -7  -1  -6   19.41    7.63   2
   5   3  -6   82.62    7.46  -1
  -5  -3  -4   82.62    7.46   2
   4  -2  -4    6.71    5.91  -1
  -4   2  -2    6.71    5.91   2
   4  -4   2   31.38    6.38  -1
  -4   4   4   31.38    6.38   2
   4  -5   8    9.90    7.33  -1
  -4   5  10    9.90    7.33   2
   3   4  -2   64.17    6.72  -1
  -3  -4  -1   64.17    6.72   2
   2  -2  -1  389.30    8.73  -1
  -2   2   0  389.30    8.73   2
   2  -4   6   11.88    5.28  -1
  -2   4   7   11.88    5.28   2
  -1  -3  10    5.69    6.71  -1
   1   3  10    5.69    6.71   2
  -2   3   7   36.25    5.64  -1
   2  -3   6   36.25    5.64   2
  -4   0  17    6.92    7.59  -1
   4   0  15    6.92    7.59   2
  -4   1  15  346.96    9.62  -1
   4  -1  13  346.96    9.62   2
  -4   2  17    9.43    5.99  -1
   4  -2  15    9.43    5.99   2
  -4   2  18   41.08    7.64  -1
   4  -2  16   41.08    7.64   2
  -4   2  22   11.33    7.41  -1
   4  -2  20   11.33    7.41   2
  -3   3  12  107.86    5.99  -1
   3  -3  11  107.86    5.99   2
  -2   4  11   40.62    5.72  -1
   2  -4  10   40.62    5.72   2
  -1   5  11    5.53    5.54  -1
   1  -5  11    5.53    5.54   2
  -1   5  12   28.61    6.46  -1
   1  -5  12   28.61    6.46   2
   0  -4  13   38.72    5.38  -1
   0   4  13   38.72    5.38   2
   3  -5  10   43.43    6.90  -1
  -3   5  11   43.43    6.90   2
   5  -5   6    9.52    5.44  -1
  -5   5   8    9.52    5.44   2
   5  -2  -5   37.27    4.64  -1
  -5   2  -3   37.27    4.64   2
   5   5  -2    8.70    5.90  -1
  -5  -5   0    8.70    5.90   2
   8  -4  -2   94.87    6.51  -1
  -8   4   1   94.87    6.51   2
   8  -3  -5    9.65    5.27  -1
  -8   3  -2    9.65    5.27   2
   8  -2  -7    7.63    5.75  -1
  -8   2  -4    7.63    5.75   2
  10  -1  -9   27.57    6.30  -1
 -10   1  -5   27.57    6.30   2
  10   1 -10    7.80    7.23  -1
 -10  -1  -6    7.80    7.23   2
   9  -1  -9   11.49    6.31  -1
  -9   1  -5   11.49    6.31   2
   7  -1  -8   18.54    5.31  -1
  -7   1  -5   18.54    5.31   2
   6  -3  -4   16.32    5.52  -1
  -6   3  -1   16.32    5.52   2
   3   5   1   57.23    6.63  -1
  -3  -5   2   57.23    6.63   2
   1   5   5    2.07    5.26  -1
  -1  -5   5    2.07    5.26   2
  -2   1   5  114.17    7.47  -1
   2  -1   4  114.17    7.47   2
  -4   0  18  171.23    9.93  -1
   4   0  16  171.23    9.93   2
  -4   0  19    4.68    7.62  -1
   4   0  17    4.68    7.62   2
  -4   0  20    3.36    7.50  -1
   4   0  18    3.36    7.50   2
  -4   0  21    3.99    7.54  -1
   4   0  19    3.99    7.54   2
  -4   0  22    4.03    7.99  -1
   4   0  20    4.03    7.99   2
  -4   0  23    8.22    8.79  -1
   4   0  21    8.22    8.79   2
  -4   1  16  164.07    9.01  -1
   4  -1  14  164.07    9.01   2
  -4   1  17    8.25    7.28  -1
   4  -1  15    8.25    7.28   2
  -4   2  19   20.03    6.16  -1
   4  -2  17   20.03    6.16   2
  -4   2  20   19.30    6.21  -1
   4  -2  18   19.30    6.21   2
  -4   2  21   11.03    7.04  -1
   4  -2  19   11.03    7.04   2
  -3   3  13   18.89    5.02  -1
   3  -3  12   18.89    5.02   2
  -2  -3  16   73.84   11.11  -1
   2   3  15   73.84   11.11   2
  -2   4  12   31.68    6.05  -1
   2  -4  11   31.68    6.05   2
  -1   5  13   10.60    5.89  -1
   1  -5  13   10.60    5.89   2
   0  -4  12   15.29    5.10  -1
   0   4  12   15.29    5.10   2
   0  -3   6   14.32    5.09  -1
   0   3   6   14.32    5.09   2
   0  -2   3    4.45    4.47  -1
   0   2   3    4.45    4.47   2
   2  -5  13   24.07    7.58  -1
  -2   5  14   24.07    7.58   2
   2   5   3   26.30    6.18  -1
  -2  -5   4   26.30    6.18   2
   4  -5   7    9.19    6.04  -1
  -4   5   9    9.19    6.04   2
   5  -5   5    7.10    5.70  -1
  -5   5   7    7.10    5.70   2
   5  -4   0   45.38    5.23  -1
  -5   4   2   45.38    5.23   2
   5  -3  -3  209.92    6.33  -1
  -5   3  -1  209.92    6.33   2
   7  -5   3   15.47    5.52  -1
  -7   5   6   15.47    5.52   2
   9  -4  -3   18.86    6.68  -1
  -9   4   1   18.86    6.68   2
  10  -3  -6   39.53    5.67  -1
 -10   3  -2   39.53    5.67   2
  10  -2  -8    1.67    5.46  -1
 -10   2  -4    1.67    5.46   2
  10   0 -10    2.34    6.27  -1
 -10   0  -6    2.34    6.27   2
   9   0 -10   54.16    6.95  -1
  -9   0  -6   54.16    6.95   2
   9  -2  -8   44.49    6.28  -1
  -9   2  -4   44.49    6.28   2
   9  -3  -6    7.70    5.24  -1
  -9   3  -2    7.70    5.24   2
   8   4  -6    6.52    9.36  -1
  -8  -4  -3    6.52    9.36   2
   4  -3  -2  123.05    5.83  -1
  -4   3   0  123.05    5.83   2
   2  -1  -3   16.89    7.85  -1
  -2   1  -2   16.89    7.85   2
   1   3   0   10.20    5.82  -1
  -1  -3   0   10.20    5.82   2
  -2   3   8   15.23    5.35  -1
   2  -3   7   15.23    5.35   2
  -4   1  18   19.67    7.49  -1
   4  -1  16   19.67    7.49   2
  -4   1  19    9.34    7.06  -1
   4  -1  17    9.34    7.06   2
  -4   1  20    8.05    7.08  -1
   4  -1  18    8.05    7.08   2
  -4   1  21   14.88    7.24  -1
   4  -1  19   14.88    7.24   2
  -4   1  22    4.61    8.18  -1
   4  -1  20    4.61    8.18   2
  -4   1  23    9.95    8.03  -1
   4  -1  21    9.95    8.03   2
  -3   3  14   18.53    5.77  -1
   3  -3  13   18.53    5.77   2
  -2   4  13   17.10    4.92  -1
   2  -4  12   17.10    4.92   2
   0   3   2    4.53    3.86  -1
   0  -3   2    4.53    3.86   2
   0   5   9   11.34    3.84  -1
   0  -5   9   11.34    3.84   2
   1   5   6    6.48    6.65  -1
  -1  -5   6    6.48    6.65   2
   2  -5  12   11.07    7.38  -1
  -2   5  13   11.07    7.38   2
   2  -4   5   34.52    4.87  -1
  -2   4   6   34.52    4.87   2
   2  -3   1   18.36    4.62  -1
  -2   3   2   18.36    4.62   2
   2   3  -2    5.80    5.91  -1
  -2  -3  -1    5.80    5.91   2
   3  -5   9   46.05    6.59  -1
  -3   5  10   46.05    6.59   2
   3  -4   3   17.30    5.51  -1
  -3   4   4   17.30    5.51   2
   3  -2  -3  446.14    8.76  -1
  -3   2  -2  446.14    8.76   2
   4  -5   6    4.43    6.50  -1
  -4   5   8    4.43    6.50   2
   4  -4   1   79.92    6.28  -1
  -4   4   3   79.92    6.28   2
   4   4  -3   17.31    6.59  -1
  -4  -4  -1   17.31    6.59   2
   4   5   0    5.15    7.02  -1
  -4  -5   2    5.15    7.02   2
   5   4  -4    4.64    4.37  -1
  -5  -4  -2    4.64    4.37   2
   7  -5   2   18.49    5.79  -1
  -7   5   5   18.49    5.79   2
   7  -4  -2   67.66    5.48  -1
  -7   4   1   67.66    5.48   2
   7  -3  -5    4.89    4.95  -1
  -7   3  -2    4.89    4.95   2
   7   0  -9    6.07    5.67  -1
  -7   0  -6    6.07    5.67   2
   8  -4  -3  123.77    7.24  -1
  -8   4   0  123.77    7.24   2
  11  -1 -10    3.07    7.10  -1
 -11   1  -5    3.07    7.10   2
   6   5  -2    2.58    7.73  -1
  -6  -5   0    2.58    7.73   2
  -3   0  10    1.75    6.64  -1
   3   0   9    1.75    6.64   2
  -3   1  10  501.90   10.08  -1
   3  -1   9  501.90   10.08   2
  -3   2  11  337.52    8.00  -1
   3  -2  10  337.52    8.00   2
  -3   3  15   52.79    5.56  -1
   3  -3  14   52.79    5.56   2
  -3   3  16   36.01    6.23  -1
   3  -3  15   36.01    6.23   2
  -2   3   9   10.48    4.68  -1
   2  -3   8   10.48    4.68   2
  -2   4  15   41.01    6.22  -1
   2  -4  14   41.01    6.22   2
   0  -4  11    5.24    4.79  -1
   0   4  11    5.24    4.79   2
   0   4   5   21.00    3.82  -1
   0  -4   5   21.00    3.82   2
   0   5  10   28.77    4.60  -1
   0  -5  10   28.77    4.60   2
   1  -3   3   80.27    5.89  -1
  -1   3   3   80.27    5.89   2
   2  -5  11   11.48    6.90  -1
  -2   5  12   11.48    6.90   2
   3  -5   8   52.80    6.75  -1
  -3   5   9   52.80    6.75   2
   3  -3  -1   44.37    5.07  -1
  -3   3   0   44.37    5.07   2
   3   5   2    5.71    6.24  -1
  -3  -5   3    5.71    6.24   2
   5  -5   4   15.43    5.40  -1
  -5   5   6   15.43    5.40   2
   5   5  -1   13.69    5.55  -1
  -5  -5   1   13.69    5.55   2
   7   5  -3    4.53    6.98  -1
  -7  -5   0    4.53    6.98   2
   8  -3  -6   17.49    5.27  -1
  -8   3  -3   17.49    5.27   2
   8  -1  -9   40.15    5.85  -1
  -8   1  -6   40.15    5.85   2
   9  -4  -4   37.02    6.04  -1
  -9   4   0   37.02    6.04   2
   6  -3  -5    4.98    5.47  -1
  -6   3  -2    4.98    5.47   2
   6  -5   2   11.64    5.53  -1
  -6   5   5   11.64    5.53   2
   4  -5   5    8.35    6.51  -1
  -4   5   7    8.35    6.51   2
   3   4  -1  121.32    7.33  -1
  -3  -4   0  121.32    7.33   2
   1   5   7    8.87    6.35  -1
  -1  -5   7    8.87    6.35   2
  -3   2  12   81.81    5.54  -1
   3  -2  11   81.81    5.54   2
  -3   3  17    6.10    5.54  -1
   3  -3  16    6.10    5.54   2
  -3   3  18   11.76    5.59  -1
   3  -3  17   11.76    5.59   2
  -3   3  19    7.92    6.95  -1
   3  -3  18    7.92    6.95   2
  -3   3  20   33.93    7.31  -1
   3  -3  19   33.93    7.31   2
  -2   2   7   38.80    5.86  -1
   2  -2   6   38.80    5.86   2
  -2   4  17   14.62    6.11  -1
   2  -4  16   14.62    6.11   2
  -2   4  18    7.80    5.89  -1
   2  -4  17    7.80    5.89   2
  -1   4   9    4.52    6.07  -1
   1  -4   9    4.52    6.07   2
   0   1   0    1.74    7.46  -1
   0  -1   0    1.74    7.46   2
   0   5  11    8.53    4.53  -1
   0  -5  11    8.53    4.53   2
   2  -5  10   10.62    6.42  -1
  -2   5  11   10.62    6.42   2
   2  -4   4  263.04    6.51  -1
  -2   4   5  263.04    6.51   2
   3  -5   7    6.93    6.13  -1
  -3   5   8    6.93    6.13   2
   3  -4   2   12.74    5.75  -1
  -3   4   3   12.74    5.75   2
   5  -5   3   37.55    5.95  -1
  -5   5   5   37.55    5.95   2
   5  -4  -1    4.97    4.53  -1
  -5   4   1    4.97    4.53   2
   5  -3  -4   17.78    4.49  -1
  -5   3  -2   17.78    4.49   2
   5  -1  -7  105.87    5.59  -1
  -5   1  -5  105.87    5.59   2
   7  -5   1   15.03    5.62  -1
  -7   5   4   15.03    5.62   2
   7  -4  -3    3.20    4.93  -1
  -7   4   0    3.20    4.93   2
   8  -2  -8   44.24    5.64  -1
  -8   2  -5   44.24    5.64   2
  10  -3  -7   18.64    6.10  -1
 -10   3  -3   18.64    6.10   2
  10  -1 -10    3.97    6.40  -1
 -10   1  -6    3.97    6.40   2
   9  -1 -10    8.10    6.28  -1
  -9   1  -6    8.10    6.28   2
   9  -3  -7   23.56    5.54  -1
  -9   3  -3   23.56    5.54   2
   4  -3  -3   57.34    5.44  -1
  -4   3  -1   57.34    5.44   2
   4  -4   0   25.27    5.31  -1
  -4   4   2   25.27    5.31   2
   3   3  -3   18.12    5.78  -1
  -3  -3  -2   18.12    5.78   2
   2  -2  -2   66.71    5.72  -1
  -2   2  -1   66.71    5.72   2
  -3   2  13  272.65    7.61  -1
   3  -2  12  272.65    7.61   2
  -2   1   6  120.05    7.86  -1
   2  -1   5  120.05    7.86   2
  -2   3  10   37.64    4.94  -1
   2  -3   9   37.64    4.94   2
  -1   4  10   39.71    5.66  -1
   1  -4  10   39.71    5.66   2
   0  -4  10   14.81    4.97  -1
   0   4  10   14.81    4.97   2
   0   2   1   39.34    5.08  -1
   0  -2   1   39.34    5.08   2
   0   4   6   16.66    3.78  -1
   0  -4   6   16.66    3.78   2
   0   5  12    5.48    4.32  -1
   0  -5  12    5.48    4.32   2
   0   5  13   11.76    5.19  -1
   0  -5  13   11.76    5.19   2
   1   5   8   11.54    6.24  -1
  -1  -5   8   11.54    6.24   2
   2   4   1    8.74    5.26  -1
  -2  -4   2    8.74    5.26   2
   2   5   5    5.55    5.24  -1
  -2  -5   6    5.55    5.24   2
   4  -5   4   59.95    6.51  -1
  -4   5   6   59.95    6.51   2
   4   5   1    1.38    5.60  -1
  -4  -5   3    1.38    5.60   2
   5  -2  -6   14.86    3.63  -1
  -5   2  -4   14.86    3.63   2
   6  -5   1   12.75    6.26  -1
  -6   5   4   12.75    6.26   2
   7  -5   0   10.31    6.12  -1
  -7   5   3   10.31    6.12   2
   7  -3  -6   60.13    5.05  -1
  -7   3  -3   60.13    5.05   2
   8  -4  -4    6.83    6.37  -1
  -8   4  -1    6.83    6.37   2
  10  -2  -9    6.13    5.41  -1
 -10   2  -5    6.13    5.41   2
   9  -2  -9    0.61    5.47  -1
  -9   2  -5    0.61    5.47   2
   9  -4  -5    6.81    5.47  -1
  -9   4  -1    6.81    5.47   2
   7  -1  -9   16.01    5.12  -1
  -7   1  -6   16.01    5.12   2
   7  -2  -8    3.81    4.72  -1
  -7   2  -5    3.81    4.72   2
   3   5   3   23.37    6.34  -1
  -3  -5   4   23.37    6.34   2
   2  -3   0   90.26    5.53  -1
  -2   3   1   90.26    5.53   2
   2  -5   9   17.42    6.09  -1
  -2   5  10   17.42    6.09   2
  -2   3  11    9.68    4.57  -1
   2  -3  10    9.68    4.57   2
   0   5  14    2.54    4.55  -1
   0  -5  14    2.54    4.55   2
   1   5   9   17.13    6.21  -1
  -1  -5   9   17.13    6.21   2
   3  -5   6   21.81    5.68  -1
  -3   5   7   21.81    5.68   2
   5  -5   2   49.17    5.39  -1
  -5   5   4   49.17    5.39   2
   7  -4  -4    7.99    4.79  -1
  -7   4  -1    7.99    4.79   2
 -10  -2  11   11.53    5.95  -1
  10   2   7   11.53    5.95   2
 -10  -1   9   19.39    5.82  -1
  10   1   5   19.39    5.82   2
 -10   2   8    5.42    7.00  -1
  10  -2   4    5.42    7.00   2
  -8  -1   6  140.54    6.91  -1
   8   1   3  140.54    6.91   2
  -8   0   5   32.29    5.96  -1
   8   0   2   32.29    5.96   2
  -8   2   5   41.91    7.21  -1
   8  -2   2   41.91    7.21   2
  -8   3   6   16.28    8.17  -1
   8  -3   3   16.28    8.17   2
  -6  -2   5   29.09    6.16  -1
   6   2   3   29.09    6.16   2
  -5   2   2  628.63   12.99  -1
   5  -2   0  628.63   12.99   2
  -3  -5  13   48.24    9.03  -1
   3   5  12   48.24    9.03   2
  -3  -2   3  399.86   10.72  -1
   3   2   2  399.86   10.72   2
   3   4   3   19.17    7.33  -1
  -3  -4   4   19.17    7.33   2
   5   0   2   16.67    5.23  -1
  -5   0   4   16.67    5.23   2
   5   2   2   25.94    4.50  -1
  -5  -2   4   25.94    4.50   2
   5   3   3   22.05    4.65  -1
  -5  -3   5   22.05    4.65   2
   5   5   7   10.93    7.03  -1
  -5  -5   9   10.93    7.03   2
   6   3   4   24.92    6.43  -1
  -6  -3   6   24.92    6.43   2
   7  -1   5   16.92    6.23  -1
  -7   1   8   16.92    6.23   2
   7   0   4  178.16    6.44  -1
  -7   0   7  178.16    6.44   2
   7   2   4   15.87    5.19  -1
  -7  -2   7   15.87    5.19   2
   7   3   5   15.47    6.44  -1
  -7  -3   8   15.47    6.44   2
   7   4   7   12.87    5.98  -1
  -7  -4  10   12.87    5.98   2
  10  -1  11    9.03    7.46  -1
 -10   1  15    9.03    7.46   2
  10   1   9   29.81    6.69  -1
 -10  -1  13   29.81    6.69   2
   2   3   1   19.46    7.36  -1
  -2  -3   2   19.46    7.36   2
  -1   5   4   18.05   11.60  -1
   1  -5   4   18.05   11.60   2
  -2  -3   5   49.79    7.35  -1
   2   3   4   49.79    7.35   2
  -2  -4   8   72.92    7.80  -1
   2   4   7   72.92    7.80   2
  -4  -3   6   33.59    7.11  -1
   4   3   4   33.59    7.11   2
  -7   2   4   13.47    6.88  -1
   7  -2   1   13.47    6.88   2
 -10   1   8    7.37    5.36  -1
  10  -1   4    7.37    5.36   2
  -8   1   5  178.01    8.35  -1
   8  -1   2  178.01    8.35   2
  -8   4   8   18.81    9.57  -1
   8  -4   5   18.81    9.57   2
  -7  -4  13    1.89    7.48  -1
   7   4  10    1.89    7.48   2
  -7  -3   9   35.79    5.42  -1
   7   3   6   35.79    5.42   2
  -7   3   5    6.52    6.22  -1
   7  -3   2    6.52    6.22   2
  -5  -4  10   25.65    5.59  -1
   5   4   8   25.65    5.59   2
  -5  -1   3   27.16    5.74  -1
   5   1   1   27.16    5.74   2
  -5   0   2   11.54    5.18  -1
   5   0   0   11.54    5.18   2
  -5   3   3  198.47   10.33  -1
   5  -3   1  198.47   10.33   2
  -2  -5  13    9.85    7.13  -1
   2   5  12    9.85    7.13   2
   3   5   5   19.25    7.73  -1
  -3  -5   6   19.25    7.73   2
   8   4   8    6.70    7.13  -1
  -8  -4  11    6.70    7.13   2
  10   0   9   10.83    7.14  -1
 -10   0  13   10.83    7.14   2
  10   2   9   11.40    7.32  -1
 -10  -2  13   11.40    7.32   2
  -9   3   8    6.33    8.92  -1
   9  -3   4    6.33    8.92   2
  -9   0   7    6.36    5.79  -1
   9   0   3    6.36    5.79   2
 -10  -2  12   12.04    6.02  -1
  10   2   8   12.04    6.02   2
 -10  -1  10    6.50    5.76  -1
  10   1   6    6.50    5.76   2
 -10   0   9   -0.71    7.03  -1
  10   0   5   -0.71    7.03   2
 -10   2   9    8.77    6.83  -1
  10  -2   5    8.77    6.83   2
  -7  -2   7   40.71    5.24  -1
   7   2   4   40.71    5.24   2
  -6   3   4   15.00    8.95  -1
   6  -3   2   15.00    8.95   2
  -5  -3   7   44.38    4.66  -1
   5   3   5   44.38    4.66   2
  -5   1   2   36.45    6.22  -1
   5  -1   0   36.45    6.22   2
  -1  -5  13    8.33   10.27  -1
   1   5  13    8.33   10.27   2
   0   4   2  115.54    8.17  -1
   0  -4   2  115.54    8.17   2
   5  -2   4    6.33    6.66  -1
  -5   2   6    6.33    6.66   2
   5   4   4   19.13    5.07  -1
  -5  -4   6   19.13    5.07   2
   7   1   3   55.05    5.24  -1
  -7  -1   6   55.05    5.24   2
   7   4   6   16.28    5.94  -1
  -7  -4   9   16.28    5.94   2
   8  -3  11    8.46    8.45  -1
  -8   3  14    8.46    8.45   2
   8  -1   6   22.93    6.18  -1
  -8   1   9   22.93    6.18   2
   8   3   6   35.90    5.80  -1
  -8  -3   9   35.90    5.80   2
   9   1   6   13.52    5.92  -1
  -9  -1  10   13.52    5.92   2
  10  -1  10   10.66    7.11  -1
 -10   1  14   10.66    7.11   2
  10   1   8   20.08    6.54  -1
 -10  -1  12   20.08    6.54   2
   2   4   2   91.37    7.96  -1
  -2  -4   3   91.37    7.96   2
   0   6   7   14.37    9.61  -1
   0  -6   7   14.37    9.61   2
 -10  -2  13    6.28    7.80  -1
  10   2   9    6.28    7.80   2
  -8  -1   7    2.21    5.83  -1
   8   1   4    2.21    5.83   2
  -8   0   6   12.09    7.14  -1
   8   0   3   12.09    7.14   2
  -7  -3  10   19.66    4.74  -1
   7   3   7   19.66    4.74   2
  -7   4   7    8.19    8.37  -1
   7  -4   4    8.19    8.37   2
  -5  -4  11   30.92    6.86  -1
   5   4   9   30.92    6.86   2
  -5  -2   5   37.10    5.57  -1
   5   2   3   37.10    5.57   2
  -3  -4   9   80.27    8.12  -1
   3   4   8   80.27    8.12   2
   0  -5  13    6.18    8.40  -1
   0   5  13    6.18    8.40   2
   0  -4   8   11.26    6.12  -1
   0   4   8   11.26    6.12   2
   0   5   4    6.67    6.72  -1
   0  -5   4    6.67    6.72   2
   1   5   4   14.77    8.53  -1
  -1  -5   4   14.77    8.53   2
   5   1   1   47.47    5.90  -1
  -5  -1   3   47.47    5.90   2
   5   3   2   23.35    5.77  -1
  -5  -3   4   23.35    5.77   2
   5   5   6    5.01    5.52  -1
  -5  -5   8    5.01    5.52   2
   7  -2   6   13.48    6.45  -1
  -7   2   9   13.48    6.45   2
   7   2   3   25.96    5.17  -1
  -7  -2   6   25.96    5.17   2
   7   3   4   48.96    6.06  -1
  -7  -3   7   48.96    6.06   2
   8   1   4   15.51    6.22  -1
  -8  -1   7   15.51    6.22   2
  10   0   8   37.19    7.28  -1
 -10   0  12   37.19    7.28   2
  10   2   8    9.99    6.07  -1
 -10  -2  12    9.99    6.07   2
   4   3   1   41.84    6.60  -1
  -4  -3   3   41.84    6.60   2
   2   5   4   48.58    7.08  -1
  -2  -5   5   48.58    7.08   2
  -2  -5  14    4.42    8.61  -1
   2   5  13    4.42    8.61   2
 -10  -1  11    9.42    6.81  -1
  10   1   7    9.42    6.81   2
  -8  -2   9    8.85    5.84  -1
   8   2   6    8.85    5.84   2
  -8   2   6   15.67    7.74  -1
   8  -2   3   15.67    7.74   2
  -3  -3   6  177.04    9.04  -1
   3   3   5  177.04    9.04   2
   5   2   1  234.82    7.25  -1
  -5  -2   3  234.82    7.25   2
   7  -1   4   55.14    5.94  -1
  -7   1   7   55.14    5.94   2
   7   4   5    5.36    7.17  -1
  -7  -4   8    5.36    7.17   2
   9  -2   9    1.26    8.73  -1
  -9   2  13    1.26    8.73   2
  10  -1   9   37.29    8.00  -1
 -10   1  13   37.29    8.00   2
  10   2   7    2.46    7.12  -1
 -10  -2  11    2.46    7.12   2
  -2  -4   9   33.75    7.19  -1
   2   4   8   33.75    7.19   2
  -4  -3   7    3.29    5.99  -1
   4   3   5    3.29    5.99   2
  -7   0   5   71.16    5.99  -1
   7   0   2   71.16    5.99   2
  -7  -1   6  199.16    7.35  -1
   7   1   3  199.16    7.35   2
  -9   3   9    7.95    8.95  -1
   9  -3   5    7.95    8.95   2
 -10   0  10    8.06    6.18  -1
  10   0   6    8.06    6.18   2
 -10   2  10    9.72    7.52  -1
  10  -2   6    9.72    7.52   2
  -8   1   6  136.87    7.42  -1
   8  -1   3  136.87    7.42   2
  -7  -3  11   51.10    6.17  -1
   7   3   8   51.10    6.17   2
  -7  -2   8    5.32    4.58  -1
   7   2   5    5.32    4.58   2
  -5  -4  12   29.02    7.75  -1
   5   4  10   29.02    7.75   2
  -5  -3   8   36.27    5.07  -1
   5   3   6   36.27    5.07   2
  -5   5   7    5.81   12.43  -1
   5  -5   5    5.81   12.43   2
  -1  -5  14   10.17   10.64  -1
   1   5  14   10.17   10.64   2
   0  -3   5   70.07    8.44  -1
   0   3   5   70.07    8.44   2
   3   4   2   10.69    6.90  -1
  -3  -4   3   10.69    6.90   2
   3   5   4   11.66    7.96  -1
  -3  -5   5   11.66    7.96   2
   5  -4  10   18.80   13.04  -1
  -5   4  12   18.80   13.04   2
   5  -1   2   57.59    6.38  -1
  -5   1   4   57.59    6.38   2
   5   0   1    2.29    6.19  -1
  -5   0   3    2.29    6.19   2
   5   4   3   31.00    6.71  -1
  -5  -4   5   31.00    6.71   2
   5   5   5    7.76    6.67  -1
  -5  -5   7    7.76    6.67   2
   8  -1   5   18.53    6.52  -1
  -8   1   8   18.53    6.52   2
  10   0   7    2.97    7.16  -1
 -10   0  11    2.97    7.16   2
   9   0   5    4.85    5.88  -1
  -9   0   9    4.85    5.88   2
   7   3   3   53.09    7.02  -1
  -7  -3   6   53.09    7.02   2
   4   2   0 1715.80   16.29  -1
  -4  -2   2 1715.80   16.29   2
   1  -5  14    7.60   12.27  -1
  -1   5  14    7.60   12.27   2
  -4  -4  11    5.10    7.18  -1
   4   4   9    5.10    7.18   2
  -6  -2   7   13.25    5.82  -1
   6   2   4   13.25    5.82   2
  -9   1   8   14.89    6.45  -1
   9  -1   4   14.89    6.45   2
  -9  -2  12   11.47    7.22  -1
   9   2   8   11.47    7.22   2
 -10  -1  12   15.81    6.76  -1
  10   1   8   15.81    6.76   2
 -10   1  10    5.85    6.35  -1
  10  -1   6    5.85    6.35   2
  -9  -1  10   14.69    5.26  -1
   9   1   6   14.69    5.26   2
  -8   4   9    7.47    8.32  -1
   8  -4   6    7.47    8.32   2
  -5  -1   4   23.83    5.91  -1
   5   1   2   23.83    5.91   2
  -5   0   3    1.12    6.11  -1
   5   0   1    1.12    6.11   2
  -3  -4  10   26.02    7.50  -1
   3   4   9   26.02    7.50   2
  -3  -2   4   42.06    8.10  -1
   3   2   3   42.06    8.10   2
  -2   6   7    3.64   14.94  -1
   2  -6   6    3.64   14.94   2
   0  -5  14    2.97    9.02  -1
   0   5  14    2.97    9.02   2
   8  -3  10    7.54    8.91  -1
  -8   3  13    7.54    8.91   2
   8   1   3  201.85    7.56  -1
  -8  -1   6  201.85    7.56   2
  10  -1   8   25.33    7.30  -1
 -10   1  12   25.33    7.30   2
   9  -2   8   20.23    9.08  -1
  -9   2  12   20.23    9.08   2
   7  -3   8   59.01    8.72  -1
  -7   3  11   59.01    8.72   2
  -2  -3   6   10.09    7.13  -1
   2   3   5   10.09    7.13   2
  -4  -2   5   79.72    6.81  -1
   4   2   3   79.72    6.81   2
  -7   3   6   62.50    7.35  -1
   7  -3   3   62.50    7.35   2
 -10  -1  13   53.17    8.38  -1
  10   1   9   53.17    8.38   2
 -10   0  11    9.00    5.82  -1
  10   0   7    9.00    5.82   2
 -10   2  11    6.72    7.35  -1
  10  -2   7    6.72    7.35   2
  -9  -2  13    6.98    7.81  -1
   9   2   9    6.98    7.81   2
  -7  -3  12   57.66    6.25  -1
   7   3   9   57.66    6.25   2
  -5  -4  13    0.27    6.81  -1
   5   4  11    0.27    6.81   2
  -5  -2   6   11.93    4.51  -1
   5   2   4   11.93    4.51   2
  -5   4   5   16.07    8.87  -1
   5  -4   3   16.07    8.87   2
   0   6   6    5.24   10.12  -1
   0  -6   6    5.24   10.12   2
   2   6   6    8.68    8.02  -1
  -2  -6   7    8.68    8.02   2
   5  -3   6   79.79   10.19  -1
  -5   3   8   79.79   10.19   2
   5   3   1  106.67    6.26  -1
  -5  -3   3  106.67    6.26   2
   7   0   2  332.50    8.11  -1
  -7   0   5  332.50    8.11   2
   7   4   4    5.53    5.74  -1
  -7  -4   7    5.53    5.74   2
   9   2   4   46.59    6.63  -1
  -9  -2   8   46.59    6.63   2
   7  -2   5    9.44    6.50  -1
  -7   2   8    9.44    6.50   2
   4  -3   5   13.11   12.88  -1
  -4   3   7   13.11   12.88   2
  -1   6   6    7.71   13.85  -1
   1  -6   6    7.71   13.85   2
  -2  -1   2 1473.02   20.36  -1
   2   1   1 1473.02   20.36   2
  -4  -3   8   26.00    7.40  -1
   4   3   6   26.00    7.40   2
  -7  -1   7   19.42    6.09  -1
   7   1   4   19.42    6.09   2
  -7  -2   9   29.74    6.17  -1
   7   2   6   29.74    6.17   2
  -9   3  10    4.88    9.33  -1
   9  -3   6    4.88    9.33   2
 -10   0  12   19.57    6.55  -1
  10   0   8   19.57    6.55   2
 -10   1  11    9.25    5.70  -1
  10  -1   7    9.25    5.70   2
  -9  -1  11   48.12    6.50  -1
   9   1   7   48.12    6.50   2
  -8   2   7   16.77    6.59  -1
   8  -2   4   16.77    6.59   2
  -6   1   4   93.15    7.99  -1
   6  -1   2   93.15    7.99   2
  -5  -3   9   12.01    4.43  -1
   5   3   7   12.01    4.43   2
  -5   2   3  273.92    9.62  -1
   5  -2   1  273.92    9.62   2
  -3  -3   7   28.12    7.59  -1
   3   3   6   28.12    7.59   2
  -2  -4  10    8.35    6.83  -1
   2   4   9    8.35    6.83   2
   2   5   3   34.69    7.28  -1
  -2  -5   4   34.69    7.28   2
   3   3   0  270.03    8.92  -1
  -3  -3   1  270.03    8.92   2
   5   1   0  140.12    6.94  -1
  -5  -1   2  140.12    6.94   2
   5   4   2    9.66    5.69  -1
  -5  -4   4    9.66    5.69   2
   5   5   4   19.12    6.95  -1
  -5  -5   6   19.12    6.95   2
   7   3   2    8.96    6.25  -1
  -7  -3   5    8.96    6.25   2
  10  -1   7   43.91    7.17  -1
 -10   1  11   43.91    7.17   2
  10   3   6   10.30    7.47  -1
 -10  -3  10   10.30    7.47   2
   6   3   1    9.57    6.26  -1
  -6  -3   4    9.57    6.26   2
   2   4   1   10.60    6.70  -1
  -2  -4   2   10.60    6.70   2
  -6  -2   8    7.97    5.98  -1
   6   2   5    7.97    5.98   2
  -7   0   6  250.73    7.69  -1
   7   0   3  250.73    7.69   2
 -10  -1  14    7.75    6.06  -1
  10   1  10    7.75    6.06   2
  -8  -3  15   18.41    6.84  -1
   8   3  12   18.41    6.84   2
  -7  -3  13   34.13    5.61  -1
   7   3  10   34.13    5.61   2
  -7   4   8    4.58    7.60  -1
   7  -4   5    4.58    7.60   2
  -6   3   5   15.71    8.43  -1
   6  -3   3   15.71    8.43   2
  -5  -4  14   24.97    6.17  -1
   5   4  12   24.97    6.17   2
  -5   1   3   28.62    6.22  -1
   5  -1   1   28.62    6.22   2
  -3  -4  11    7.41    7.11  -1
   3   4  10    7.41    7.11   2
   0  -4   9    6.53    6.51  -1
   0   4   9    6.53    6.51   2
   3   5   3   30.14    7.64  -1
  -3  -5   4   30.14    7.64   2
   7   1   1   62.25    5.06  -1
  -7  -1   4   62.25    5.06   2
   7   4   3   27.00    6.41  -1
  -7  -4   6   27.00    6.41   2
   8   1   2  294.45    7.96  -1
  -8  -1   5  294.45    7.96   2
   8   2   2   63.37    6.53  -1
  -8  -2   5   63.37    6.53   2
  10  -2   9   15.32    8.37  -1
 -10   2  13   15.32    8.37   2
   6   4   2   64.83    7.26  -1
  -6  -4   5   64.83    7.26   2
   4   4   1   78.36    7.69  -1
  -4  -4   3   78.36    7.69   2
  -4  -1   4 1081.58   14.44  -1
   4   1   2 1081.58   14.44   2
 -10  -1  15   11.81    6.94  -1
  10   1  11   11.81    6.94   2
 -10   0  13    7.76    6.30  -1
  10   0   9    7.76    6.30   2
 -10   2  12    8.28    5.94  -1
  10  -2   8    8.28    5.94   2
  -8   4  10   24.05    8.68  -1
   8  -4   7   24.05    8.68   2
  -7  -2  10    8.19    5.27  -1
   7   2   7    8.19    5.27   2
  -7   2   6   13.09    6.55  -1
   7  -2   3   13.09    6.55   2
  -6   0   5    9.56    6.80  -1
   6   0   3    9.56    6.80   2
   0   3   0    3.48    7.60  -1
   0  -3   0    3.48    7.60   2
   0   5   3    4.29    7.05  -1
   0  -5   3    4.29    7.05   2
   5  -2   3   73.79    7.74  -1
  -5   2   5   73.79    7.74   2
  10   3   5   15.06    6.40  -1
 -10  -3   9   15.06    6.40   2
   2   6   5   18.40    7.84  -1
  -2  -6   6   18.40    7.84   2
   2   2  -1  382.80   11.63  -1
  -2  -2   0  382.80   11.63   2
  -1   5   3    6.26   12.53  -1
   1  -5   3    6.26   12.53   2
  -2  -2   4  978.85   15.23  -1
   2   2   3  978.85   15.23   2
  -7  -1   8   10.56    5.62  -1
   7   1   5   10.56    5.62   2
  -9   3  11    7.05    9.47  -1
   9  -3   7    7.05    9.47   2
  -8   1   8    7.85    6.11  -1
   8  -1   5    7.85    6.11   2
  -7  -3  14   16.98    6.19  -1
   7   3  11   16.98    6.19   2
  -5  -4  15    7.23    4.78  -1
   5   4  13    7.23    4.78   2
  -5  -3  10   57.00    5.15  -1
   5   3   8   57.00    5.15   2
  -5  -2   7   13.71    4.26  -1
   5   2   5   13.71    4.26   2
  -5  -1   5  217.52    6.67  -1
   5   1   3  217.52    6.67   2
  -5   3   4   14.42    6.38  -1
   5  -3   2   14.42    6.38   2
  -3  -4  12   12.52    8.28  -1
   3   4  11   12.52    8.28   2
  -1  -3   6  391.39   12.19  -1
   1   3   6  391.39   12.19   2
   2  -4   9   14.05   12.57  -1
  -2   4  10   14.05   12.57   2
   5   0   0   19.66    6.61  -1
  -5   0   2   19.66    6.61   2
   7   0   1   28.85    5.30  -1
  -7   0   4   28.85    5.30   2
   8   0   2  146.85    6.95  -1
  -8   0   5  146.85    6.95   2
   9   3   3   14.42    5.34  -1
  -9  -3   7   14.42    5.34   2
  10  -1   6    9.17    5.92  -1
 -10   1  10    9.17    5.92   2
   7  -3   7   24.24    8.64  -1
  -7   3  10   24.24    8.64   2
  -2  -3   7   44.69    7.35  -1
   2   3   6   44.69    7.35   2
  -2  -4  11   40.83    7.76  -1
   2   4  10   40.83    7.76   2
  -4  -3   9   13.61    6.04  -1
   4   3   7   13.61    6.04   2
  -7   3   7   16.19    7.20  -1
   7  -3   4   16.19    7.20   2
  -7   0   7   51.96    6.09  -1
   7   0   4   51.96    6.09   2
  -9  -2  16   34.90    7.85  -1
   9   2  12   34.90    7.85   2
 -10   0  14   59.78    5.91  -1
  10   0  10   59.78    5.91   2
 -10   1  13   41.72    6.41  -1
  10  -1   9   41.72    6.41   2
 -10   2  13    8.28    6.02  -1
  10  -2   9    8.28    6.02   2
  -8  -2  13    8.99    6.08  -1
   8   2  10    8.99    6.08   2
  -8   0   9   15.44    6.33  -1
   8   0   6   15.44    6.33   2
  -8   3   9   12.54    8.21  -1
   8  -3   6   12.54    8.21   2
  -7  -3  15   11.87    7.41  -1
   7   3  12   11.87    7.41   2
  -7  -2  11   75.20    6.06  -1
   7   2   8   75.20    6.06   2
  -6   5   9    5.54   13.17  -1
   6  -5   7    5.54   13.17   2
  -5   0   4   10.41    4.86  -1
   5   0   2   10.41    4.86   2
  -3  -2   5 1077.52   14.21  -1
   3   2   4 1077.52   14.21   2
  -3   3   2   50.01   12.71  -1
   3  -3   1   50.01   12.71   2
   0  -2   3    6.29    7.18  -1
   0   2   3    6.29    7.18   2
   0   4   1    5.72    6.32  -1
   0  -4   1    5.72    6.32   2
   5  -1   1   49.20    6.59  -1
  -5   1   3   49.20    6.59   2
   5   4   1   18.54    5.23  -1
  -5  -4   3   18.54    5.23   2
   7  -2   4   11.54    5.61  -1
  -7   2   7   11.54    5.61   2
   7  -1   2   44.67    6.02  -1
  -7   1   5   44.67    6.02   2
   7   4   2    8.89    4.65  -1
  -7  -4   5    8.89    4.65   2
   7   5   4   11.21    5.54  -1
  -7  -5   7   11.21    5.54   2
   8  -2   5   23.31    8.11  -1
  -8   2   8   23.31    8.11   2
   8  -1   3  200.25    8.01  -1
  -8   1   6  200.25    8.01   2
   8   1   1   85.43    6.64  -1
  -8  -1   4   85.43    6.64   2
   8   2   1   71.89    6.52  -1
  -8  -2   4   71.89    6.52   2
   9   4   4   15.71    5.63  -1
  -9  -4   8   15.71    5.63   2
  10  -2   8    5.19    8.09  -1
 -10   2  12    5.19    8.09   2
  10   3   4   12.76    6.05  -1
 -10  -3   8   12.76    6.05   2
   9  -2   6   29.67    7.11  -1
  -9   2  10   29.67    7.11   2
   6   4   1   19.17    6.51  -1
  -6  -4   4   19.17    6.51   2
   4   5   2    2.64    7.57  -1
  -4  -5   4    2.64    7.57   2
   2   5   2   28.11    6.97  -1
  -2  -5   3   28.11    6.97   2
 -10   0  15    6.49    5.59  -1
  10   0  11    6.49    5.59   2
 -10   1  14   13.48    7.58  -1
  10  -1  10   13.48    7.58   2
  -9   2  11   48.31    7.97  -1
   9  -2   7   48.31    7.97   2
  -8  -2  14   10.61    6.60  -1
   8   2  11   10.61    6.60   2
  -8   4  11   29.42    9.82  -1
   8  -4   8   29.42    9.82   2
  -7  -1   9   14.05    6.32  -1
   7   1   6   14.05    6.32   2
  -6  -1   7  113.86    6.94  -1
   6   1   5  113.86    6.94   2
  -6   2   5   26.94    8.18  -1
   6  -2   3   26.94    8.18   2
  -5  -4  16   14.02    5.05  -1
   5   4  14   14.02    5.05   2
  -5  -3  11  173.67    6.72  -1
   5   3   9  173.67    6.72   2
   0   6   5    3.94   10.98  -1
   0  -6   5    3.94   10.98   2
   3   5   2    5.42    7.62  -1
  -3  -5   3    5.42    7.62   2
   5   2  -1  946.33   11.52  -1
  -5  -2   1  946.33   11.52   2
   6  -3   6   61.47   10.44  -1
  -6   3   8   61.47   10.44   2
   7   1   0   46.93    4.96  -1
  -7  -1   3   46.93    4.96   2
   7   2   0  427.53    7.80  -1
  -7  -2   3  427.53    7.80   2
  10  -1   5   11.00    7.12  -1
 -10   1   9   11.00    7.12   2
  10   1   3   13.83    5.81  -1
 -10  -1   7   13.83    5.81   2
   9   0   2   13.39    5.63  -1
  -9   0   6   13.39    5.63   2
   9  -3   9    8.33    8.88  -1
  -9   3  13    8.33    8.88   2
  -7   4   9   12.90    8.76  -1
   7  -4   6   12.90    8.76   2
  -7  -3  16   17.78    7.87  -1
   7   3  13   17.78    7.87   2
  -9   3  12    7.99    9.30  -1
   9  -3   8    7.99    9.30   2
  -7  -2  12   11.85    5.24  -1
   7   2   9   11.85    5.24   2
  -7   1   7   12.59    5.83  -1
   7  -1   4   12.59    5.83   2
  -5  -2   8    2.46    4.26  -1
   5   2   6    2.46    4.26   2
  -3  -4  13   67.58    9.03  -1
   3   4  12   67.58    9.03   2
   0  -4  10   17.94    6.86  -1
   0   4  10   17.94    6.86   2
   3   4   0  343.43   10.51  -1
  -3  -4   1  343.43   10.51   2
   5   5   2   51.12    7.08  -1
  -5  -5   4   51.12    7.08   2
   7  -4  11    9.60   11.38  -1
  -7   4  14    9.60   11.38   2
   8   0   1   12.06    6.87  -1
  -8   0   4   12.06    6.87   2
   8   3   1    3.20    6.06  -1
  -8  -3   4    3.20    6.06   2
  10  -2   7    4.65    7.84  -1
 -10   2  11    4.65    7.84   2
  10   3   3   14.18    6.15  -1
 -10  -3   7   14.18    6.15   2
   9   1   1   21.45    5.85  -1
  -9  -1   5   21.45    5.85   2
   9  -1   3   42.96    7.96  -1
  -9   1   7   42.96    7.96   2
   7   3   0    8.79    5.61  -1
  -7  -3   3    8.79    5.61   2
   2   3  -1  154.49    8.20  -1
  -2  -3   0  154.49    8.20   2
  -2  -4  12   28.01    7.63  -1
   2   4  11   28.01    7.63   2
  -7   2   7   37.75    6.70  -1
   7  -2   4   37.75    6.70   2
  -9  -1  15   17.52    7.57  -1
   9   1  11   17.52    7.57   2
 -10   0  16   44.01    6.44  -1
  10   0  12   44.01    6.44   2
 -10   1  15    5.39    6.14  -1
  10  -1  11    5.39    6.14   2
  -8  -2  15   23.77    6.56  -1
   8   2  12   23.77    6.56   2
  -8   0  10   18.21    6.18  -1
   8   0   7   18.21    6.18   2
  -8   3  10    7.53    8.19  -1
   8  -3   7    7.53    8.19   2
  -7  -3  17    9.49    6.80  -1
   7   3  14    9.49    6.80   2
  -7   0   8   37.10    5.13  -1
   7   0   5   37.10    5.13   2
  -5  -3  12   19.66    6.08  -1
   5   3  10   19.66    6.08   2
  -5  -1   6   58.28    5.22  -1
   5   1   4   58.28    5.22   2
  -5   1   4   19.64    6.07  -1
   5  -1   2   19.64    6.07   2
   0  -3   6   20.56    6.65  -1
   0   3   6   20.56    6.65   2
   2   6   4   11.00    7.79  -1
  -2  -6   5   11.00    7.79   2
   5   3  -1  173.77    6.84  -1
  -5  -3   1  173.77    6.84   2
   5   4   0   65.47    6.58  -1
  -5  -4   2   65.47    6.58   2
   7   4   1   25.45    4.67  -1
  -7  -4   4   25.45    4.67   2
   8  -1   2  317.22    9.35  -1
  -8   1   5  317.22    9.35   2
   8   1   0   35.94    7.47  -1
  -8  -1   3   35.94    7.47   2
   8   2   0   52.64    6.37  -1
  -8  -2   3   52.64    6.37   2
  10   1   2   12.52    6.23  -1
 -10  -1   6   12.52    6.23   2
  10   2   2   79.45    6.14  -1
 -10  -2   6   79.45    6.14   2
  -4  -1   5  224.42    8.94  -1
   4   1   3  224.42    8.94   2
  -4  -4  16   34.63    9.52  -1
   4   4  14   34.63    9.52   2
  -7   3   8   39.21    7.87  -1
   7  -3   5   39.21    7.87   2
  -7  -1  10   25.71    6.16  -1
   7   1   7   25.71    6.16   2
  -9   2  12   14.24    7.12  -1
   9  -2   8   14.24    7.12   2
  -9  -1  16   37.90    7.07  -1
   9   1  12   37.90    7.07   2
  -7  -2  13   46.06    5.93  -1
   7   2  10   46.06    5.93   2
  -6  -1   8   11.68    6.51  -1
   6   1   6   11.68    6.51   2
  -5   2   4   39.62    6.16  -1
   5  -2   2   39.62    6.16   2
  -3  -4  14   18.69    8.32  -1
   3   4  13   18.69    8.32   2
  -3  -3   9    8.79    6.56  -1
   3   3   8    8.79    6.56   2
   7   2  -1   48.82    5.11  -1
  -7  -2   2   48.82    5.11   2
   8  -2   4   26.00    8.29  -1
  -8   2   7   26.00    8.29   2
   9   0   1    8.97    5.92  -1
  -9   0   5    8.97    5.92   2
   9  -3   8    9.09    8.63  -1
  -9   3  12    9.09    8.63   2
   7   1  -1  148.05    6.64  -1
  -7  -1   2  148.05    6.64   2
   7  -2   3   19.11    6.72  -1
  -7   2   6   19.11    6.72   2
   7  -3   6   68.76    8.60  -1
  -7   3   9   68.76    8.60   2
  -1   6   5   21.20   16.11  -1
   1  -6   5   21.20   16.11   2
  -2  -2   5    4.17    7.90  -1
   2   2   4    4.17    7.90   2
  -2  -3   8   17.07    7.57  -1
   2   3   7   17.07    7.57   2
  -9   0  14   38.25    7.23  -1
   9   0  10   38.25    7.23   2
  -9  -1  17   41.17    8.80  -1
   9   1  13   41.17    8.80   2
  -9   1  13   29.58    6.72  -1
   9  -1   9   29.58    6.72   2
  -8  -2  17   -1.54    6.55  -1
   8   2  14   -1.54    6.55   2
  -8  -1  13   82.33    7.51  -1
   8   1  10   82.33    7.51   2
  -8   0  11   20.02    6.00  -1
   8   0   8   20.02    6.00   2
  -8   1  10   26.60    6.23  -1
   8  -1   7   26.60    6.23   2
  -6   1   6   41.66    6.87  -1
   6  -1   4   41.66    6.87   2
  -5  -3  13   49.76    6.25  -1
   5   3  11   49.76    6.25   2
  -5  -2   9    7.36    4.25  -1
   5   2   7    7.36    4.25   2
  -5   0   5   13.47    5.04  -1
   5   0   3   13.47    5.04   2
  -5   4   6   37.09    8.29  -1
   5  -4   4   37.09    8.29   2
  -5   5   8   10.89   10.72  -1
   5  -5   6   10.89   10.72   2
  -4  -4  17   15.67    8.73  -1
   4   4  15   15.67    8.73   2
  -3  -2   6   89.37    7.09  -1
   3   2   5   89.37    7.09   2
  -1  -3   7    4.34    7.60  -1
   1   3   7    4.34    7.60   2
   3   5   1   50.19    8.66  -1
  -3  -5   2   50.19    8.66   2
   5  -3   5   13.76    8.89  -1
  -5   3   7   13.76    8.89   2
   5   0  -1    6.91    6.24  -1
  -5   0   1    6.91    6.24   2
   7   5   2   13.25    5.61  -1
  -7  -5   5   13.25    5.61   2
   9   2   0   59.46    5.84  -1
  -9  -2   4   59.46    5.84   2
  10  -2   6    5.41    7.83  -1
 -10   2  10    5.41    7.83   2
  10   2   1    2.95    6.24  -1
 -10  -2   5    2.95    6.24   2
   9   1   0   65.02    6.22  -1
  -9  -1   4   65.02    6.22   2
  -2  -4  13    9.30    7.19  -1
   2   4  12    9.30    7.19   2
  -7   4  10   14.34    8.59  -1
   7  -4   7   14.34    8.59   2
  -7   1   8   17.68    5.54  -1
   7  -1   5   17.68    5.54   2
  -7   0   9   11.59    5.88  -1
   7   0   6   11.59    5.88   2
  -9   2  13   11.36    7.19  -1
   9  -2   9   11.36    7.19   2
  -9   0  15   11.64    6.89  -1
   9   0  11   11.64    6.89   2
  -8  -2  18   10.83    7.12  -1
   8   2  15   10.83    7.12   2
  -8  -1  14   35.87    7.35  -1
   8   1  11   35.87    7.35   2
  -8   3  11   13.74    7.96  -1
   8  -3   8   13.74    7.96   2
  -7  -1  11    5.63    5.00  -1
   7   1   8    5.63    5.00   2
  -7   2   8    8.90    6.38  -1
   7  -2   5    8.90    6.38   2
  -6   5  10   14.38   11.73  -1
   6  -5   8   14.38   11.73   2
  -5  -1   7  109.60    6.48  -1
   5   1   5  109.60    6.48   2
  -3  -4  15  103.64   10.08  -1
   3   4  14  103.64   10.08   2
  -3  -1   4  562.79   12.33  -1
   3   1   3  562.79   12.33   2
   2   5   1  137.33    8.53  -1
  -2  -5   2  137.33    8.53   2
   5  -2   2   29.20    6.78  -1
  -5   2   4   29.20    6.78   2
   5   5   1   11.75    6.47  -1
  -5  -5   3   11.75    6.47   2
   7   3  -1  148.19    5.74  -1
  -7  -3   2  148.19    5.74   2
   7   4   0   10.20    4.48  -1
  -7  -4   3   10.20    4.48   2
   8   0   0   22.71    6.39  -1
  -8   0   3   22.71    6.39   2
   9  -1   2   47.38    7.01  -1
  -9   1   6   47.38    7.01   2
  10   1   1   12.54    5.91  -1
 -10  -1   5   12.54    5.91   2
   9   3   0   39.18    6.20  -1
  -9  -3   4   39.18    6.20   2
   4   4  -1  484.64   10.54  -1
  -4  -4   1  484.64   10.54   2
  -4   4   5   27.63   12.66  -1
   4  -4   3   27.63   12.66   2
  -4  -2   8    3.97    5.90  -1
   4   2   6    3.97    5.90   2
  -9   1  14   52.25    7.42  -1
   9  -1  10   52.25    7.42   2
  -9   2  14   46.79    8.62  -1
   9  -2  10   46.79    8.62   2
  -8   0  12   31.29    6.25  -1
   8   0   9   31.29    6.25   2
  -8   1  11   26.33    6.17  -1
   8  -1   8   26.33    6.17   2
  -6   4   8   12.87    9.40  -1
   6  -4   6   12.87    9.40   2
  -5  -3  14    9.07    4.81  -1
   5   3  12    9.07    4.81   2
  -5   3   5   73.53    7.49  -1
   5  -3   3   73.53    7.49   2
  -3  -3  10  134.33    7.96  -1
   3   3   9  134.33    7.96   2
   0  -4  11    7.74    5.60  -1
   0   4  11    7.74    5.60   2
   3   6   3    5.21    8.81  -1
  -3  -6   4    5.21    8.81   2
   5  -1   0  142.07    7.62  -1
  -5   1   2  142.07    7.62   2
   5   1  -2   40.47    4.96  -1
  -5  -1   0   40.47    4.96   2
   5   4  -1    7.10    5.99  -1
  -5  -4   1    7.10    5.99   2
   9   0   0   54.54    6.52  -1
  -9   0   4   54.54    6.52   2
   2   6   3    4.75    8.15  -1
  -2  -6   4    4.75    8.15   2
   2   2  -2   66.88    8.42  -1
  -2  -2  -1   66.88    8.42   2
  -2  -4  14  149.90   10.47  -1
   2   4  13  149.90   10.47   2
  -4   5   7    8.84   14.75  -1
   4  -5   5    8.84   14.75   2
  -4  -1   6  239.90    9.44  -1
   4   1   4  239.90    9.44   2
  -7   3   9   33.73    7.05  -1
   7  -3   6   33.73    7.05   2
  -9   0  16   29.85    7.44  -1
   9   0  12   29.85    7.44   2
  -9   1  15   13.76    8.16  -1
   9  -1  11   13.76    8.16   2
  -8  -1  15   32.45    7.50  -1
   8   1  12   32.45    7.50   2
  -8   2  11   43.61    7.75  -1
   8  -2   8   43.61    7.75   2
  -7  -1  12   28.35    5.28  -1
   7   1   9   28.35    5.28   2
  -7   0  10   16.94    4.91  -1
   7   0   7   16.94    4.91   2
  -6  -3  18   28.00    9.09  -1
   6   3  16   28.00    9.09   2
  -5  -2  10  196.84    6.52  -1
   5   2   8  196.84    6.52   2
  -3  -4  16   34.92    7.73  -1
   3   4  15   34.92    7.73   2
   0   2  -1   47.80    9.47  -1
   0  -2  -1   47.80    9.47   2
   3   3  -2   54.78    7.93  -1
  -3  -3  -1   54.78    7.93   2
   5   3  -2   21.51    4.61  -1
  -5  -3   0   21.51    4.61   2
   7  -4  10   11.16   12.55  -1
  -7   4  13   11.16   12.55   2
   7   2  -2  145.34    5.96  -1
  -7  -2   1  145.34    5.96   2
   7   5   1    8.88    5.23  -1
  -7  -5   4    8.88    5.23   2
   8  -2   3   68.47    8.51  -1
  -8   2   6   68.47    8.51   2
   9  -3   7    2.29    8.31  -1
  -9   3  11    2.29    8.31   2
  10  -2   5   14.80    7.84  -1
 -10   2   9   14.80    7.84   2
  10   0   1    1.18    5.07  -1
 -10   0   5    1.18    5.07   2
  10   1   0   27.09    6.04  -1
 -10  -1   4   27.09    6.04   2
  10   2   0   11.77    5.58  -1
 -10  -2   4   11.77    5.58   2
   4   5   0    7.00    7.05  -1
  -4  -5   2    7.00    7.05   2
  -2   2   1  388.62   21.55  -1
   2  -2   0  388.62   21.55   2
  -2  -3   9    9.47    7.56  -1
   2   3   8    9.47    7.56   2
  -7   1   9   20.59    5.90  -1
   7  -1   6   20.59    5.90   2
  -9   2  15   43.94    9.22  -1
   9  -2  11   43.94    9.22   2
  -9   0  17   -3.28    7.05  -1
   9   0  13   -3.28    7.05   2
  -8  -1  16  135.38    7.99  -1
   8   1  13  135.38    7.99   2
  -8   0  13    6.41    5.83  -1
   8   0  10    6.41    5.83   2
  -8   1  12   14.23    6.18  -1
   8  -1   9   14.23    6.18   2
  -8   3  12    2.15    7.62  -1
   8  -3   9    2.15    7.62   2
  -7   2   9   29.45    6.76  -1
   7  -2   6   29.45    6.76   2
  -7   4  11   21.55    8.96  -1
   7  -4   8   21.55    8.96   2
  -6   1   7  113.09    7.85  -1
   6  -1   5  113.09    7.85   2
  -5   0   6  801.64   11.30  -1
   5   0   4  801.64   11.30   2
  -3  -4  17    8.43    8.79  -1
   3   4  16    8.43    8.79   2
  -3  -2   7  174.34    8.60  -1
   3   2   6  174.34    8.60   2
  -3   0   3  207.21   11.10  -1
   3   0   2  207.21   11.10   2
  -1  -4  13  133.25   10.15  -1
   1   4  13  133.25   10.15   2
   0   6   4    7.07   11.23  -1
   0  -6   4    7.07   11.23   2
   2  -4  10   31.55   11.40  -1
  -2   4  11   31.55   11.40   2
   2   4  -1  269.16    9.52  -1
  -2  -4   0  269.16    9.52   2
   5   5   0   16.45    6.77  -1
  -5  -5   2   16.45    6.77   2
   7  -1   0   52.46    5.95  -1
  -7   1   3   52.46    5.95   2
   7   4  -1   77.87    5.34  -1
  -7  -4   2   77.87    5.34   2
  10  -1   2   11.29    7.02  -1
 -10   1   6   11.29    7.02   2
  10   3   0   20.59    5.81  -1
 -10  -3   4   20.59    5.81   2
   9  -1   1   19.47    5.94  -1
  -9   1   5   19.47    5.94   2
   7  -2   2   33.61    7.11  -1
  -7   2   5   33.61    7.11   2
   4   2  -3   33.95    8.05  -1
  -4  -2  -1   33.95    8.05   2
   2   3  -2    7.61    6.60  -1
  -2  -3  -1    7.61    6.60   2
  -2  -4  15   37.72    8.38  -1
   2   4  14   37.72    8.38   2
  -7  -1  13   10.71    6.47  -1
   7   1  10   10.71    6.47   2
  -7  -2  17   11.75    7.09  -1
   7   2  14   11.75    7.09   2
  -9   1  16   42.22    7.96  -1
   9  -1  12   42.22    7.96   2
  -9   0  18    2.03    7.53  -1
   9   0  14    2.03    7.53   2
  -9   2  16   31.84    8.98  -1
   9  -2  12   31.84    8.98   2
  -8  -1  17   38.86    6.73  -1
   8   1  14   38.86    6.73   2
  -8   0  14  101.35    7.88  -1
   8   0  11  101.35    7.88   2
  -8   2  12   26.06    7.77  -1
   8  -2   9   26.06    7.77   2
  -5  -3  16    6.98    4.68  -1
   5   3  14    6.98    4.68   2
  -5  -2  11   19.93    4.79  -1
   5   2   9   19.93    4.79   2
  -5  -1   8   36.95    4.91  -1
   5   1   6   36.95    4.91   2
  -5   2   5   37.46    6.04  -1
   5  -2   3   37.46    6.04   2
  -3  -4  18   56.73    9.30  -1
   3   4  17   56.73    9.30   2
  -3  -3  11   10.27    6.58  -1
   3   3  10   10.27    6.58   2
  -3   2   2  467.76   15.81  -1
   3  -2   1  467.76   15.81   2
  -1  -3   8   56.92    8.08  -1
   1   3   8   56.92    8.08   2
   0  -4  12   18.11    7.21  -1
   0   4  12   18.11    7.21   2
   3   5   0   52.08    8.61  -1
  -3  -5   1   52.08    8.61   2
   7  -3   5   20.65    7.27  -1
  -7   3   8   20.65    7.27   2
  10  -2   4    5.20    8.99  -1
 -10   2   8    5.20    8.99   2
   9   2  -2   63.73    6.41  -1
  -9  -2   2   63.73    6.41   2
   9  -2   3   10.95    6.40  -1
  -9   2   7   10.95    6.40   2
   4   4  -2  124.36    7.81  -1
  -4  -4   0  124.36    7.81   2
  -7   3  10   18.69    8.14  -1
   7  -3   7   18.69    8.14   2
  -7   0  11    6.94    5.95  -1
   7   0   8    6.94    5.95   2
  -7  -2  18   26.50    7.28  -1
   7   2  15   26.50    7.28   2
  -9   1  17   39.84    8.57  -1
   9  -1  13   39.84    8.57   2
  -8  -1  18    7.25    6.92  -1
   8   1  15    7.25    6.92   2
  -8   3  13   10.80    8.12  -1
   8  -3  10   10.80    8.12   2
  -7  -2  19   14.37    7.35  -1
   7   2  16   14.37    7.35   2
  -6   4   9    6.79    9.43  -1
   6  -4   7    6.79    9.43   2
  -5  -3  17   20.48    5.20  -1
   5   3  15   20.48    5.20   2
  -2  -4  16   33.52    9.76  -1
   2   4  15   33.52    9.76   2
   0  -3   7   41.65    6.34  -1
   0   3   7   41.65    6.34   2
   0   4   0   52.64    8.09  -1
   0  -4   0   52.64    8.09   2
   3   6   2    7.11    8.41  -1
  -3  -6   3    7.11    8.41   2
   5   0  -2   13.39    5.29  -1
  -5   0   0   13.39    5.29   2
   5   2  -3  277.90    7.04  -1
  -5  -2  -1  277.90    7.04   2
   5   4  -2   95.50    6.63  -1
  -5  -4   0   95.50    6.63   2
   8  -1   0   36.42    7.06  -1
  -8   1   3   36.42    7.06   2
   9   0  -1    8.50    5.75  -1
  -9   0   3    8.50    5.75   2
  10   0   0   13.06    5.36  -1
 -10   0   4   13.06    5.36   2
  10   1  -1  100.50    6.95  -1
 -10  -1   3  100.50    6.95   2
  10   3  -1   22.00    6.55  -1
 -10  -3   3   22.00    6.55   2
  12   0   2   13.03    5.55  -1
 -12   0   7   13.03    5.55   2
   9   4  -1   76.29    6.90  -1
  -9  -4   3   76.29    6.90   2
   9   3  -2    5.83    6.08  -1
  -9  -3   2    5.83    6.08   2
   9   1  -2  223.04    7.37  -1
  -9  -1   2  223.04    7.37   2
   9  -3   6    5.87    8.82  -1
  -9   3  10    5.87    8.82   2
   3  -4  10    3.82   13.70  -1
  -3   4  11    3.82   13.70   2
  -1   5   2  122.77   20.22  -1
   1  -5   2  122.77   20.22   2
  -4   0   5   10.72    8.02  -1
   4   0   3   10.72    8.02   2
  -8  -1  19   34.59    7.57  -1
   8   1  16   34.59    7.57   2
  -8   0  15   43.93    6.76  -1
   8   0  12   43.93    6.76   2
  -7   2  10    6.48    6.51  -1
   7  -2   7    6.48    6.51   2
  -7   4  12   11.37    8.37  -1
   7  -4   9   11.37    8.37   2
  -5  -3  18   20.85    5.54  -1
   5   3  16   20.85    5.54   2
  -5  -2  12    6.53    4.40  -1
   5   2  10    6.53    4.40   2
  -5   4   7    4.74    6.77  -1
   5  -4   5    4.74    6.77   2
  -5   5   9    8.18    9.70  -1
   5  -5   7    8.18    9.70   2
  -3  -3  12  100.77    8.25  -1
   3   3  11  100.77    8.25   2
  -3  -1   5  664.36   12.18  -1
   3   1   4  664.36   12.18   2
  -2  -3  10   35.42    7.34  -1
   2   3   9   35.42    7.34   2
  -1  -4  14   24.67    8.67  -1
   1   4  14   24.67    8.67   2
   2   5   0   74.00    7.97  -1
  -2  -5   1   74.00    7.97   2
   5   1  -3   26.00    5.75  -1
  -5  -1  -1   26.00    5.75   2
   5   3  -3  200.06    7.09  -1
  -5  -3  -1  200.06    7.09   2
   7   0  -2  103.14    5.20  -1
  -7   0   1  103.14    5.20   2
   7   4  -2   72.75    5.39  -1
  -7  -4   1   72.75    5.39   2
   8  -2   2   67.66    8.16  -1
  -8   2   5   67.66    8.16   2
  10  -1   1   12.46    7.04  -1
 -10   1   5   12.46    7.04   2
   9  -1   0   73.31    7.90  -1
  -9   1   4   73.31    7.90   2
   7   3  -3    6.57    5.37  -1
  -7  -3   0    6.57    5.37   2
   7   1  -3   14.67    5.76  -1
  -7  -1   0   14.67    5.76   2
   2   6   2   11.49    8.66  -1
  -2  -6   3   11.49    8.66   2
  -2  -4  17   12.89    8.98  -1
   2   4  16   12.89    8.98   2
  -4  -1   7   49.99    7.00  -1
   4   1   5   49.99    7.00   2
  -7   0  12    4.87    5.94  -1
   7   0   9    4.87    5.94   2
  -8   1  14   31.14    6.74  -1
   8  -1  11   31.14    6.74   2
  -8   3  14    6.60    7.30  -1
   8  -3  11    6.60    7.30   2
  -7  -1  15   73.89    6.51  -1
   7   1  12   73.89    6.51   2
  -7   1  11    9.48    5.97  -1
   7  -1   8    9.48    5.97   2
  -6   1   8   13.05    6.09  -1
   6  -1   6   13.05    6.09   2
  -5  -3  19    8.20    5.17  -1
   5   3  17    8.20    5.17   2
  -5  -1   9   23.82    4.87  -1
   5   1   7   23.82    4.87   2
  -5   0   7    4.49    4.65  -1
   5   0   5    4.49    4.65   2
  -3  -2   8   28.60    6.27  -1
   3   2   7   28.60    6.27   2
   0  -4  13   40.32    7.77  -1
   0   4  13   40.32    7.77   2
   0   3  -1  153.18   10.83  -1
   0  -3  -1  153.18   10.83   2
   5  -1  -1  308.26    9.38  -1
  -5   1   1  308.26    9.38   2
   5   5  -1   10.64    6.69  -1
  -5  -5   1   10.64    6.69   2
   7   5  -1    7.21    6.16  -1
  -7  -5   2    7.21    6.16   2
   8   0  -2  167.09    7.90  -1
  -8   0   1  167.09    7.90   2
   8   2  -3    7.06    6.15  -1
  -8  -2   0    7.06    6.15   2
   8   4  -2   89.52    7.34  -1
  -8  -4   1   89.52    7.34   2
  10   0  -1    8.22    6.04  -1
 -10   0   3    8.22    6.04   2
  10   2  -2    7.10    5.38  -1
 -10  -2   2    7.10    5.38   2
  12   0   1    4.82    5.45  -1
 -12   0   6    4.82    5.45   2
  12   1   0    8.36    5.36  -1
 -12  -1   5    8.36    5.36   2
   9   2  -3  157.07    6.93  -1
  -9  -2   1  157.07    6.93   2
   9  -2   2   20.26    7.63  -1
  -9   2   6   20.26    7.63   2
   7  -1  -1  151.99    6.91  -1
  -7   1   2  151.99    6.91   2
  -2  -1   4  228.03   11.30  -1
   2   1   3  228.03   11.30   2
  -7   3  11   55.50    8.50  -1
   7  -3   8   55.50    8.50   2
  -8   0  17    0.60    6.78  -1
   8   0  14    0.60    6.78   2
  -8   1  15   37.29    7.13  -1
   8  -1  12   37.29    7.13   2
  -8   2  14   12.26    6.89  -1
   8  -2  11   12.26    6.89   2
  -8   3  15   16.75    9.08  -1
   8  -3  12   16.75    9.08   2
  -7  -1  16   18.89    6.17  -1
   7   1  13   18.89    6.17   2
  -7   0  13   23.87    5.69  -1
   7   0  10   23.87    5.69   2
  -4  -3  16    9.64    8.08  -1
   4   3  14    9.64    8.08   2
  -2  -4  18    7.96    9.10  -1
   2   4  17    7.96    9.10   2
  -1  -4  15   14.65    9.67  -1
   1   4  15   14.65    9.67   2
   0  -2   4   80.91    8.64  -1
   0   2   4   80.91    8.64   2
   3   3  -3   22.58    7.43  -1
  -3  -3  -2   22.58    7.43   2
   8   1  -3   36.28    6.34  -1
  -8  -1   0   36.28    6.34   2
   8   3  -3  154.85    6.94  -1
  -8  -3   0  154.85    6.94   2
   9   4  -2   56.99    6.45  -1
  -9  -4   2   56.99    6.45   2
  10  -2   3   27.78    7.74  -1
 -10   2   7   27.78    7.74   2
  10   1  -2  188.72    7.09  -1
 -10  -1   2  188.72    7.09   2
  10   3  -2   38.15    5.56  -1
 -10  -3   2   38.15    5.56   2
   9   3  -3   48.81    6.25  -1
  -9  -3   1   48.81    6.25   2
   9   1  -3  227.45    7.45  -1
  -9  -1   1  227.45    7.45   2
   9   0  -2   92.29    6.08  -1
  -9   0   2   92.29    6.08   2
   7  -2   1   13.28    6.99  -1
  -7   2   4   13.28    6.99   2
  -7   4  13    1.68    8.26  -1
   7  -4  10    1.68    8.26   2
  -7   2  11   77.18    7.25  -1
   7  -2   8   77.18    7.25   2
  -8   0  18   72.16    7.96  -1
   8   0  15   72.16    7.96   2
  -8   1  16  117.33    9.30  -1
   8  -1  13  117.33    9.30   2
  -8   2  15   28.16    8.25  -1
   8  -2  12   28.16    8.25   2
  -7  -1  17   17.54    6.29  -1
   7   1  14   17.54    6.29   2
  -7   1  12   27.00    6.38  -1
   7  -1   9   27.00    6.38   2
  -6   4  10   20.30    9.96  -1
   6  -4   8   20.30    9.96   2
  -5  -1  10   24.50    5.76  -1
   5   1   8   24.50    5.76   2
  -5   2   6   15.33    6.16  -1
   5  -2   4   15.33    6.16   2
  -3  -3  13   22.17    6.55  -1
   3   3  12   22.17    6.55   2
  -2  -3  11    9.32    6.99  -1
   2   3  10    9.32    6.99   2
  -1  -4  16    7.34    9.67  -1
   1   4  16    7.34    9.67   2
   2  -4  11   14.09   10.05  -1
  -2   4  12   14.09   10.05   2
   3   1  -3    8.47    8.04  -1
  -3  -1  -2    8.47    8.04   2
   3   6   1   17.28    9.59  -1
  -3  -6   2   17.28    9.59   2
   5  -2   1  247.78    9.27  -1
  -5   2   3  247.78    9.27   2
   5   4  -3   40.27    6.23  -1
  -5  -4  -1   40.27    6.23   2
   7  -4   9   17.39   13.88  -1
  -7   4  12   17.39   13.88   2
   7   2  -4    8.14    5.69  -1
  -7  -2  -1    8.14    5.69   2
   7   4  -3    9.21    5.94  -1
  -7  -4   0    9.21    5.94   2
  10  -1   0   33.88    6.88  -1
 -10   1   4   33.88    6.88   2
  12   1  -1   29.98    6.85  -1
 -12  -1   4   29.98    6.85   2
   9  -3   5    7.63    8.03  -1
  -9   3   9    7.63    8.03   2
   4   4  -3   23.58    6.90  -1
  -4  -4  -1   23.58    6.90   2
   2   4  -2   11.43    6.65  -1
  -2  -4  -1   11.43    6.65   2
   2   2  -3  336.71   11.15  -1
  -2  -2  -2  336.71   11.15   2
   1  -3   7    8.71    9.68  -1
  -1   3   7    8.71    9.68   2
  -2  -2   7   32.92    7.83  -1
   2   2   6   32.92    7.83   2
  -4  -1   8   14.23    7.39  -1
   4   1   6   14.23    7.39   2
  -4  -3  17    8.86    7.21  -1
   4   3  15    8.86    7.21   2
  -7   3  12   48.28    8.26  -1
   7  -3   9   48.28    8.26   2
  -8   0  19   14.57    7.69  -1
   8   0  16   14.57    7.69   2
  -8   1  17   38.02    8.62  -1
   8  -1  14   38.02    8.62   2
  -8   2  16   26.02    9.39  -1
   8  -2  13   26.02    9.39   2
  -7  -1  18   10.72    6.71  -1
   7   1  15   10.72    6.71   2
  -5  -2  14   65.08    5.26  -1
   5   2  12   65.08    5.26   2
  -5   0   8   13.08    4.79  -1
   5   0   6   13.08    4.79   2
  -3  -3  14   20.83    7.31  -1
   3   3  13   20.83    7.31   2
   0  -4  14   34.59    6.70  -1
   0   4  14   34.59    6.70   2
   0   5   1   32.97   10.29  -1
   0  -5   1   32.97   10.29   2
   5  -3   4   54.88   10.47  -1
  -5   3   6   54.88   10.47   2
   5   2  -4   42.47    4.98  -1
  -5  -2  -2   42.47    4.98   2
   5   3  -4   18.72    5.54  -1
  -5  -3  -2   18.72    5.54   2
   7  -3   4   45.57    8.00  -1
  -7   3   7   45.57    8.00   2
   7   0  -3    7.26    4.45  -1
  -7   0   0    7.26    4.45   2
   7   3  -4   64.09    5.03  -1
  -7  -3  -1   64.09    5.03   2
   8  -2   1   75.67    7.82  -1
  -8   2   4   75.67    7.82   2
   8   2  -4  109.93    6.77  -1
  -8  -2  -1  109.93    6.77   2
   8   4  -3  107.69    7.56  -1
  -8  -4   0  107.69    7.56   2
  10   0  -2  249.16    7.71  -1
 -10   0   2  249.16    7.71   2
  10   2  -3   40.84    5.69  -1
 -10  -2   1   40.84    5.69   2
  10   3  -3    7.12    6.17  -1
 -10  -3   1    7.12    6.17   2
   9   2  -4   22.17    6.01  -1
  -9  -2   0   22.17    6.01   2
   7   1  -4   87.75    6.36  -1
  -7  -1  -1   87.75    6.36   2
   4   5  -2    2.28    8.26  -1
  -4  -5   0    2.28    8.26   2
   4   3  -4   25.53    6.55  -1
  -4  -3  -2   25.53    6.55   2
  -4   1   5  222.12   11.21  -1
   4  -1   3  222.12   11.21   2
  -4   0   6  148.21    8.56  -1
   4   0   4  148.21    8.56   2
  -4  -3  18   12.95    7.47  -1
   4   3  16   12.95    7.47   2
  -7   4  14    8.62    9.16  -1
   7  -4  11    8.62    9.16   2
  -7   2  12   16.83    7.17  -1
   7  -2   9   16.83    7.17   2
  -7  -1  19   19.13    7.58  -1
   7   1  16   19.13    7.58   2
  -8   1  18   16.91    8.11  -1
   8  -1  15   16.91    8.11   2
  -8   2  17   13.36    8.75  -1
   8  -2  14   13.36    8.75   2
  -7  -1  20   14.64    6.79  -1
   7   1  17   14.64    6.79   2
  -7   0  15   67.25    6.24  -1
   7   0  12   67.25    6.24   2
  -7   1  13   11.21    5.35  -1
   7  -1  10   11.21    5.35   2
  -6  -2  20    3.13    7.51  -1
   6   2  18    3.13    7.51   2
  -5  -2  15   18.15    4.73  -1
   5   2  13   18.15    4.73   2
  -5   5  10    8.91    9.13  -1
   5  -5   8    8.91    9.13   2
  -4  -3  19   58.95    9.59  -1
   4   3  17   58.95    9.59   2
  -3  -1   6  612.10   11.79  -1
   3   1   5  612.10   11.79   2
  -3   1   3    3.39    9.65  -1
   3  -1   2    3.39    9.65   2
  -1  -4  17    6.62   10.15  -1
   1   4  17    6.62   10.15   2
   0  -3   8    7.17    5.47  -1
   0   3   8    7.17    5.47   2
   0   1  -1 3393.48   54.27  -1
   0  -1  -1 3393.48   54.27   2
   5   0  -3    4.63    5.08  -1
  -5   0  -1    4.63    5.08   2
   5   1  -4   23.00    5.80  -1
  -5  -1  -2   23.00    5.80   2
   5   5  -2   12.63    7.15  -1
  -5  -5   0   12.63    7.15   2
   8   0  -3    4.72    6.42  -1
  -8   0   0    4.72    6.42   2
   8   1  -4   77.55    7.64  -1
  -8  -1  -1   77.55    7.64   2
   8   3  -4   14.39    6.41  -1
  -8  -3  -1   14.39    6.41   2
  10  -2   2   78.56    8.65  -1
 -10   2   6   78.56    8.65   2
   9   3  -4   17.34    6.48  -1
  -9  -3   0   17.34    6.48   2
   9   1  -4   97.24    6.58  -1
  -9  -1   0   97.24    6.58   2
   9   0  -3    3.67    5.36  -1
  -9   0   1    3.67    5.36   2
   9  -2   1   25.15    7.92  -1
  -9   2   5   25.15    7.92   2
   2   5  -1  116.21    9.28  -1
  -2  -5   0  116.21    9.28   2
   2   3  -3   49.57    7.18  -1
  -2  -3  -2   49.57    7.18   2
  -2  -3  12   50.93    7.58  -1
   2   3  11   50.93    7.58   2
  -4   5   8    7.09   12.66  -1
   4  -5   6    7.09   12.66   2
  -4   4   6   19.78   10.38  -1
   4  -4   4   19.78   10.38   2
  -4   3   5   31.18    9.38  -1
   4  -3   3   31.18    9.38   2
  -7   3  13   27.83    7.66  -1
   7  -3  10   27.83    7.66   2
  -7  -1  21   11.52    7.13  -1
   7   1  18   11.52    7.13   2
  -6   4  11   12.04    9.47  -1
   6  -4   9   12.04    9.47   2
  -5  -1  11   19.72    4.76  -1
   5   1   9   19.72    4.76   2
  -5   4   8    8.32    6.66  -1
   5  -4   6    8.32    6.66   2
  -4  -3  20   15.60    8.28  -1
   4   3  18   15.60    8.28   2
  -1  -4  18   22.23   10.51  -1
   1   4  18   22.23   10.51   2
   0  -4  15    4.89    7.12  -1
   0   4  15    4.89    7.12   2
   0   6   3    4.90   12.42  -1
   0  -6   3    4.90   12.42   2
   2   6   1    8.52    8.34  -1
  -2  -6   2    8.52    8.34   2
   8  -3   4   21.30    9.97  -1
  -8   3   7   21.30    9.97   2
  10  -1  -1   95.48    7.71  -1
 -10   1   3   95.48    7.71   2
  10   2  -4   43.53    6.75  -1
 -10  -2   0   43.53    6.75   2
  12   0  -1   52.39    6.20  -1
 -12   0   4   52.39    6.20   2
  12   1  -2    8.60    5.53  -1
 -12  -1   3    8.60    5.53   2
   7   4  -4   13.04    6.03  -1
  -7  -4  -1   13.04    6.03   2
   7  -1  -2  161.14    6.83  -1
  -7   1   1  161.14    6.83   2
  -7   2  13   46.49    7.50  -1
   7  -2  10   46.49    7.50   2
  -7   0  17    7.78    6.15  -1
   7   0  14    7.78    6.15   2
  -7   3  14   19.37    7.91  -1
   7  -3  11   19.37    7.91   2
  -5  -2  17   12.33    5.07  -1
   5   2  15   12.33    5.07   2
  -5   0   9    1.63    4.26  -1
   5   0   7    1.63    4.26   2
  -5   2   7    9.64    6.26  -1
   5  -2   5    9.64    6.26   2
  -3  -3  16   38.48    8.22  -1
   3   3  15   38.48    8.22   2
  -3  -2  10  284.01    8.79  -1
   3   2   9  284.01    8.79   2
  -3   3   3   20.96   10.00  -1
   3  -3   2   20.96   10.00   2
   3   4  -3   15.62    6.88  -1
  -3  -4  -2   15.62    6.88   2
   5   4  -4    4.77    5.87  -1
  -5  -4  -2    4.77    5.87   2
   7   2  -5  129.51    5.65  -1
  -7  -2  -2  129.51    5.65   2
   7   5  -3    8.43    6.21  -1
  -7  -5   0    8.43    6.21   2
   8  -1  -2  231.52    8.54  -1
  -8   1   1  231.52    8.54   2
   8   4  -4    5.94    6.61  -1
  -8  -4  -1    5.94    6.61   2
  10  -3   5    7.35    8.15  -1
 -10   3   9    7.35    8.15   2
  10   0  -3   -0.70    6.26  -1
 -10   0   1   -0.70    6.26   2
  10   1  -4   99.35    7.34  -1
 -10  -1   0   99.35    7.34   2
  10   3  -4   22.25    5.10  -1
 -10  -3   0   22.25    5.10   2
   9   4  -4   44.45    7.03  -1
  -9  -4   0   44.45    7.03   2
   9   2  -5   52.46    6.25  -1
  -9  -2  -1   52.46    6.25   2
   9  -3   4    0.09    7.91  -1
  -9   3   8    0.09    7.91   2
   7   3  -5    4.45    5.35  -1
  -7  -3  -2    4.45    5.35   2
   7  -2   0  429.98   10.76  -1
  -7   2   3  429.98   10.76   2
   1  -4  14   62.97   10.47  -1
  -1   4  14   62.97   10.47   2
   0  -4  16    2.38    8.17  -1
   0   4  16    2.38    8.17   2
  -2  -3  13   39.96    7.28  -1
   2   3  12   39.96    7.28   2
  -4   2   5   88.70    9.48  -1
   4  -2   3   88.70    9.48   2
  -7   0  18   21.44    6.99  -1
   7   0  15   21.44    6.99   2
  -7   2  14    6.38    6.24  -1
   7  -2  11    6.38    6.24   2
  -6  -1  17    9.26    6.87  -1
   6   1  15    9.26    6.87   2
  -5  -2  18    8.27    5.16  -1
   5   2  16    8.27    5.16   2
  -5  -1  12   47.94    4.91  -1
   5   1  10   47.94    4.91   2
  -3  -3  17   15.44    7.89  -1
   3   3  16   15.44    7.89   2
  -3   4   4   26.24   12.20  -1
   3  -4   3   26.24   12.20   2
  -2  -2   8   13.76    6.58  -1
   2   2   7   13.76    6.58   2
   2  -4  12   29.86    9.49  -1
  -2   4  13   29.86    9.49   2
   2  -3   6   15.45   10.16  -1
  -2   3   7   15.45   10.16   2
   3  -1  -1 3383.06   31.95  -1
  -3   1   0 3383.06   31.95   2
   3   2  -4   34.19    7.95  -1
  -3  -2  -3   34.19    7.95   2
   3   3  -4   75.74    8.15  -1
  -3  -3  -3   75.74    8.15   2
   3   5  -2   25.80    7.95  -1
  -3  -5  -1   25.80    7.95   2
   3   6   0   12.39    9.23  -1
  -3  -6   1   12.39    9.23   2
   5  -1  -2   39.61    6.41  -1
  -5   1   0   39.61    6.41   2
   5   2  -5   39.63    5.55  -1
  -5  -2  -3   39.63    5.55   2
   5   5  -3    8.71    6.85  -1
  -5  -5  -1    8.71    6.85   2
   9   3  -5    6.68    6.43  -1
  -9  -3  -1    6.68    6.43   2
  10  -2   1    8.16    8.30  -1
 -10   2   5    8.16    8.30   2
  12  -1   0    4.17    5.25  -1
 -12   1   5    4.17    5.25   2
  12   0  -2  311.07    9.06  -1
 -12   0   3  311.07    9.06   2
  12   1  -3   13.26    5.18  -1
 -12  -1   2   13.26    5.18   2
   9   0  -4  115.68    7.24  -1
  -9   0   0  115.68    7.24   2
   7   1  -5  110.95    6.83  -1
  -7  -1  -2  110.95    6.83   2
   7   0  -4  132.79    6.53  -1
  -7   0  -1  132.79    6.53   2
   4   4  -4   15.96    6.85  -1
  -4  -4  -2   15.96    6.85   2
   3  -4  11   14.74   13.19  -1
  -3   4  12   14.74   13.19   2
  -2   0   3   70.13   12.90  -1
   2   0   2   70.13   12.90   2
  -2  -1   5  144.47   10.40  -1
   2   1   4  144.47   10.40   2
  -4   0   7    3.99    6.75  -1
   4   0   5    3.99    6.75   2
  -7   0  19   14.22    6.97  -1
   7   0  16   14.22    6.97   2
  -7   0  20    7.81    7.01  -1
   7   0  17    7.81    7.01   2
  -7   1  16   18.42    6.22  -1
   7  -1  13   18.42    6.22   2
  -7   2  15   41.08    7.54  -1
   7  -2  12   41.08    7.54   2
  -7   3  15    9.30    6.57  -1
   7  -3  12    9.30    6.57   2
  -6  -1  18   25.32    7.39  -1
   6   1  16   25.32    7.39   2
  -6   4  12   10.53    9.55  -1
   6  -4  10   10.53    9.55   2
  -5  -2  19   40.51    5.85  -1
   5   2  17   40.51    5.85   2
  -5  -1  13    3.34    4.50  -1
   5   1  11    3.34    4.50   2
  -5   1   8   36.65    4.99  -1
   5  -1   6   36.65    4.99   2
  -5   5  11   10.58    8.98  -1
   5  -5   9   10.58    8.98   2
  -3  -3  18    9.79    6.56  -1
   3   3  17    9.79    6.56   2
  -3  -1   7   45.20    7.12  -1
   3   1   6   45.20    7.12   2
  -2  -3  14   63.70    8.20  -1
   2   3  13   63.70    8.20   2
   0  -4  17   20.39    7.85  -1
   0   4  17   20.39    7.85   2
   0  -3   9   11.80    6.58  -1
   0   3   9   11.80    6.58   2
   4  -4  10   12.47   14.70  -1
  -4   4  12   12.47   14.70   2
   5   3  -5   70.48    5.74  -1
  -5  -3  -3   70.48    5.74   2
   6  -2   0  136.40    9.21  -1
  -6   2   2  136.40    9.21   2
   8  -2   0   49.74    7.45  -1
  -8   2   3   49.74    7.45   2
   8   0  -4   30.31    6.52  -1
  -8   0  -1   30.31    6.52   2
   8   1  -5  174.08    7.34  -1
  -8  -1  -2  174.08    7.34   2
   9   1  -5    8.45    5.52  -1
  -9  -1  -1    8.45    5.52   2
  10  -1  -2  196.57    8.60  -1
 -10   1   2  196.57    8.60   2
  10   2  -5   10.69    6.38  -1
 -10  -2  -1   10.69    6.38   2
  10   3  -5   20.24    6.87  -1
 -10  -3  -1   20.24    6.87   2
   9  -2   0   50.40    6.52  -1
  -9   2   4   50.40    6.52   2
   7  -3   3   52.21    8.31  -1
  -7   3   6   52.21    8.31   2
   4   5  -3   17.79    7.85  -1
  -4  -5  -1   17.79    7.85   2
   4   3  -5   26.02    6.40  -1
  -4  -3  -3   26.02    6.40   2
   4   2  -5   96.21    7.67  -1
  -4  -2  -3   96.21    7.67   2
  -4   1   6  231.39   10.86  -1
   4  -1   4  231.39   10.86   2
  -5  -2  21   10.18    6.40  -1
   5   2  19   10.18    6.40   2
  -7   3  16   11.32    7.69  -1
   7  -3  13   11.32    7.69   2
  -6  -1  19   26.26    8.04  -1
   6   1  17   26.26    8.04   2
  -6  -1  20   12.34    7.67  -1
   6   1  18   12.34    7.67   2
  -6   3  11   32.38    8.31  -1
   6  -3   9   32.38    8.31   2
  -5   0  10    4.95    4.47  -1
   5   0   8    4.95    4.47   2
  -5   3   8   34.28    6.13  -1
   5  -3   6   34.28    6.13   2
  -5   4   9    8.62    6.30  -1
   5  -4   7    8.62    6.30   2
  -3  -3  19   10.86    6.65  -1
   3   3  18   10.86    6.65   2
  -3  -3  20   20.81    8.38  -1
   3   3  19   20.81    8.38   2
  -3  -2  11  307.36    8.50  -1
   3   2  10  307.36    8.50   2
   0  -4  18    5.11    7.63  -1
   0   4  18    5.11    7.63   2
   1  -4  15    3.84    9.30  -1
  -1   4  15    3.84    9.30   2
   7   4  -5    7.44    4.79  -1
  -7  -4  -2    7.44    4.79   2
   7   5  -4    9.86    6.14  -1
  -7  -5  -1    9.86    6.14   2
  10  -3   4    7.59    8.45  -1
 -10   3   8    7.59    8.45   2
  10   0  -4   42.13    6.48  -1
 -10   0   0   42.13    6.48   2
  10   1  -5   15.97    6.02  -1
 -10  -1  -1   15.97    6.02   2
  12  -1  -1   26.40    6.98  -1
 -12   1   4   26.40    6.98   2
   9   2  -6   13.88    6.02  -1
  -9  -2  -2   13.88    6.02   2
   7   2  -6    9.86    5.62  -1
  -7  -2  -3    9.86    5.62   2
   2   4  -3  189.81    8.72  -1
  -2  -4  -2  189.81    8.72   2
  -7   2  16    9.14    7.21  -1
   7  -2  13    9.14    7.21   2
  -7   1  18    9.69    6.79  -1
   7  -1  15    9.69    6.79   2
  -7   1  19   17.46    7.49  -1
   7  -1  16   17.46    7.49   2
  -7   2  17   17.96    7.62  -1
   7  -2  14   17.96    7.62   2
  -7   3  17   12.35    7.81  -1
   7  -3  14   12.35    7.81   2
  -6  -1  21   14.62    8.11  -1
   6   1  19   14.62    8.11   2
  -6   4  13   22.56   10.28  -1
   6  -4  11   22.56   10.28   2
  -5  -1  14   94.26    5.71  -1
   5   1  12   94.26    5.71   2
  -5   2   8    4.44    5.86  -1
   5  -2   6    4.44    5.86   2
  -4  -2  16    6.38    7.06  -1
   4   2  14    6.38    7.06   2
  -3  -3  21    5.97    7.05  -1
   3   3  20    5.97    7.05   2
  -3   0   5   98.28    8.17  -1
   3   0   4   98.28    8.17   2
  -3   5   6    7.80   12.74  -1
   3  -5   5    7.80   12.74   2
   0   4  -1    5.97    7.44  -1
   0  -4  -1    5.97    7.44   2
   2  -4  13  237.88   11.92  -1
  -2   4  14  237.88   11.92   2
   3   0  -3  230.56   11.36  -1
  -3   0  -2  230.56   11.36   2
   5   0  -4    9.57    5.03  -1
  -5   0  -2    9.57    5.03   2
   5   1  -5  225.14    6.63  -1
  -5  -1  -3  225.14    6.63   2
   7  -1  -3   10.51    5.29  -1
  -7   1   0   10.51    5.29   2
   7   3  -6   65.35    4.96  -1
  -7  -3  -3   65.35    4.96   2
   8  -1  -3   33.44    7.05  -1
  -8   1   0   33.44    7.05   2
   8   2  -6   20.88    6.21  -1
  -8  -2  -3   20.88    6.21   2
   8   3  -6   17.44    6.27  -1
  -8  -3  -3   17.44    6.27   2
   9   3  -6   11.31    6.11  -1
  -9  -3  -2   11.31    6.11   2
  10  -2   0   15.01    7.89  -1
 -10   2   4   15.01    7.89   2
   9  -1  -3  220.51    7.65  -1
  -9   1   1  220.51    7.65   2
   9  -3   3    6.97    7.73  -1
  -9   3   7    6.97    7.73   2
   7  -4   8    7.30   16.94  -1
  -7   4  11    7.30   16.94   2
   1  -4  16    4.40    9.47  -1
  -1   4  16    4.40    9.47   2
  -2  -2   9    9.81    6.27  -1
   2   2   8    9.81    6.27   2
  -4   5   9    9.14   11.94  -1
   4  -5   7    9.14   11.94   2
  -4   4   7    5.03   10.35  -1
   4  -4   5    5.03   10.35   2
  -5   5  12    4.51    8.32  -1
   5  -5  10    4.51    8.32   2
  -7   1  20   12.12    6.68  -1
   7  -1  17   12.12    6.68   2
  -6   3  12   13.98    8.43  -1
   6  -3  10   13.98    8.43   2
  -6   4  14   12.05   10.15  -1
   6  -4  12   12.05   10.15   2
  -5  -1  15  112.82    6.02  -1
   5   1  13  112.82    6.02   2
  -5   0  11    4.56    4.52  -1
   5   0   9    4.56    4.52   2
  -5   1   9   23.27    4.65  -1
   5  -1   7   23.27    4.65   2
  -4  -2  17   11.19    6.48  -1
   4   2  15   11.19    6.48   2
  -3  -2  12   66.79    6.38  -1
   3   2  11   66.79    6.38   2
  -2  -3  16   70.08    8.36  -1
   2   3  15   70.08    8.36   2
  -1  -3  12   69.29    8.47  -1
   1   3  12   69.29    8.47   2
   0  -2   5  449.82   12.83  -1
   0   2   5  449.82   12.83   2
   2   5  -2  152.64    9.02  -1
  -2  -5  -1  152.64    9.02   2
   3   4  -4   33.65    6.68  -1
  -3  -4  -3   33.65    6.68   2
   5   4  -5   19.18    5.05  -1
  -5  -4  -3   19.18    5.05   2
   5   5  -4   39.87    7.61  -1
  -5  -5  -2   39.87    7.61   2
   6  -1  -3   11.19    7.59  -1
  -6   1  -1   11.19    7.59   2
   6   2  -6   11.35    6.61  -1
  -6  -2  -4   11.35    6.61   2
   8   1  -6  159.59    8.00  -1
  -8  -1  -3  159.59    8.00   2
  10   2  -6   43.65    5.49  -1
 -10  -2  -2   43.65    5.49   2
  10   3  -6   40.25    7.19  -1
 -10  -3  -2   40.25    7.19   2
   9   1  -6   73.04    6.05  -1
  -9  -1  -2   73.04    6.05   2
   9   0  -5    2.66    5.64  -1
  -9   0  -1    2.66    5.64   2
   9  -2  -1   54.09    8.17  -1
  -9   2   3   54.09    8.17   2
   7   1  -6  231.68    7.43  -1
  -7  -1  -3  231.68    7.43   2
   4   4  -5   21.06    7.31  -1
  -4  -4  -3   21.06    7.31   2
  -4   3   6   29.54    8.47  -1
   4  -3   4   29.54    8.47   2
  -7   2  19   17.31    7.31  -1
   7  -2  16   17.31    7.31   2
  -4  -2  18   31.26    7.02  -1
   4   2  16   31.26    7.02   2
  -4  -2  19   22.47    7.81  -1
   4   2  17   22.47    7.81   2
  -3  -1   8   51.77    7.35  -1
   3   1   7   51.77    7.35   2
  -2  -3  17   26.22    7.05  -1
   2   3  16   26.22    7.05   2
  -1  -2   7  114.21    8.84  -1
   1   2   7  114.21    8.84   2
   0  -3  10    6.95    5.78  -1
   0   3  10    6.95    5.78   2
   2  -4  14   17.00    8.30  -1
  -2   4  15   17.00    8.30   2
   3   5  -3    6.64    7.57  -1
  -3  -5  -2    6.64    7.57   2
   3   6  -1    8.30    8.82  -1
  -3  -6   0    8.30    8.82   2
   5   2  -6   19.43    5.16  -1
  -5  -2  -4   19.43    5.16   2
   5   3  -6   86.40    6.15  -1
  -5  -3  -4   86.40    6.15   2
   7   4  -6   35.52    5.04  -1
  -7  -4  -3   35.52    5.04   2
   8  -4   8   11.99   16.97  -1
  -8   4  11   11.99   16.97   2
   8  -2  -1  487.62   11.65  -1
  -8   2   2  487.62   11.65   2
  10  -3   3   14.09    8.39  -1
 -10   3   7   14.09    8.39   2
  10   0  -5   11.28    6.37  -1
 -10   0  -1   11.28    6.37   2
  10   1  -6   33.25    6.35  -1
 -10  -1  -2   33.25    6.35   2
  12  -1  -2   13.72    5.74  -1
 -12   1   3   13.72    5.74   2
  12   0  -4  203.77    8.22  -1
 -12   0   1  203.77    8.22   2
  12   1  -5    8.14    5.48  -1
 -12  -1   0    8.14    5.48   2
   9   2  -7   14.70    6.08  -1
  -9  -2  -3   14.70    6.08   2
   7   5  -5   10.84    6.57  -1
  -7  -5  -2   10.84    6.57   2
   4   5  -4    8.70    7.23  -1
  -4  -5  -2    8.70    7.23   2
  -4   2   6   67.46    8.15  -1
   4  -2   4   67.46    8.15   2
  -6   0  18   23.50    7.39  -1
   6   0  16   23.50    7.39   2
  -6   0  19   11.95    7.43  -1
   6   0  17   11.95    7.43   2
  -6   3  13   10.87    8.06  -1
   6  -3  11   10.87    8.06   2
  -5  -1  17   28.63    4.83  -1
   5   1  15   28.63    4.83   2
  -5  -1  18   23.60    5.94  -1
   5   1  16   23.60    5.94   2
  -5   0  12   29.50    4.87  -1
   5   0  10   29.50    4.87   2
  -5   1  10   13.94    4.21  -1
   5  -1   8   13.94    4.21   2
  -5   2   9    5.98    5.66  -1
   5  -2   7    5.98    5.66   2
  -5   3   9   10.04    6.01  -1
   5  -3   7   10.04    6.01   2
  -4  -2  20   12.50    7.17  -1
   4   2  18   12.50    7.17   2
  -4  -2  21   13.66    7.79  -1
   4   2  19   13.66    7.79   2
  -4  -2  22    8.21    7.57  -1
   4   2  20    8.21    7.57   2
  -3  -2  13  258.69    8.44  -1
   3   2  12  258.69    8.44   2
  -2  -3  18   12.28    6.96  -1
   2   3  17   12.28    6.96   2
  -2  -3  19   14.25    7.83  -1
   2   3  18   14.25    7.83   2
   3   2  -5 1172.32   15.05  -1
  -3  -2  -4 1172.32   15.05   2
   3   3  -5   12.67    7.10  -1
  -3  -3  -4   12.67    7.10   2
   5  -1  -3   26.87    6.26  -1
  -5   1  -1   26.87    6.26   2
   7   2  -7   39.61    5.98  -1
  -7  -2  -4   39.61    5.98   2
   8   2  -7   16.39    6.32  -1
  -8  -2  -4   16.39    6.32   2
   8   3  -7   15.55    6.47  -1
  -8  -3  -4   15.55    6.47   2
   9   3  -7   17.07    5.05  -1
  -9  -3  -3   17.07    5.05   2
  10  -2  -1   15.10    7.03  -1
 -10   2   3   15.10    7.03   2
   9  -1  -4   96.84    6.56  -1
  -9   1   0   96.84    6.56   2
   9  -3   2   14.99    8.74  -1
  -9   3   6   14.99    8.74   2
   7   3  -7   12.49    5.49  -1
  -7  -3  -4   12.49    5.49   2
   4   3  -6   35.83    6.92  -1
  -4  -3  -4   35.83    6.92   2
  -2  -1   6  116.43    8.36  -1
   2   1   5  116.43    8.36   2
  -2  -2  10   20.48    5.85  -1
   2   2   9   20.48    5.85   2
  -2  -3  20   10.88    8.02  -1
   2   3  19   10.88    8.02   2
  -6   0  20    9.87    7.14  -1
   6   0  18    9.87    7.14   2
  -6   0  21    5.18    7.58  -1
   6   0  19    5.18    7.58   2
  -6   2  14   14.14    7.34  -1
   6  -2  12   14.14    7.34   2
  -6   3  14   19.04    8.17  -1
   6  -3  12   19.04    8.17   2
  -5  -1  19   15.84    4.86  -1
   5   1  17   15.84    4.86   2
  -5  -1  20    5.55    4.74  -1
   5   1  18    5.55    4.74   2
  -5  -1  21   25.33    6.27  -1
   5   1  19   25.33    6.27   2
  -5   0  13    4.40    4.48  -1
   5   0  11    4.40    4.48   2
  -3  -2  14  178.53    8.07  -1
   3   2  13  178.53    8.07   2
  -3   0   6   12.26    7.27  -1
   3   0   5   12.26    7.27   2
  -2  -3  21    9.53    7.25  -1
   2   3  20    9.53    7.25   2
   0   5   0    6.07   10.62  -1
   0  -5   0    6.07   10.62   2
   2  -4  15   22.82    8.96  -1
  -2   4  16   22.82    8.96   2
   6  -2  -1  295.37   10.47  -1
  -6   2   1  295.37   10.47   2
   8  -1  -4   83.19    7.66  -1
  -8   1  -1   83.19    7.66   2
  10   2  -7   68.75    5.62  -1
 -10  -2  -3   68.75    5.62   2
  10   3  -7   17.00    5.19  -1
 -10  -3  -3   17.00    5.19   2
  12  -1  -3   16.00    6.94  -1
 -12   1   2   16.00    6.94   2
   9   4  -7   49.66    7.82  -1
  -9  -4  -3   49.66    7.82   2
   9   1  -7   77.85    6.33  -1
  -9  -1  -3   77.85    6.33   2
   9   0  -6   50.14    6.23  -1
  -9   0  -2   50.14    6.23   2
   7  -1  -4   86.04    6.37  -1
  -7   1  -1   86.04    6.37   2
   7  -3   2    5.68    7.64  -1
  -7   3   5    5.68    7.64   2
  -2   6   7   11.03   17.09  -1
   2  -6   6   11.03   17.09   2
  -5  -1  22    4.00    6.32  -1
   5   1  20    4.00    6.32   2
  -6   1  17    5.48    7.86  -1
   6  -1  15    5.48    7.86   2
  -6   2  15    9.90    7.88  -1
   6  -2  13    9.90    7.88   2
  -6   3  15   -0.73    9.24  -1
   6  -3  13   -0.73    9.24   2
  -5   1  11   16.92    5.34  -1
   5  -1   9   16.92    5.34   2
  -3  -2  15   91.57    6.72  -1
   3   2  14   91.57    6.72   2
  -3  -1   9   48.85    6.77  -1
   3   1   8   48.85    6.77   2
  -1  -3  15   28.95    8.38  -1
   1   3  15   28.95    8.38   2
   0  -3  11    6.99    5.79  -1
   0   3  11    6.99    5.79   2
   0   3  -2    4.35    7.84  -1
   0  -3  -2    4.35    7.84   2
   2  -4  16    9.27    8.46  -1
  -2   4  17    9.27    8.46   2
   4  -4  11   37.36   13.57  -1
  -4   4  13   37.36   13.57   2
   5  -3   3   25.18   10.13  -1
  -5   3   5   25.18   10.13   2
   5   0  -5   14.22    5.06  -1
  -5   0  -3   14.22    5.06   2
   5   4  -6   39.75    5.60  -1
  -5  -4  -4   39.75    5.60   2
   5   5  -5   15.96    7.56  -1
  -5  -5  -3   15.96    7.56   2
   7   1  -7   20.64    5.89  -1
  -7  -1  -4   20.64    5.89   2
   7   4  -7   17.28    5.97  -1
  -7  -4  -4   17.28    5.97   2
   8   0  -6   11.56    6.40  -1
  -8   0  -3   11.56    6.40   2
   8   1  -7    9.52    6.00  -1
  -8  -1  -4    9.52    6.00   2
   8   4  -7   12.01    6.67  -1
  -8  -4  -4   12.01    6.67   2
  10   0  -6  113.17    7.51  -1
 -10   0  -2  113.17    7.51   2
  10   1  -7    5.47    6.15  -1
 -10  -1  -3    5.47    6.15   2
  12   0  -5    3.94    5.44  -1
 -12   0   0    3.94    5.44   2
   9   3  -8    4.39    6.09  -1
  -9  -3  -4    4.39    6.09   2
   9   2  -8   38.28    6.09  -1
  -9  -2  -4   38.28    6.09   2
   7   0  -6  253.06    7.32  -1
  -7   0  -3  253.06    7.32   2
   3  -4  13   61.33   12.02  -1
  -3   4  14   61.33   12.02   2
  -2  -2  11   20.01    6.42  -1
   2   2  10   20.01    6.42   2
  -4   5  10    7.22   10.65  -1
   4  -5   8    7.22   10.65   2
  -4   4   8   29.65    9.93  -1
   4  -4   6   29.65    9.93   2
  -6   1  18   23.24    7.60  -1
   6  -1  16   23.24    7.60   2
  -6   2  16    7.17    7.40  -1
   6  -2  14    7.17    7.40   2
  -6   3  16    8.08    8.77  -1
   6  -3  14    8.08    8.77   2
  -1  -3  16    7.74    8.08  -1
   1   3  16    7.74    8.08   2
   0   2  -2  192.75   12.28  -1
   0  -2  -2  192.75   12.28   2
   0   6   2    8.74   15.96  -1
   0  -6   2    8.74   15.96   2
   2  -4  17    7.15    9.33  -1
  -2   4  18    7.15    9.33   2
   3   4  -5   17.64    7.49  -1
  -3  -4  -4   17.64    7.49   2
   3   6  -2   38.85    9.85  -1
  -3  -6  -1   38.85    9.85   2
   6  -1  -4  101.32    8.33  -1
  -6   1  -2  101.32    8.33   2
   8   2  -8   50.36    7.43  -1
  -8  -2  -5   50.36    7.43   2
  10   3  -8   17.58    6.79  -1
 -10  -3  -4   17.58    6.79   2
   7  -2  -2  136.95    8.23  -1
  -7   2   1  136.95    8.23   2
   4   4  -6   26.26    7.25  -1
  -4  -4  -4   26.26    7.25   2
   2   6  -1  140.22   12.04  -1
  -2  -6   0  140.22   12.04   2
  -2   0   4  465.46   14.33  -1
   2   0   3  465.46   14.33   2
  -4   3   7    6.25    9.11  -1
   4  -3   5    6.25    9.11   2
  -4   2   7    8.02    7.59  -1
   4  -2   5    8.02    7.59   2
  -6   1  20    7.30    7.64  -1
   6  -1  18    7.30    7.64   2
  -6   2  17   20.34    6.97  -1
   6  -2  15   20.34    6.97   2
  -6   2  18   15.41    9.23  -1
   6  -2  16   15.41    9.23   2
  -6   3  17   12.10    7.68  -1
   6  -3  15   12.10    7.68   2
  -6   3  18   23.01    9.42  -1
   6  -3  16   23.01    9.42   2
  -3  -2  17   62.79    6.28  -1
   3   2  16   62.79    6.28   2
  -3  -2  18    8.83    5.72  -1
   3   2  17    8.83    5.72   2
  -3  -2  19   11.08    7.86  -1
   3   2  18   11.08    7.86   2
  -3  -1  10  488.85   10.69  -1
   3   1   9  488.85   10.69   2
  -3   2   4   35.64    9.02  -1
   3  -2   3   35.64    9.02   2
  -3   3   4   75.88   10.13  -1
   3  -3   3   75.88   10.13   2
  -1  -3  17   29.18    8.91  -1
   1   3  17   29.18    8.91   2
  -1  -3  18   13.56    8.48  -1
   1   3  18   13.56    8.48   2
   0  -3  12    8.69    5.77  -1
   0   3  12    8.69    5.77   2
   2  -3   7   43.42    9.52  -1
  -2   3   8   43.42    9.52   2
   2   5  -3   11.11    8.04  -1
  -2  -5  -2   11.11    8.04   2
   3   5  -4   10.90    7.82  -1
  -3  -5  -3   10.90    7.82   2
   5  -2  -1  971.92   15.85  -1
  -5   2   1  971.92   15.85   2
   5   2  -7   10.33    4.34  -1
  -5  -2  -5   10.33    4.34   2
   5   3  -7   46.76    4.68  -1
  -5  -3  -5   46.76    4.68   2
   6   0  -6  925.39   12.57  -1
  -6   0  -4  925.39   12.57   2
   7   2  -8    9.02    4.64  -1
  -7  -2  -5    9.02    4.64   2
   7   3  -8   33.39    4.68  -1
  -7  -3  -5   33.39    4.68   2
   9  -1  -5   14.18    6.30  -1
  -9   1  -1   14.18    6.30   2
  10  -2  -2    5.21    7.06  -1
 -10   2   2    5.21    7.06   2
  12  -1  -4   10.29    5.75  -1
 -12   1   1   10.29    5.75   2
  12   0  -6   12.50    6.60  -1
 -12   0  -1   12.50    6.60   2
   9   1  -8   20.43    6.19  -1
  -9  -1  -4   20.43    6.19   2
   9   0  -7    5.24    6.31  -1
  -9   0  -3    5.24    6.31   2
   9  -3   1    1.63    8.57  -1
  -9   3   5    1.63    8.57   2
   5  -4  10   24.36   13.33  -1
  -5   4  12   24.36   13.33   2
  -2  -1   7    2.54    7.40  -1
   2   1   6    2.54    7.40   2
  -2  -2  12   35.41    7.13  -1
   2   2  11   35.41    7.13   2
  -4  -1  16  144.56    8.99  -1
   4   1  14  144.56    8.99   2
  -5   3  11  160.81    7.79  -1
   5  -3   9  160.81    7.79   2
  -6   2  19   20.62    7.95  -1
   6  -2  17   20.62    7.95   2
  -5   0  17    8.11    4.65  -1
   5   0  15    8.11    4.65   2
  -5   2  11   14.41    4.59  -1
   5  -2   9   14.41    4.59   2
  -5   4  13    6.87    6.60  -1
   5  -4  11    6.87    6.60   2
  -3  -2  20   10.89    6.78  -1
   3   2  19   10.89    6.78   2
  -3  -2  21   14.42    7.40  -1
   3   2  20   14.42    7.40   2
  -3  -2  22    8.57    7.38  -1
   3   2  21    8.57    7.38   2
  -3   0   7   25.65    6.67  -1
   3   0   6   25.65    6.67   2
  -3   1   5  705.30   14.86  -1
   3  -1   4  705.30   14.86   2
  -3   4   5   13.64    9.48  -1
   3  -4   4   13.64    9.48   2
  -3   5   7   13.61   11.59  -1
   3  -5   6   13.61   11.59   2
  -1  -3  19    4.29    7.59  -1
   1   3  19    4.29    7.59   2
  -1  -3  20    9.52    7.19  -1
   1   3  20    9.52    7.19   2
  -1  -3  21    9.21    7.87  -1
   1   3  21    9.21    7.87   2
   0  -2   6  292.95   10.14  -1
   0   2   6  292.95   10.14   2
   1   4  -3    2.21    8.88  -1
  -1  -4  -3    2.21    8.88   2
   3   0  -4  261.54   11.15  -1
  -3   0  -3  261.54   11.15   2
   8  -4   7    8.62   18.26  -1
  -8   4  10    8.62   18.26   2
   8   1  -8   11.76    5.97  -1
  -8  -1  -5   11.76    5.97   2
   8   4  -8   26.28    7.14  -1
  -8  -4  -5   26.28    7.14   2
  10  -1  -5   19.39    6.48  -1
 -10   1  -1   19.39    6.48   2
  10   0  -7    4.64    6.75  -1
 -10   0  -3    4.64    6.75   2
  10   1  -8    9.99    6.50  -1
 -10  -1  -4    9.99    6.50   2
   9   3  -9   13.68    6.38  -1
  -9  -3  -5   13.68    6.38   2
   9   2  -9    7.66    6.27  -1
  -9  -2  -5    7.66    6.27   2
   7   4  -8    7.87    6.23  -1
  -7  -4  -5    7.87    6.23   2
   7  -1  -5  111.65    6.42  -1
  -7   1  -2  111.65    6.42   2
   2   3  -5   58.00    7.69  -1
  -2  -3  -4   58.00    7.69   2
   2   2  -5    6.77    8.19  -1
  -2  -2  -4    6.77    8.19   2
   2   0  -3   75.32   12.85  -1
  -2   0  -2   75.32   12.85   2
  -5   0  19    5.85    5.18  -1
   5   0  17    5.85    5.18   2
  -5   0  20   18.46    5.21  -1
   5   0  18   18.46    5.21   2
  -5   0  21   12.88    4.83  -1
   5   0  19   12.88    4.83   2
  -5   0  22   12.78    4.94  -1
   5   0  20   12.78    4.94   2
  -5   0  23   12.49    5.77  -1
   5   0  21   12.49    5.77   2
  -5   2  12    4.60    5.39  -1
   5  -2  10    4.60    5.39   2
  -5   3  12   19.30    6.18  -1
   5  -3  10   19.30    6.18   2
  -4  -1  18   17.17    6.98  -1
   4   1  16   17.17    6.98   2
  -4  -1  19    9.88    7.04  -1
   4   1  17    9.88    7.04   2
  -4  -1  20   11.75    7.77  -1
   4   1  18   11.75    7.77   2
  -4  -1  21   21.32    8.12  -1
   4   1  19   21.32    8.12   2
  -4  -1  22    5.69    7.10  -1
   4   1  20    5.69    7.10   2
  -3  -1  11   70.58    6.49  -1
   3   1  10   70.58    6.49   2
  -2  -2  13   98.81    6.89  -1
   2   2  12   98.81    6.89   2
   0  -3  13  153.23    8.11  -1
   0   3  13  153.23    8.11   2
   3  -4  15   29.40   11.10  -1
  -3   4  16   29.40   11.10   2
   3   2  -6   99.40    8.08  -1
  -3  -2  -5   99.40    8.08   2
   3   3  -6  174.23    9.02  -1
  -3  -3  -5  174.23    9.02   2
   4  -4  12   23.73   11.98  -1
  -4   4  14   23.73   11.98   2
   5  -1  -4   24.69    6.23  -1
  -5   1  -2   24.69    6.23   2
   5   1  -7  109.18    6.42  -1
  -5  -1  -5  109.18    6.42   2
   5   4  -7    8.46    5.05  -1
  -5  -4  -5    8.46    5.05   2
   5   5  -6   42.43    7.76  -1
  -5  -5  -4   42.43    7.76   2
   7   1  -8   19.54    4.73  -1
  -7  -1  -5   19.54    4.73   2
   7   5  -7   11.95    5.79  -1
  -7  -5  -4   11.95    5.79   2
   8   0  -7   -1.36    6.40  -1
  -8   0  -4   -1.36    6.40   2
  10  -3   1   32.39    8.91  -1
 -10   3   5   32.39    8.91   2
  10   2  -9   12.43    6.96  -1
 -10  -2  -5   12.43    6.96   2
  10   3  -9    7.92    7.10  -1
 -10  -3  -5    7.92    7.10   2
  12  -1  -5   10.90    6.93  -1
 -12   1   0   10.90    6.93   2
   7   0  -7   49.54    5.87  -1
  -7   0  -4   49.54    5.87   2
  -2   3   2    9.13   12.10  -1
   2  -3   1    9.13   12.10   2
  -2   2   2   63.27   12.40  -1
   2  -2   1   63.27   12.40   2
  -4   4   9   10.85    9.51  -1
   4  -4   7   10.85    9.51   2
  -4   2   8    9.75    7.18  -1
   4  -2   6    9.75    7.18   2
  -5   4  14   15.38    7.16  -1
   5  -4  12   15.38    7.16   2
  -5   1  15  112.01    6.35  -1
   5  -1  13  112.01    6.35   2
  -2  -2  14   67.58    7.36  -1
   2   2  13   67.58    7.36   2
   0  -3  14  379.29   10.63  -1
   0   3  14  379.29   10.63   2
   3  -4  16   14.35   11.31  -1
  -3   4  17   14.35   11.31   2
   7   3  -9   38.03    5.91  -1
  -7  -3  -6   38.03    5.91   2
   8  -2  -3   15.25    7.67  -1
  -8   2   0   15.25    7.67   2
   8   2  -9    8.56    6.02  -1
  -8  -2  -6    8.56    6.02   2
  10  -2  -3   36.54    7.86  -1
 -10   2   1   36.54    7.86   2
  12   0  -7    8.43    5.35  -1
 -12   0  -2    8.43    5.35   2
   9   1  -9   12.88    6.08  -1
  -9  -1  -5   12.88    6.08   2
   9  -1  -6   70.51    6.94  -1
  -9   1  -2   70.51    6.94   2
   7   2  -9   33.32    5.99  -1
  -7  -2  -6   33.32    5.99   2
   7  -3   1   48.75    8.39  -1
  -7   3   4   48.75    8.39   2
   4   4  -7    9.32    7.22  -1
  -4  -4  -5    9.32    7.22   2
  -4   5  12   11.32    9.46  -1
   4  -5  10   11.32    9.46   2
  -4   3   8   20.57    8.84  -1
   4  -3   6   20.57    8.84   2
  -5   4  15    6.58    6.81  -1
   5  -4  13    6.58    6.81   2
  -5   1  17   30.90    5.93  -1
   5  -1  15   30.90    5.93   2
  -5   4  16   13.95    7.26  -1
   5  -4  14   13.95    7.26   2
  -3  -1  12   26.87    5.73  -1
   3   1  11   26.87    5.73   2
  -3   0   8   21.75    7.30  -1
   3   0   7   21.75    7.30   2
  -2  -1   8   25.64    7.56  -1
   2   1   7   25.64    7.56   2
   0  -3  15  351.73   10.31  -1
   0   3  15  351.73   10.31   2
   3  -4  17   20.41    9.72  -1
  -3   4  18   20.41    9.72   2
   3   6  -3    4.37    9.15  -1
  -3  -6  -2    4.37    9.15   2
   5   2  -8    5.38    4.50  -1
  -5  -2  -6    5.38    4.50   2
   5   3  -8   38.23    4.63  -1
  -5  -3  -6   38.23    4.63   2
   8   4  -9    3.51    7.18  -1
  -8  -4  -6    3.51    7.18   2
   9   0  -8   82.20    7.16  -1
  -9   0  -4   82.20    7.16   2
  10  -1  -6   30.30    7.52  -1
 -10   1  -2   30.30    7.52   2
  10   0  -8   22.81    6.87  -1
 -10   0  -4   22.81    6.87   2
  10   1  -9   27.01    5.78  -1
 -10  -1  -5   27.01    5.78   2
   9   3 -10    4.60    6.55  -1
  -9  -3  -6    4.60    6.55   2
   9   2 -10   10.44    6.38  -1
  -9  -2  -6   10.44    6.38   2
   9  -3   0   39.95    9.60  -1
  -9   3   4   39.95    9.60   2
   7  -2  -3  682.41   11.85  -1
  -7   2   0  682.41   11.85   2
   4   5  -6   27.48    8.10  -1
  -4  -5  -4   27.48    8.10   2
  -2   1   3   26.15   11.10  -1
   2  -1   2   26.15   11.10   2
  -4   1  10   18.56    7.29  -1
   4  -1   8   18.56    7.29   2
  -5   1  18   17.52    4.70  -1
   5  -1  16   17.52    4.70   2
  -5   1  19   12.73    4.81  -1
   5  -1  17   12.73    4.81   2
  -5   1  20    7.98    4.79  -1
   5  -1  18    7.98    4.79   2
  -5   1  21   19.49    5.18  -1
   5  -1  19   19.49    5.18   2
  -5   1  22    8.64    5.28  -1
   5  -1  20    8.64    5.28   2
  -5   2  15   19.99    5.43  -1
   5  -2  13   19.99    5.43   2
  -5   3  14    9.94    4.94  -1
   5  -3  12    9.94    4.94   2
  -5   4  17    7.09    7.36  -1
   5  -4  15    7.09    7.36   2
  -4   5  13    3.52   10.33  -1
   4  -5  11    3.52   10.33   2
  -3  -1  13   76.47    6.57  -1
   3   1  12   76.47    6.57   2
  -2  -2  16   36.16    5.97  -1
   2   2  15   36.16    5.97   2
  -2  -2  17   16.00    6.18  -1
   2   2  16   16.00    6.18   2
  -2  -2  18   19.11    8.00  -1
   2   2  17   19.11    8.00   2
  -2  -2  21   18.02    8.65  -1
   2   2  20   18.02    8.65   2
  -2  -2  22   17.06    7.61  -1
   2   2  21   17.06    7.61   2
   0  -3  16   17.81    5.76  -1
   0   3  16   17.81    5.76   2
   0  -3  17   18.61    7.44  -1
   0   3  17   18.61    7.44   2
   0  -3  18   12.31    7.15  -1
   0   3  18   12.31    7.15   2
   0  -3  19    1.98    6.94  -1
   0   3  19    1.98    6.94   2
   0  -3  20    8.49    7.61  -1
   0   3  20    8.49    7.61   2
   0  -3  21    8.94    7.74  -1
   0   3  21    8.94    7.74   2
   3   4  -6  122.48    8.19  -1
  -3  -4  -5  122.48    8.19   2
   3   5  -5    9.37    8.32  -1
  -3  -5  -4    9.37    8.32   2
   4  -4  13   38.13   12.08  -1
  -4   4  15   38.13   12.08   2
   7   4  -9    7.20    4.99  -1
  -7  -4  -6    7.20    4.99   2
   8   0  -8   98.72    7.28  -1
  -8   0  -5   98.72    7.28   2
   8   1  -9   37.96    6.38  -1
  -8  -1  -6   37.96    6.38   2
  10  -3   0   22.14    8.61  -1
 -10   3   4   22.14    8.61   2
  10   2 -10    6.67    6.79  -1
 -10  -2  -6    6.67    6.79   2
  10   3 -10    8.94    6.05  -1
 -10  -3  -6    8.94    6.05   2
   9  -2  -4   15.78    8.37  -1
  -9   2   0   15.78    8.37   2
   7   1  -9   18.98    5.84  -1
  -7  -1  -6   18.98    5.84   2
   7  -1  -6  213.42    7.23  -1
  -7   1  -3  213.42    7.23   2
   2   6  -2   12.34   10.35  -1
  -2  -6  -1   12.34   10.35   2
  -2   0   5   70.25    9.59  -1
   2   0   4   70.25    9.59   2
  -2  -2  19   41.16    7.54  -1
   2   2  18   41.16    7.54   2
  -4   4  10   24.75    8.88  -1
   4  -4   8   24.75    8.88   2
  -4   3   9   19.41    7.81  -1
   4  -3   7   19.41    7.81   2
  -4   2   9   73.03    8.18  -1
   4  -2   7   73.03    8.18   2
  -5   3  15   12.24    6.20  -1
   5  -3  13   12.24    6.20   2
  -5   2  17   11.54    5.22  -1
   5  -2  15   11.54    5.22   2
  -5   3  16    8.83    6.23  -1
   5  -3  14    8.83    6.23   2
  -4   0  15    4.97    6.79  -1
   4   0  13    4.97    6.79   2
  -3  -1  15   93.86    7.81  -1
   3   1  14   93.86    7.81   2
  -3   2   5 1076.01   17.33  -1
   3  -2   4 1076.01   17.33   2
  -3   5   8    8.31   10.87  -1
   3  -5   7    8.31   10.87   2
  -2  -2  20    7.93    6.60  -1
   2   2  19    7.93    6.60   2
   0  -2   7    7.13    5.72  -1
   0   2   7    7.13    5.72   2
   0   4  -2  121.89   10.34  -1
   0  -4  -2  121.89   10.34   2
   2  -3   8   12.98    8.02  -1
  -2   3   9   12.98    8.02   2
   2   5  -4   54.73    9.07  -1
  -2  -5  -3   54.73    9.07   2
   4  -4  14    6.57   11.11  -1
  -4   4  16    6.57   11.11   2
   5  -4  11    7.96   11.97  -1
  -5   4  13    7.96   11.97   2
   5   4  -8   13.47    5.06  -1
  -5  -4  -6   13.47    5.06   2
   5   5  -7    7.21    6.99  -1
  -5  -5  -5    7.21    6.99   2
   8   2 -10   26.60    6.44  -1
  -8  -2  -7   26.60    6.44   2
   8   3 -10   14.78    6.81  -1
  -8  -3  -7   14.78    6.81   2
  10  -2  -4   38.35    7.09  -1
 -10   2   0   38.35    7.09   2
   9   1 -10    8.18    6.25  -1
  -9  -1  -6    8.18    6.25   2
   9  -1  -7   82.20    7.11  -1
  -9   1  -3   82.20    7.11   2
   7   3 -10   19.97    5.94  -1
  -7  -3  -7   19.97    5.94   2
   7   0  -8   42.34    5.65  -1
  -7   0  -5   42.34    5.65   2
   4   3  -8   29.15    6.99  -1
  -4  -3  -6   29.15    6.99   2
   3  -3   6    8.27   12.49  -1
  -3   3   7    8.27   12.49   2
  -2   4   3  182.84   15.20  -1
   2  -4   2  182.84   15.20   2
  -4   1  11   57.04    6.63  -1
   4  -1   9   57.04    6.63   2
  -5   3  17   24.15    6.66  -1
   5  -3  15   24.15    6.66   2
  -5   2  18   11.35    4.79  -1
   5  -2  16   11.35    4.79   2
  -5   2  19   31.19    5.32  -1
   5  -2  17   31.19    5.32   2
  -5   2  20   15.64    5.17  -1
   5  -2  18   15.64    5.17   2
  -5   2  21    9.43    4.85  -1
   5  -2  19    9.43    4.85   2
  -5   3  18   26.68    5.55  -1
   5  -3  16   26.68    5.55   2
  -5   3  19    7.75    5.44  -1
   5  -3  17    7.75    5.44   2
  -5   3  20    2.65    5.63  -1
   5  -3  18    2.65    5.63   2
  -4   0  17   12.73    6.78  -1
   4   0  15   12.73    6.78   2
  -4   0  19    9.71    7.27  -1
   4   0  17    9.71    7.27   2
  -4   0  20   15.42    7.61  -1
   4   0  18   15.42    7.61   2
  -4   0  22   16.56    7.04  -1
   4   0  20   16.56    7.04   2
  -4   0  23    8.81    7.63  -1
   4   0  21    8.81    7.63   2
  -3  -1  16   12.85    6.10  -1
   3   1  15   12.85    6.10   2
  -3  -1  17   18.32    6.33  -1
   3   1  16   18.32    6.33   2
  -3  -1  21   12.03    7.65  -1
   3   1  20   12.03    7.65   2
  -3  -1  22    9.09    6.45  -1
   3   1  21    9.09    6.45   2
  -3  -1  23   18.51    6.52  -1
   3   1  22   18.51    6.52   2
  -3   0   9   42.03    6.54  -1
   3   0   8   42.03    6.54   2
  -3   3   5   18.37    8.47  -1
   3  -3   4   18.37    8.47   2
   3   3  -7   27.88    7.66  -1
  -3  -3  -6   27.88    7.66   2
   4  -4  15   11.43   11.60  -1
  -4   4  17   11.43   11.60   2
   5  -2  -2  635.97   12.74  -1
  -5   2   0  635.97   12.74   2
   5   1  -8   37.64    4.96  -1
  -5  -1  -6   37.64    4.96   2
   7   2 -10    7.54    4.89  -1
  -7  -2  -7    7.54    4.89   2
   8  -2  -4  111.59    8.60  -1
  -8   2  -1  111.59    8.60   2
   8   4 -10   20.47    7.42  -1
  -8  -4  -7   20.47    7.42   2
  10  -1  -7    5.76    6.79  -1
 -10   1  -3    5.76    6.79   2
  10   0  -9    1.69    6.49  -1
 -10   0  -5    1.69    6.49   2
  10   1 -10   13.80    5.77  -1
 -10  -1  -6   13.80    5.77   2
   9   3 -11    9.49    6.79  -1
  -9  -3  -7    9.49    6.79   2
   9   2 -11   44.53    6.79  -1
  -9  -2  -7   44.53    6.79   2
   9   0  -9    4.35    6.15  -1
  -9   0  -5    4.35    6.15   2
   2   1  -5  137.46    9.06  -1
  -2  -1  -4  137.46    9.06   2
  -3  -1  18   16.26    6.89  -1
   3   1  17   16.26    6.89   2
  -3  -1  19   13.42    7.00  -1
   3   1  18   13.42    7.00   2
  -3  -1  20   15.29    7.39  -1
   3   1  19   15.29    7.39   2
  -4   4  11   10.23    8.80  -1
   4  -4   9   10.23    8.80   2
  -4   1  12   11.83    6.35  -1
   4  -1  10   11.83    6.35   2
  -1  -2  12   82.16    7.45  -1
   1   2  12   82.16    7.45   2
   3   0  -5  103.20    9.26  -1
  -3   0  -4  103.20    9.26   2
   3   2  -7  171.29    7.66  -1
  -3  -2  -6  171.29    7.66   2
   5  -1  -5  207.41    7.13  -1
  -5   1  -3  207.41    7.13   2
   5   0  -7    3.17    4.68  -1
  -5   0  -5    3.17    4.68   2
   5   2  -9    9.17    5.42  -1
  -5  -2  -7    9.17    5.42   2
   5   3  -9   12.60    4.31  -1
  -5  -3  -7   12.60    4.31   2
   7   4 -10   27.88    6.98  -1
  -7  -4  -7   27.88    6.98   2
   8  -1  -7   11.43    6.17  -1
  -8   1  -4   11.43    6.17   2
   8   1 -10   32.97    6.79  -1
  -8  -1  -7   32.97    6.79   2
  10   2 -11   10.28    5.72  -1
 -10  -2  -7   10.28    5.72   2
   9  -3  -1   11.52    8.93  -1
  -9   3   3   11.52    8.93   2
   7  -2  -4   11.92    7.11  -1
  -7   2  -1   11.92    7.11   2
   7  -3   0    4.79    7.49  -1
  -7   3   3    4.79    7.49   2
   4   5  -7   17.34    8.32  -1
  -4  -5  -5   17.34    8.32   2
   4   4  -8   33.49    7.69  -1
  -4  -4  -6   33.49    7.69   2
   2   3  -6    6.44    6.01  -1
  -2  -3  -5    6.44    6.01   2
   2   2  -6  294.72   10.64  -1
  -2  -2  -5  294.72   10.64   2
   1  -2   5  284.37   14.70  -1
  -1   2   5  284.37   14.70   2
  -2   5   5   15.90   12.77  -1
   2  -5   4   15.90   12.77   2
  -4   4  12   41.82    9.67  -1
   4  -4  10   41.82    9.67   2
  -4   3  10    4.36    6.76  -1
   4  -3   8    4.36    6.76   2
  -3   0  10    4.22    5.96  -1
   3   0   9    4.22    5.96   2
  -3   1   7   44.01    7.88  -1
   3  -1   6   44.01    7.88   2
  -3   5   9   19.07    9.80  -1
   3  -5   8   19.07    9.80   2
  -1  -2  13  148.95    9.01  -1
   1   2  13  148.95    9.01   2
   3   6  -4   10.84    9.64  -1
  -3  -6  -3   10.84    9.64   2
   5  -3   2   21.07   11.17  -1
  -5   3   4   21.07   11.17   2
   5   4  -9   12.97    6.09  -1
  -5  -4  -7   12.97    6.09   2
   5   5  -8    4.52    8.31  -1
  -5  -5  -6    4.52    8.31   2
   7   1 -10   26.29    5.12  -1
  -7  -1  -7   26.29    5.12   2
   8  -4   6   10.61   21.27  -1
  -8   4   9   10.61   21.27   2
   8   0  -9   13.94    7.58  -1
  -8   0  -6   13.94    7.58   2
   8   2 -11   43.92    6.86  -1
  -8  -2  -8   43.92    6.86   2
   8   3 -11    6.98    7.15  -1
  -8  -3  -8    6.98    7.15   2
  10  -3  -1   16.86    7.77  -1
 -10   3   3   16.86    7.77   2
  10  -2  -5    9.76    7.63  -1
 -10   2  -1    9.76    7.63   2
   9   1 -11   66.49    7.02  -1
  -9  -1  -7   66.49    7.02   2
   7  -1  -7   20.17    5.53  -1
  -7   1  -4   20.17    5.53   2
  -1  -2  22   11.17    8.62  -1
   1   2  22   11.17    8.62   2
  -4   3  11    7.52    8.39  -1
   4  -3   9    7.52    8.39   2
  -4   1  14   99.45    7.96  -1
   4  -1  12   99.45    7.96   2
  -4   1  22    5.52    7.48  -1
   4  -1  20    5.52    7.48   2
  -4   1  23   10.74    7.89  -1
   4  -1  21   10.74    7.89   2
  -4   4  13    9.71    8.37  -1
   4  -4  11    9.71    8.37   2
  -3   0  11   20.74    5.94  -1
   3   0  10   20.74    5.94   2
  -3   2   6   82.91    8.37  -1
   3  -2   5   82.91    8.37   2
  -2  -1  11   59.58    6.48  -1
   2   1  10   59.58    6.48   2
  -2   0   6   43.73    8.76  -1
   2   0   5   43.73    8.76   2
  -1  -2  14  475.47   10.92  -1
   1   2  14  475.47   10.92   2
  -1  -2  20    6.27    8.63  -1
   1   2  20    6.27    8.63   2
  -1  -2  21    7.96    7.42  -1
   1   2  21    7.96    7.42   2
   0  -2   8   57.17    5.71  -1
   0   2   8   57.17    5.71   2
   0  -1   3 3384.80   39.02  -1
   0   1   3 3384.80   39.02   2
   0   5  -1   29.36   11.62  -1
   0  -5  -1   29.36   11.62   2
   1  -3  15    6.87    8.22  -1
  -1   3  15    6.87    8.22   2
   1  -3  16    7.14    9.02  -1
  -1   3  16    7.14    9.02   2
   1  -3  17   12.99    8.93  -1
  -1   3  17   12.99    8.93   2
   2  -3   9   54.87    8.19  -1
  -2   3  10   54.87    8.19   2
   3  -1  -3    7.06    8.64  -1
  -3   1  -2    7.06    8.64   2
   3   4  -7   34.40    7.26  -1
  -3  -4  -6   34.40    7.26   2
   3   5  -6    9.00    7.31  -1
  -3  -5  -5    9.00    7.31   2
   7   0  -9    7.82    4.46  -1
  -7   0  -6    7.82    4.46   2
   7   3 -11   64.46    5.11  -1
  -7  -3  -8   64.46    5.11   2
   8   4 -11   29.66    7.65  -1
  -8  -4  -8   29.66    7.65   2
  10  -1  -8    5.10    5.84  -1
 -10   1  -4    5.10    5.84   2
  10   0 -10   13.78    7.37  -1
 -10   0  -6   13.78    7.37   2
  10   2 -12   14.63    7.11  -1
 -10  -2  -8   14.63    7.11   2
   9   3 -12    3.66    6.66  -1
  -9  -3  -8    3.66    6.66   2
   9   2 -12    7.87    6.94  -1
  -9  -2  -8    7.87    6.94   2
   9   0 -10   48.10    6.31  -1
  -9   0  -6   48.10    6.31   2
   4   3  -9   25.76    6.98  -1
  -4  -3  -7   25.76    6.98   2
   2   4  -6   18.49    8.09  -1
  -2  -4  -5   18.49    8.09   2
  -4   2  12    8.20    7.00  -1
   4  -2  10    8.20    7.00   2
  -4   1  16  144.89    9.21  -1
   4  -1  14  144.89    9.21   2
  -4   1  17   10.31    6.99  -1
   4  -1  15   10.31    6.99   2
  -4   1  18   19.43    6.96  -1
   4  -1  16   19.43    6.96   2
  -4   1  19   14.58    7.00  -1
   4  -1  17   14.58    7.00   2
  -4   1  20   14.05    6.96  -1
   4  -1  18   14.05    6.96   2
  -4   1  21   20.97    7.32  -1
   4  -1  19   20.97    7.32   2
  -4   3  12    6.93    7.59  -1
   4  -3  10    6.93    7.59   2
  -3   0  23    7.89    7.85  -1
   3   0  22    7.89    7.85   2
  -3   3   6  166.89    9.74  -1
   3  -3   5  166.89    9.74   2
  -3   4   7   28.73    8.50  -1
   3  -4   6   28.73    8.50   2
  -3   5  10   19.34    9.77  -1
   3  -5   9   19.34    9.77   2
  -2  -1  12   26.13    6.88  -1
   2   1  11   26.13    6.88   2
  -1  -2  16    4.23    6.76  -1
   1   2  16    4.23    6.76   2
  -1  -2  17   16.68    7.02  -1
   1   2  17   16.68    7.02   2
  -1  -2  18    6.54    6.85  -1
   1   2  18    6.54    6.85   2
  -1  -2  19    2.80    7.13  -1
   1   2  19    2.80    7.13   2
   5  -4  13    8.37   10.16  -1
  -5   4  15    8.37   10.16   2
   7   4 -11   20.33    7.04  -1
  -7  -4  -8   20.33    7.04   2
   8  -2  -5   45.67    7.19  -1
  -8   2  -2   45.67    7.19   2
   8   1 -11   23.49    6.68  -1
  -8  -1  -8   23.49    6.68   2
   4   2  -9   81.32    6.45  -1
  -4  -2  -7   81.32    6.45   2
   2   6  -3   10.55   10.66  -1
  -2  -6  -2   10.55   10.66   2
   2   5  -5    9.69    9.01  -1
  -2  -5  -4    9.69    9.01   2
  -4   4  15   21.82    9.41  -1
   4  -4  13   21.82    9.41   2
  -4   2  13   10.50    7.11  -1
   4  -2  11   10.50    7.11   2
  -4   2  14   18.74    7.34  -1
   4  -2  12   18.74    7.34   2
  -4   2  21    9.30    8.88  -1
   4  -2  19    9.30    8.88   2
  -4   3  13   18.61    8.08  -1
   4  -3  11   18.61    8.08   2
  -4   4  17   15.26    8.88  -1
   4  -4  15   15.26    8.88   2
  -3   0  13    3.71    5.62  -1
   3   0  12    3.71    5.62   2
  -3   0  21    8.89    7.75  -1
   3   0  20    8.89    7.75   2
  -3   0  22   12.15    6.96  -1
   3   0  21   12.15    6.96   2
  -3   1   8   49.39    7.14  -1
   3  -1   7   49.39    7.14   2
  -2  -1  21    8.43    8.03  -1
   2   1  20    8.43    8.03   2
  -2  -1  22   12.76    7.14  -1
   2   1  21   12.76    7.14   2
   0  -2   9    2.94    5.40  -1
   0   2   9    2.94    5.40   2
   1   3  -5  545.60   14.44  -1
  -1  -3  -5  545.60   14.44   2
   2  -3  10   13.82    7.69  -1
  -2   3  11   13.82    7.69   2
   3   1  -7   46.13    7.24  -1
  -3  -1  -6   46.13    7.24   2
   3   3  -8  111.80    8.47  -1
  -3  -3  -7  111.80    8.47   2
   5  -4  14    7.69    9.79  -1
  -5   4  16    7.69    9.79   2
   5   0  -8   16.55    5.70  -1
  -5   0  -6   16.55    5.70   2
   5   2 -10  209.22    7.02  -1
  -5  -2  -8  209.22    7.02   2
   5   3 -10   63.57    5.17  -1
  -5  -3  -8   63.57    5.17   2
   6   1 -10   21.85    6.57  -1
  -6  -1  -8   21.85    6.57   2
   8  -1  -8    9.11    6.14  -1
  -8   1  -5    9.11    6.14   2
   8   0 -10   24.64    6.55  -1
  -8   0  -7   24.64    6.55   2
   8   2 -12   31.05    6.67  -1
  -8  -2  -9   31.05    6.67   2
   8   3 -12    4.23    7.03  -1
  -8  -3  -9    4.23    7.03   2
  10  -3  -2   32.32    8.26  -1
 -10   3   2   32.32    8.26   2
  10  -2  -6   49.37    7.86  -1
 -10   2  -2   49.37    7.86   2
  10   1 -12    2.62    6.91  -1
 -10  -1  -8    2.62    6.91   2
   9   1 -12   57.70    6.95  -1
  -9  -1  -8   57.70    6.95   2
   9  -2  -6    9.57    6.80  -1
  -9   2  -2    9.57    6.80   2
   9  -3  -2    5.57    8.09  -1
  -9   3   2    5.57    8.09   2
   7   1 -11    8.78    5.92  -1
  -7  -1  -8    8.78    5.92   2
   4   5  -8    4.75    9.08  -1
  -4  -5  -6    4.75    9.08   2
   4   4  -9    4.96    7.70  -1
  -4  -4  -7    4.96    7.70   2
  -2   1   4  230.58   11.78  -1
   2  -1   3  230.58   11.78   2
  -4   3  14    5.01    8.53  -1
   4  -3  12    5.01    8.53   2
  -4   2  16    7.24    6.50  -1
   4  -2  14    7.24    6.50   2
  -4   2  17    9.33    6.94  -1
   4  -2  15    9.33    6.94   2
  -4   2  18   28.62    7.59  -1
   4  -2  16   28.62    7.59   2
  -4   2  20   17.88    7.87  -1
   4  -2  18   17.88    7.87   2
  -4   3  15   28.99    8.90  -1
   4  -3  13   28.99    8.90   2
  -4   3  16   15.73    9.36  -1
   4  -3  14   15.73    9.36   2
  -4   3  18   11.48    8.97  -1
   4  -3  16   11.48    8.97   2
  -4   3  20   17.86    7.84  -1
   4  -3  18   17.86    7.84   2
  -3   0  15   10.85    5.81  -1
   3   0  14   10.85    5.81   2
  -3   0  16   11.67    5.65  -1
   3   0  15   11.67    5.65   2
  -3   0  18   13.01    5.93  -1
   3   0  17   13.01    5.93   2
  -3   0  19    9.83    6.17  -1
   3   0  18    9.83    6.17   2
  -3   0  20   10.32    6.60  -1
   3   0  19   10.32    6.60   2
  -3   5  11    7.35    8.62  -1
   3  -5  10    7.35    8.62   2
  -2  -1  14   15.81    5.92  -1
   2   1  13   15.81    5.92   2
  -2  -1  15  103.94    6.76  -1
   2   1  14  103.94    6.76   2
  -2  -1  17   16.58    6.45  -1
   2   1  16   16.58    6.45   2
  -2  -1  19   29.92    6.86  -1
   2   1  18   29.92    6.86   2
  -2  -1  20   10.87    6.57  -1
   2   1  19   10.87    6.57   2
  -1   6   5   14.40   16.76  -1
   1  -6   5   14.40   16.76   2
   3   2  -8   30.30    6.20  -1
  -3  -2  -7   30.30    6.20   2
   5  -2  -3  282.60    9.42  -1
  -5   2  -1  282.60    9.42   2
   5   4 -10   28.00    6.17  -1
  -5  -4  -8   28.00    6.17   2
   5   5  -9    3.84    7.16  -1
  -5  -5  -7    3.84    7.16   2
   7  -2  -5  133.48    7.37  -1
  -7   2  -2  133.48    7.37   2
   9  -1  -9   17.48    7.11  -1
  -9   1  -5   17.48    7.11   2
  10  -1  -9   29.64    6.05  -1
 -10   1  -5   29.64    6.05   2
  10   0 -11    8.23    6.18  -1
 -10   0  -7    8.23    6.18   2
  10   2 -13   15.94    7.32  -1
 -10  -2  -9   15.94    7.32   2
   9   2 -13   10.85    6.98  -1
  -9  -2  -9   10.85    6.98   2
   9   0 -11   10.01    6.39  -1
  -9   0  -7   10.01    6.39   2
   7   2 -12    9.41    6.12  -1
  -7  -2  -9    9.41    6.12   2
   7   0 -10   12.60    5.86  -1
  -7   0  -7   12.60    5.86   2
   7  -1  -8   16.44    5.51  -1
  -7   1  -5   16.44    5.51   2
   2   3  -7   38.08    7.38  -1
  -2  -3  -6   38.08    7.38   2
  -2   0   7    9.10    7.26  -1
   2   0   6    9.10    7.26   2
  -4   3  17   10.05    8.33  -1
   4  -3  15   10.05    8.33   2
  -3   1   9   47.23    6.76  -1
   3  -1   8   47.23    6.76   2
  -3   3   7   23.74    8.06  -1
   3  -3   6   23.74    8.06   2
  -3   4   8    8.14    7.00  -1
   3  -4   7    8.14    7.00   2
  -3   5  12   14.11    8.57  -1
   3  -5  11   14.11    8.57   2
   0  -2  10    4.04    4.78  -1
   0   2  10    4.04    4.78   2
   0  -2  22   12.40    6.21  -1
   0   2  22   12.40    6.21   2
   0   2  -3    4.89    7.28  -1
   0  -2  -3    4.89    7.28   2
   2  -3  11   20.93    6.97  -1
  -2   3  12   20.93    6.97   2
   2  -3  20   16.81    9.08  -1
  -2   3  21   16.81    9.08   2
   3   0  -6    5.04    7.93  -1
  -3   0  -5    5.04    7.93   2
   3   4  -8   11.93    7.32  -1
  -3  -4  -7   11.93    7.32   2
   8  -2  -6   28.69    8.35  -1
  -8   2  -3   28.69    8.35   2
   7   4 -12    5.75    7.02  -1
  -7  -4  -9    5.75    7.02   2
   4   3 -10    3.98    6.86  -1
  -4  -3  -8    3.98    6.86   2
   4   1  -9  138.98    8.00  -1
  -4  -1  -7  138.98    8.00   2
   2   2  -7   32.93    7.87  -1
  -2  -2  -6   32.93    7.87   2
   2   1  -6  109.72    8.39  -1
  -2  -1  -5  109.72    8.39   2
  -2   5   6   20.93   12.10  -1
   2  -5   5   20.93   12.10   2
  -3   1  22    8.66    6.87  -1
   3  -1  21    8.66    6.87   2
  -3   5  13   42.68    9.40  -1
   3  -5  12   42.68    9.40   2
  -3   5  14    5.29    9.30  -1
   3  -5  13    5.29    9.30   2
  -2   0  24   17.00    8.09  -1
   2   0  23   17.00    8.09   2
  -1   5   2  109.51   20.78  -1
   1  -5   2  109.51   20.78   2
   0  -2  11    8.00    5.83  -1
   0   2  11    8.00    5.83   2
   0  -2  21   13.40    6.19  -1
   0   2  21   13.40    6.19   2
   0   1  -2  336.56   17.16  -1
   0  -1  -2  336.56   17.16   2
   2  -3  12   25.71    6.90  -1
  -2   3  13   25.71    6.90   2
   2  -3  17   33.83    8.80  -1
  -2   3  18   33.83    8.80   2
   2  -3  18    9.48    9.32  -1
  -2   3  19    9.48    9.32   2
   2  -3  19    8.90    7.40  -1
  -2   3  20    8.90    7.40   2
   3  -3   7   37.35   10.50  -1
  -3   3   8   37.35   10.50   2
   3   5  -7   16.37    7.72  -1
  -3  -5  -6   16.37    7.72   2
   5   1 -10   17.95    4.74  -1
  -5  -1  -8   17.95    4.74   2
   8  -3  -2  214.62   11.08  -1
  -8   3   1  214.62   11.08   2
   8   0 -11   20.31    6.67  -1
  -8   0  -8   20.31    6.67   2
   8   2 -13    6.52    6.71  -1
  -8  -2 -10    6.52    6.71   2
   8   3 -13   12.17    6.98  -1
  -8  -3 -10   12.17    6.98   2
  10  -3  -3   13.16    7.96  -1
 -10   3   1   13.16    7.96   2
  10  -2  -7   61.63    7.80  -1
 -10   2  -3   61.63    7.80   2
   9  -2  -7    6.99    6.61  -1
  -9   2  -3    6.99    6.61   2
   9  -3  -3   44.66    8.47  -1
  -9   3   1   44.66    8.47   2
  -1  -1  23   12.46    8.10  -1
   1   1  23   12.46    8.10   2
  -2   3   3   47.43   10.45  -1
   2  -3   2   47.43   10.45   2
  -2   0   8    6.71    6.67  -1
   2   0   7    6.71    6.67   2
  -3   1  11   67.59    6.54  -1
   3  -1  10   67.59    6.54   2
  -3   1  20   11.00    6.30  -1
   3  -1  19   11.00    6.30   2
  -3   1  21   16.25    6.88  -1
   3  -1  20   16.25    6.88   2
  -2   0  23    8.88    7.36  -1
   2   0  22    8.88    7.36   2
  -1  -1  22    7.53    8.34  -1
   1   1  22    7.53    8.34   2
   0  -2  12   16.15    5.19  -1
   0   2  12   16.15    5.19   2
   0  -2  13  303.92    8.87  -1
   0   2  13  303.92    8.87   2
   0  -2  17   14.39    6.63  -1
   0   2  17   14.39    6.63   2
   0  -2  18   72.94    7.75  -1
   0   2  18   72.94    7.75   2
   0  -2  19    6.26    5.86  -1
   0   2  19    6.26    5.86   2
   1   4  -5   33.90    8.75  -1
  -1  -4  -5   33.90    8.75   2
   2  -3  15   28.36    7.12  -1
  -2   3  16   28.36    7.12   2
   2  -3  16   32.72    7.43  -1
  -2   3  17   32.72    7.43   2
   5   0  -9    7.77    5.37  -1
  -5   0  -7    7.77    5.37   2
   5   2 -11   19.17    4.80  -1
  -5  -2  -9   19.17    4.80   2
   7   1 -12   31.03    5.11  -1
  -7  -1  -9   31.03    5.11   2
  10   0 -12   22.28    6.13  -1
 -10   0  -8   22.28    6.13   2
   9   0 -12   71.02    6.91  -1
  -9   0  -8   71.02    6.91   2
   7  -2  -6    8.91    7.05  -1
  -7   2  -3    8.91    7.05   2
   4   5  -9    8.95    9.18  -1
  -4  -5  -7    8.95    9.18   2
   4   4 -10   19.68    8.15  -1
  -4  -4  -8   19.68    8.15   2
   4   0  -8   56.81    7.67  -1
  -4   0  -6   56.81    7.67   2
   2   4  -7   41.25    7.45  -1
  -2  -4  -6   41.25    7.45   2
  -3   1  12   22.40    5.73  -1
   3  -1  11   22.40    5.73   2
  -3   1  13   78.56    6.65  -1
   3  -1  12   78.56    6.65   2
[truncated: 236,327 more chars]
