# Supplementary material for: Crystal structure of 2,2′-(ethane-1,2-di­yl)bis­(2,3-di­hydro-1H-naphtho­[1,2-e][1,3]oxazine): a prospective raw material for polybenzoxazines
Source: Acta Crystallogr E Crystallogr Commun. 2017 May 9;73(Pt 6):832–4. doi: 10.1107/S2056989017006673 (PMC5458303; doi:10.1107/S2056989017006673)
Supplement: Supplementary file 2 [file e-73-00832-Isup2.hkl]

data_I                                                                          
_shelx_title ' ri31 in P21/c'                                                   
_shelx_refln_list_code          4                                               
_shelx_F_calc_maximum      122.40                                               
_exptl_crystal_F_000       420.00                                               
_reflns_d_resolution_high  0.7996                                               
                                                                                
loop_                                                                           
 _space_group_symop_operation_xyz                                               
 'x, y, z'                                                                      
 '-x, y+1/2, -z+1/2'                                                            
 '-x, -y, -z'                                                                   
 'x, -y-1/2, z-1/2'                                                             
                                                                                
_cell_length_a     9.8658                                                       
_cell_length_b     5.0979                                                       
_cell_length_c    19.5511                                                       
_cell_angle_alpha  90.000                                                       
_cell_angle_beta   96.033                                                       
_cell_angle_gamma  90.000                                                       
                                                                                
_shelx_F_squared_multiplier     1.000                                           
                                                                                
loop_                                                                           
 _refln_index_h                                                                 
 _refln_index_k                                                                 
 _refln_index_l                                                                 
 _refln_F_squared_calc                                                          
 _refln_F_squared_meas                                                          
 _refln_F_squared_sigma                                                         
 _refln_observed_status                                                         
  -6  -1 -16         32.36         25.30         3.80 o                         
  -1   4  17          2.39          9.06         3.83 o                         
  -6  -1 -15          1.00          1.05         3.83 o                         
 -11  -2  -4          4.56          3.23         4.19 o                         
 -11  -2  -3          0.25          5.05         5.06 o                         
 -11  -2  -2          7.96          6.51         5.21 o                         
 -11  -2   0          1.46          4.28         5.56 o                         
 -11  -2   1          0.66          5.92         5.32 o                         
 -11  -2   2          7.23          7.63         4.40 o                         
  -1   4  18         18.56         -2.06         4.15 o                         
  -6  -1 -14          0.00          2.88         3.80 o                         
  -6  -1 -13         11.58         17.46         4.09 o                         
  -6   0 -18          0.13         -4.58         5.11 o                         
  -1   3  19          3.70         -0.56         4.45 o                         
  -6   0 -16          8.35         11.13         4.46 o                         
  -6   1 -19          3.07          3.52         5.09 o                         
 -11  -1  11         32.29         25.39         7.51 o                         
  -6   0 -14        416.96        417.69         8.46 o                         
  -6   1 -18          0.28         -5.23         5.23 o                         
 -11  -1  -4          1.54         -1.80         5.29 o                         
 -11  -1  -3          0.39          1.53         6.28 o                         
 -11  -1  10          2.26         -0.57         7.05 o                         
 -11  -1  -2          0.02         -1.28         5.35 o                         
 -11  -1   9          0.73          3.26         7.93 o                         
   1   3  19          0.40          5.15         4.93 o                         
 -11  -1  -1          3.16          4.39         5.11 o                         
 -11  -1   0         15.61         16.80         6.90 o                         
 -11  -1   8          0.03          5.93         6.16 o                         
 -11  -1   1          0.85          2.36         5.66 o                         
 -11  -1   2         67.75         47.97         7.65 o                         
 -11  -1   3        191.71        179.68         9.48 o                         
 -11  -1   6          1.49          4.09         6.64 o                         
 -11  -1   7          7.94         11.55         6.73 o                         
   1   3  20          0.85          9.89         5.93 o                         
   6   5  -2          1.12          3.71         7.14 o                         
   6   5  -1         16.34         18.60         7.05 o                         
   6   5   0          0.22          1.83         4.91 o                         
   6   5   1          8.30         10.26         5.83 o                         
   6   5   2         10.97          8.41         5.65 o                         
   6   5   3          0.29          8.22         6.36 o                         
   6   5   4         74.67         63.37         7.51 o                         
 -11  -1   4          5.98          4.21         5.83 o                         
 -11  -1   5          0.04         -2.00         5.63 o                         
   6   5  -3          6.49         11.36         6.72 o                         
   6   5   5         10.73          6.67         5.77 o                         
   6   5   6          4.01         18.49         7.06 o                         
   1   2  18         19.50         22.64         5.17 o                         
   6   5  -4          0.19          3.44         6.81 o                         
   6   5   7          1.09         -0.45         5.95 o                         
  -6   1 -15          1.00         -4.66         5.42 o                         
  -6   2 -18         12.77          7.42         5.92 o                         
   6   4   0         95.27         96.17         7.68 o                         
   6   4   2         78.50         90.77         6.61 o                         
   6   5  -5          0.09          9.13         7.12 o                         
   1   2  19          0.03          3.68         5.50 o                         
   6   4  -1         10.07          4.90         5.54 o                         
   6   4   5          0.45         -0.12         5.51 o                         
   6   4   6         25.29         23.05         5.68 o                         
 -11   0  -6         53.23         35.79         6.13 o                         
  -1   0  -4       2975.32       3201.21        31.14 o                         
   6   4   7         28.25         37.90         5.65 o                         
   6   4   8        124.06        113.82         6.52 o                         
   6   5  -6         23.32         29.84         7.96 o                         
   1   1  -7          0.30          1.97         8.01 o                         
   1   2 -12        121.40        145.11         8.58 o                         
   1   2  20          3.14          2.00         5.63 o                         
   6   4   9          1.92          4.51         5.48 o                         
 -11   0  -4          5.72         -1.17         7.06 o                         
   6   4  -4          1.34          4.81         6.61 o                         
   6   4  10         17.00         22.07         6.07 o                         
   6   4  11          0.18          6.14         7.05 o                         
   6   5  -7          2.50          7.33         9.22 o                         
  -6   2 -16          3.14          1.76         5.75 o                         
   1   2  21          5.83          9.36         5.93 o                         
   6   4  12          1.10          2.07         5.44 o                         
  -1   1 -10        266.72        320.04         9.18 o                         
   6   3   4         17.25         18.98         5.41 o                         
   6   3   6         90.67         88.25         7.15 o                         
   6   4  -5         55.92         60.50         7.81 o                         
  -6   2 -15          0.15          5.05         6.84 o                         
   1   2  22         15.11         23.71         6.64 o                         
   6   3   0        161.56        170.97         9.45 o                         
   6   3   7         49.17         44.94         5.71 o                         
   6   3   8         56.83         39.02         5.48 o                         
   6   3   9        226.61        246.24         8.61 o                         
   6   5  -8         46.26         48.81        11.69 o                         
   1   1  18          0.51         -0.05         5.74 o                         
   6   3  -1       1801.22       1994.65        20.07 o                         
   6   3  10          1.47          3.47         5.42 o                         
   6   4  -6         12.52         15.22         8.52 o                         
 -11   0   0         69.44         45.45         6.46 o                         
   6   3  11         12.99         15.47         5.90 o                         
   6   3  12          0.00          6.01         6.94 o                         
  -6   2 -14          6.09          8.68         5.92 o                         
   1   1  19         16.05         21.57         6.14 o                         
   6   3  13          5.55          8.02         5.81 o                         
 -11   0   2        369.44        286.79        11.01 o                         
 -11   1  -6         28.66         12.68         6.33 o                         
   6   3  14          4.06         12.20         5.74 o                         
 -11   1  -5          0.14          7.20         6.46 o                         
   6   3  15         30.45         34.04         6.40 o                         
   6   4  -7          8.59         16.27        10.14 o                         
 -11   0   4        149.22        113.71         8.31 o                         
  -6   2 -13         21.93         18.91         5.87 o                         
   1   1  -6         28.81         27.10        10.49 o                         
   6   3  16         15.71         24.92         7.00 o                         
   6   5  -9          0.02          1.86        12.88 o                         
   6   3  -4         16.03         19.62         7.98 o                         
  -1   1  -8        257.80        298.87        10.22 o                         
   1   1  22          0.19         -4.66         6.45 o                         
 -11   0  10          0.41         -0.27         6.93 o                         
 -11   0  12        139.98         99.58        12.14 o                         
   1   1  23          8.54         11.78         7.83 o                         
   6   2  13         21.93         15.81         7.54 o                         
  -8   3 -12          3.60          6.07         6.57 o                         
   6   2  15          0.15         -0.23         6.25 o                         
   6   4  -8          1.39          6.60        11.66 o                         
   1   0   2       2728.99       2827.08        38.16 o                         
   6   2  16          3.14          4.97         6.17 o                         
   6   2  17          0.12          0.24         6.10 o                         
  -1   1  -7         74.78         69.62         9.45 o                         
  -1   4 -15          0.00         -6.61         6.61 o                         
  -1   2 -10          5.58          5.44         7.26 o                         
   6   1  13         11.58         18.84         7.24 o                         
  -6   3 -11         12.99          9.21         6.04 o                         
  -1   1  -6          5.99          8.23         9.06 o                         
  -1   3 -12        350.62        384.16        10.22 o                         
   6   1  16         32.36         32.03         6.42 o                         
   6   1  17          6.91         12.60         6.55 o                         
   6   1  18          0.28         -3.11         6.22 o                         
   1   1  -5        421.10        414.85        20.90 o                         
   6   1  19          3.07          6.04         6.46 o                         
  -1   2  -9          4.67          5.18         5.56 o                         
  -1   3 -11          6.60         13.10         6.25 o                         
  -1   1  -5         42.11         36.03         9.72 o                         
  -1   5 -13          5.80          4.87         7.39 o                         
   8   1  15         22.17         18.24         6.63 o                         
  -8   4  -7          6.04         12.59         6.58 o                         
   1   2  -8        107.47        115.73        10.83 o                         
  -1   2  -8         10.90         11.81         6.07 o                         
  -8   4  -6         14.86         14.23         6.36 o                         
  -1   3 -10          7.04          4.55         6.36 o                         
   6   0  18          0.13          0.30         6.23 o                         
   1  -1  19         16.05         12.30         7.62 o                         
  -1   4 -11         17.86         17.32         6.70 o                         
   1  -1  22          0.19         -6.05         8.89 o                         
  -4   1  -2        933.60        939.84        14.18 o                         
  -1   1  -4        208.24        193.19        12.42 o                         
  -1   2  -7          0.65          1.43         6.55 o                         
  -1   3  -9          4.11          7.99         6.17 o                         
   1  -1  23          8.54         11.00         6.79 o                         
   8   0  16          3.78          2.96         6.76 o                         
   1   2  -7        176.35        189.24        11.69 o                         
   1   3  -9         16.73         13.82         7.86 o                         
   6  -1  17          6.91          6.29         7.89 o                         
  -1   3  -8          0.52          4.31         7.59 o                         
   6  -1  18          0.28          2.60         6.54 o                         
   6  -1  19          3.07          4.31         6.91 o                         
  -1   2  -6        343.38        373.09        12.20 o                         
   4   0   0       2336.01       2432.32        24.07 o                         
   6   1  -3          1.05         -2.79         7.33 o                         
   6   2  -6          2.06          7.83         9.18 o                         
  -1   1  -3         43.80         40.38        11.18 o                         
  -3   1  -1        293.27        327.16        10.86 o                         
  -1   3  -7         14.30          9.00         7.81 o                         
   1  -1   5         42.11         37.89         8.01 o                         
  -1   4  -8         28.55         26.80         6.63 o                         
   6   0   0        119.82        132.13         7.50 o                         
   6   1  -4        130.98        130.99         9.15 o                         
  -1   2  -5         11.51         11.51         7.20 o                         
   1  -2  21          5.83          7.20         8.04 o                         
   1  -2  22         15.11         12.73         8.65 o                         
   1   2  -6        202.92        229.19        11.25 o                         
   6  -2  16          3.14         -2.30         7.69 o                         
   6  -2  17          0.12          7.86         8.01 o                         
  -1  -1   6         28.81         27.00        10.68 o                         
  -1   3  -6         72.57         78.69         7.17 o                         
   6  -2  14          6.09          9.59         6.13 o                         
   6  -2  15          0.15          5.06         6.05 o                         
  -8   1  16        249.90        208.95        11.66 o                         
  -1  -2  21          0.28          1.79         7.63 o                         
   1   3  -7          7.36          4.66         7.09 o                         
   4   0  -2         41.55         42.97         9.06 o                         
   4   3  -8         40.51         39.24        11.36 o                         
  -8   1  17         62.04         50.65         8.53 o                         
  -1   1  -2        275.62        253.20        12.91 o                         
   4   1  -5        137.56        150.49        13.67 o                         
   6   0  -2         86.52         78.84         6.78 o                         
   6   1  -5         17.91         18.21         8.58 o                         
   8  -2  14          0.18          0.21         6.17 o                         
  -8   1  18          3.38          3.71         7.72 o                         
  -8   1  19         52.09         45.27         9.78 o                         
  -8   4   7          0.89          5.35         6.23 o                         
  -1   4  -6         25.81         28.62         6.02 o                         
  -1   5  -6          1.80          2.39         6.22 o                         
   3  -1   2         24.68         25.39         7.20 o                         
   3   0  -2         28.30         28.05        10.41 o                         
   6   2  -7         18.38         22.33        11.06 o                         
  -1   3  -5        441.53        424.08        10.82 o                         
  -8   4   8         28.71         25.03         7.06 o                         
   1  -1   3         43.80         40.31        11.42 o                         
  -8   4  10         31.16         24.97         6.75 o                         
  -1   4  -5         96.70         98.12         6.90 o                         
   3  -1   1        293.27        336.31        10.53 o                         
  -8   2  16         18.57         15.68         8.85 o                         
  -8   3  13          5.72          5.60         7.84 o                         
  -1   3  -4         72.75         79.22         7.63 o                         
   1   2  -5       1418.78       1517.69        23.05 o                         
   1   3  -6        546.75        610.39        13.36 o                         
  -8   3  14          0.06         -4.15         7.53 o                         
  -1   2  -3        317.69        328.81        10.89 o                         
   6  -3  16         15.71         25.24         6.87 o                         
  -8   3  15          3.63          9.99         8.01 o                         
  -1   4  -4         16.81         16.98         5.53 o                         
   2   0  -2       2892.83       2670.22        39.45 o                         
  -6   0  18         31.41         29.49         9.72 o                         
   6   1  -6         39.59         46.41         8.79 o                         
  -6   0  20          2.27         10.41         9.65 o                         
  -1  -1   5        421.10        413.59        20.06 o                         
  -1   1  -1       5409.30       4978.01        40.85 o                         
   6   0  -4        561.57        545.12        11.69 o                         
   8  -3  12          3.60          3.65         5.92 o                         
  -6   0  22          0.93          1.70        10.65 o                         
   1  -3  19          0.40          3.43         7.56 o                         
   1  -3  20          0.85          2.10         7.38 o                         
   1  -1   2        275.62        264.72        12.92 o                         
   3  -1   0        127.76        140.85         8.86 o                         
   6   4  -8          1.39          4.49        11.60 o                         
   8  -3  11          3.20          0.77         6.17 o                         
  -1   3  -3         96.22        105.39         6.81 o                         
  -1   4  -3          1.09         -0.87         5.23 o                         
  -1   2  -2          0.02          2.96         8.38 o                         
   1   3  -5        736.22        839.24        14.62 o                         
   4  -1  -1        115.00        104.66         7.47 o                         
   1  -2   6        343.38        338.44        10.25 o                         
   6  -1  -2          1.14          1.77         5.41 o                         
   4   0  -4       1422.82       1363.02        20.64 o                         
  -1   3  -2         13.53         17.01         7.00 o                         
  -1   4  -2          2.09          7.71         5.36 o                         
   4   3  -7          0.00          2.30         8.31 o                         
  -6   1  15        428.64        373.37        12.33 o                         
   3  -1  -1       5036.75       4945.02        32.27 o                         
   1   1  -3         15.09         12.56        13.45 o                         
   1   2  -4        256.68        256.13        11.19 o                         
   6  -1  -3          1.05          4.99         5.41 o                         
  -3   1   4        762.48        709.32        14.33 o                         
  -1   1   0         31.15         17.73        10.58 o                         
  -1   2  -1          2.25          3.22         6.43 o                         
  -1   6   2          3.06         -1.11         6.94 o                         
   1  -1   1       5409.30       5385.56        41.96 o                         
   1   3  -4         43.19         42.58         7.54 o                         
   6  -4  12          1.10         -0.12         6.48 o                         
   6   1  -7        173.89        188.47        11.72 o                         
  -6   1  19         24.78         20.48         8.07 o                         
  -6   1  20          0.78          6.90         7.42 o                         
  -6   1  21         21.28         20.52         9.30 o                         
  -1  -3  21          0.00          0.89        10.58 o                         
  -1   3  -1         13.58          9.95         5.71 o                         
  -6   2  16          0.18          5.14         5.78 o                         
  -6   3  16          3.61          6.85         7.50 o                         
  -6   2  17          0.23          4.10         6.10 o                         
  -6   2  18          1.63          4.84         8.05 o                         
  -6   3  17          3.42          0.84         6.29 o                         
  -6   3  18         20.38         14.80         7.89 o                         
   1  -2   4        465.20        468.26        11.76 o                         
   4   1  -6        342.07        371.72        20.48 o                         
   6   0  -6       1309.28       1464.20        18.82 o                         
  -6   2  19         11.27         21.12         6.45 o                         
  -6   2  20          0.19         -2.27         8.16 o                         
   3  -1  -2       2589.81       2401.22        23.27 o                         
   6  -4   8        124.06        101.98         8.10 o                         
   6   4  -7          8.59         15.50         9.62 o                         
   3   0  -4        412.08        372.92        14.83 o                         
  -1   2   0          0.88          3.11         6.46 o                         
   6  -4   7         28.25         25.21         5.69 o                         
   6  -1  -5         17.91         21.32         6.67 o                         
   1  -4  17          9.18         11.96         7.93 o                         
   1  -2   3        317.69        308.86        10.40 o                         
   1   2  -3          1.60          3.91         7.84 o                         
  -1  -1   4        652.99        601.27        24.85 o                         
   4   3  -6         51.02         50.36         8.76 o                         
  -1   1   1       3363.09       3387.37        34.64 o                         
   1  -1   0         31.15         16.15        10.95 o                         
   3  -1  -3          0.84          4.09         6.96 o                         
  -1   2   1        164.15        156.16         8.50 o                         
  -1   3   2          7.48          4.34         5.80 o                         
   1  -2   2          0.02          0.11         6.79 o                         
   6  -1  -6         39.59         41.24         6.36 o                         
   2  -1  -2       2381.77       2353.17        25.71 o                         
   6   1  -8          9.54          5.68         9.54 o                         
   6  -2  -5         26.19         27.25         5.65 o                         
   6   3  -7         21.52         20.03        11.24 o                         
  -1   2   2        191.37        171.24         8.64 o                         
   1   2  -2        191.37        187.75        11.00 o                         
   4  -1  -5        137.56        144.48         8.67 o                         
   4   0  -6        188.17        208.64        11.09 o                         
   6  -5   6          4.01          9.01         6.67 o                         
   1  -2   1          2.25          7.60         8.44 o                         
   6  -5   5         10.73         12.35         6.99 o                         
  -1   1   2       2168.63       2050.07        27.33 o                         
   6   0  -8          4.36          8.83         6.96 o                         
   6   5  -3          6.49          2.72         7.78 o                         
   1   0  -2       1890.83       1757.56        49.38 o                         
   6  -5   4         74.67         55.48         6.79 o                         
   6  -2  -6          2.06          4.78         5.56 o                         
  -1   2   3          1.60          4.96         6.70 o                         
  -1   5  14         12.04         23.15         6.94 o                         
   6  -5   3          0.29         -6.19         6.19 o                         
   6   4  -5         55.92         61.45         8.86 o                         
   1   1  -2       2168.63       2019.56        39.48 o                         
   6  -1  -8          9.54         10.23         7.63 o                         
   1  -2   0          0.88         -0.96         7.11 o                         
   6  -2  -7         18.38         23.06         5.89 o                         
   1  -3   2         13.53         16.89         6.34 o                         
  -4  -1   2        196.30        191.93         9.54 o                         
  -4   1   1        115.00        107.96        11.48 o                         
   4  -1   2        933.60        937.63        18.57 o                         
   1   2   0          0.88          2.28         9.98 o                         
   4   3   2         15.32         12.20         6.54 o                         
  -1  -1   1       3363.09       3329.03        43.43 o                         
   2  -1   1         20.97         27.01        14.09 o                         
   6   1   2        102.37         86.33         7.50 o                         
  -6  -2   6          2.06          6.87         6.43 o                         
  -6   1   3          1.05          7.05         6.54 o                         
  -5   5   7          3.85         -0.08         6.13 o                         
  -4  -2   4          0.18          4.85         7.02 o                         
   1   4   2          2.09          3.56         6.76 o                         
   3  -3   5          8.40         -0.08         4.84 o                         
   3   1   0        127.76        151.82        10.50 o                         
  -1  -3   5        736.22        826.64        18.28 o                         
  -1   2   0          0.88          1.95        15.29 o                         
  -1   4   2          1.33          1.88        10.80 o                         
   2   0   0      10621.97      10144.15        68.46 o                         
   6  -1   3        370.64        385.19        11.45 o                         
   6   0   2       1555.98       1589.68        17.56 o                         
  -3   2   1       2304.04       2042.17        36.78 o                         
  -6   0   4        561.57        533.45        12.09 o                         
  -4  -1   3        538.04        493.82        12.41 o                         
  -4   0   2         41.55         36.90         8.52 o                         
   3  -1   1        293.27        326.68        15.91 o                         
   3   0   0         29.56         31.56        12.68 o                         
   4  -2   3        509.82        530.73        17.74 o                         
   4   1   0       1352.58       1414.80        18.18 o                         
   6   1   1         45.03         52.09         7.14 o                         
  -3   1   1       5036.75       4750.71        45.51 o                         
  -1  -2   3          1.60          5.51         9.84 o                         
   1  -3   5        441.53        468.17        21.90 o                         
   6   2   1         13.44         20.40         7.14 o                         
  -4   2   2        795.65        796.44        20.49 o                         
   1   3   0         19.63         18.57         8.85 o                         
   6  -2   4          0.04         -1.77         8.70 o                         
  -4   1   2        196.30        195.58        12.70 o                         
   1   4   1         11.89         13.03         9.90 o                         
   4  -1   1         79.46         78.29        10.76 o                         
   6  -1   2        102.37         89.66         8.41 o                         
   4   3   0        231.64        242.02         9.39 o                         
  -3  -1   3          0.84          3.20         8.37 o                         
   3   2  -1       2304.04       2215.20        23.72 o                         
   6   1   0        269.29        253.69         9.00 o                         
   6   2   0        192.50        205.92         8.85 o                         
  -4  -2   6         92.62        100.66         7.93 o                         
   4   1  -1        115.00        104.93         8.70 o                         
   4   2  -1       1029.65       1123.51        16.17 o                         
  -6   1   5         17.91         15.10         6.39 o                         
  -4   3   3         88.52         85.70        12.38 o                         
  -3   0   2         28.30         22.25         9.98 o                         
   1   2  -1        164.15        156.17        12.82 o                         
   6   0   0        119.82        122.94         8.37 o                         
  -6   0   6       1309.28       1337.97        16.66 o                         
   1   1  -1       3363.09       3203.28        42.91 o                         
   6  -2   3         59.79         60.22         9.40 o                         
   6  -1   1         45.03         47.20         9.07 o                         
   6   1  -1         37.80         41.14         6.87 o                         
   6   2  -1        360.94        378.73        10.02 o                         
  -4  -2   7          0.24          9.01         6.54 o                         
  -1  -2   4        256.68        260.27        13.12 o                         
   1   4   0        205.60        216.78        12.77 o                         
   4  -2   2         10.74         16.99        10.76 o                         
  -4   1   3        538.04        510.51        14.78 o                         
   1   3  -1          1.62          6.43         8.80 o                         
   3   2  -2        642.09        637.11        14.59 o                         
   4  -1   0       1352.59       1427.50        23.39 o                         
   4   2  -2        795.65        833.77        14.44 o                         
  -4   0   4       1422.82       1343.46        19.49 o                         
  -4   2   3         32.78         32.68         9.57 o                         
  -2  -1   3         15.33         18.09        10.01 o                         
   6   1  -2          1.14          9.43         8.13 o                         
   6   2  -2          0.06          6.76         6.97 o                         
  -3   1   2       2589.81       2373.32        31.70 o                         
  -1   4   1          0.00          0.12        14.09 o                         
   4   3  -2        148.69        149.43         8.76 o                         
   6  -3   5         73.97         69.32        10.23 o                         
   6  -2   2        111.69        104.55         9.99 o                         
   6  -1   0        269.29        261.43        10.25 o                         
  -2   1   1       1282.91       1147.86        30.03 o                         
   1  -3   6         72.57         81.10        12.59 o                         
   1   5   1         33.00         34.51        11.16 o                         
  -1   3   0         19.63         18.46        16.59 o                         
   6   0  -2         86.52         80.24         7.83 o                         
   6   2  -3        489.10        476.48        10.77 o                         
  -4   3   4         35.08         39.99        10.25 o                         
   1  -2   3        317.69        320.41        23.93 o                         
   4   0  -2         41.55         40.07         8.64 o                         
   6   1  -3          1.05          1.52         6.81 o                         
   6   3  -3        137.87        144.98         8.14 o                         
  -1  -2   5       1418.78       1502.84        24.29 o                         
   1   2  -2        191.37        176.15        13.04 o                         
   3   2  -3        667.36        607.53        14.15 o                         
   4   1  -3        538.04        502.88        12.54 o                         
   4   3  -3         88.52         80.51         7.93 o                         
   6  -1  -1         37.80         43.19         8.55 o                         
   1   4  -1          0.00          2.04         8.44 o                         
   3   0  -2         28.30         30.29        10.22 o                         
   6  -2   1         13.44         16.56         8.62 o                         
  -4   2   4          0.18          3.55         9.21 o                         
   4  -1  -1        115.00        118.87        11.67 o                         
   6   2  -4        167.36        172.88         8.65 o                         
   1   3  -2          7.48          8.16         8.79 o                         
   6   3  -4         16.03         17.98         6.85 o                         
   4  -2   1         66.37         61.70        11.82 o                         
   4   2  -4          0.18          5.75         7.35 o                         
   6   1  -4        130.98        135.11         8.17 o                         
  -1  -1   3         15.09         19.59        13.96 o                         
   1   1  -2       2168.63       2067.83        34.13 o                         
   4   1  -4       1279.33       1337.79        18.15 o                         
   6  -1  -2          1.14          6.55         6.69 o                         
   6   4  -4          1.34          9.75         7.71 o                         
  -1  -2   6        202.92        205.78        10.89 o                         
   6   3  -5          3.74         -0.08         6.76 o                         
   2   0  -2       2892.83       2663.93        35.67 o                         
   2   1  -3         15.33         13.04        10.11 o                         
   6   0  -4        561.57        553.55        11.88 o                         
   6   1  -5         17.91         19.46         7.42 o                         
   1   4  -2          1.33          0.68         9.56 o                         
   3   1  -4        762.48        716.84        15.29 o                         
   4  -1  -2        196.30        201.47        12.98 o                         
   6   3  -6         20.64         22.99         7.11 o                         
   1  -4  17          9.18          9.03         9.65 o                         
   1   2  -3          1.60          6.84         9.83 o                         
   1   3  -3        122.04        127.52        12.03 o                         
   4   1  -5        137.56        140.07         9.18 o                         
  -6   4  15          9.34          8.37        10.23 o                         
  -2   1   2       2381.77       2154.41        37.17 o                         
   4   0  -4       1422.82       1365.57        19.32 o                         
  -6   0  22          0.93          1.14         8.32 o                         
  -1  -1   4        652.99        596.32        18.18 o                         
   4  -2   0       2265.57       2313.08        34.01 o                         
   4   2  -6         92.62         98.53         8.01 o                         
   6   2  -7         18.38         21.50         6.78 o                         
   6   1  -7        173.89        178.60         8.50 o                         
  -6   2  20          0.19          3.53         8.13 o                         
   3  -1  -2       2589.81       2326.22        30.90 o                         
  -4  -1  23          7.86          0.36         7.75 o                         
  -4   5  11          2.88          0.72         9.31 o                         
   1  -2   4        465.20        475.98        22.15 o                         
   1   1  -3         15.09         19.53        13.82 o                         
   6  -2  -2          0.06          5.24         8.32 o                         
  -1   0   2       1890.83       1798.08        38.16 o                         
   2  -1  -1       1282.91       1246.16        30.95 o                         
   4   2  -7          0.24          1.19         6.78 o                         
   4   3  -7          0.00          1.59         7.17 o                         
   1   3  -4         43.19         39.47        10.49 o                         
   6  -1  -5         17.91         13.28         6.93 o                         
   6   1  -8          9.54          2.82         6.97 o                         
   1   2  -4        256.68        258.35        13.42 o                         
   3   1  -6        925.72        953.63        16.54 o                         
   4   1  -7         55.43         66.53         7.81 o                         
   4  -2  -1       1029.66       1036.31        22.57 o                         
   4  -1  -4       1279.33       1368.55        20.49 o                         
   4   0  -6        188.17        201.45        10.26 o                         
   4   2  -8          0.05         -0.18         6.55 o                         
   6  -2  -3        489.10        474.17        12.73 o                         
   6   1  -9         51.80         56.43         7.47 o                         
   1   4  -4         72.69         74.52        10.01 o                         
   6  -1  -6         39.59         39.00         6.85 o                         
   6   0  -8          4.36         11.57         7.03 o                         
   6   2 -10        127.72        112.84         8.28 o                         
   1  -3  18          5.24          6.01        10.08 o                         
   1  -3  19          0.40         -1.56         9.84 o                         
   1  -3  20          0.85          0.33         8.34 o                         
   4   1  -8         21.82         17.05         7.41 o                         
  -4   2  22          2.99         18.18         8.32 o                         
   2   0  -4        795.98        656.13        18.33 o                         
   6  -4   9          1.92          2.19        12.76 o                         
   6  -4  10         17.00         11.97        17.14 o                         
   1   1  -4        652.99        625.76        19.86 o                         
   6  -4  11          0.18          0.24        14.62 o                         
   6   1 -11          2.77          0.48         7.12 o                         
   6  -4  12          1.10          3.74        15.28 o                         
   1  -2  21          5.83          6.08         7.81 o                         
   1   3  -6        546.75        578.64        15.71 o                         
   4  -1  -6        342.07        348.94        11.78 o                         
  -1   0   4        528.29        505.52        20.01 o                         
   1  -2  19          0.03          7.17         7.62 o                         
   1   1  -5        421.10        400.65        15.93 o                         
   1  -1  23          8.54          4.84         8.55 o                         
   1   2  -7        176.35        150.28         9.83 o                         
   1   1  -6         28.81         26.20         9.65 o                         
   1   0  -4        528.29        517.13        19.82 o                         
   1   0  22          0.00         12.41         9.40 o                         
   1   1  23          8.54         -0.36        10.31 o                         
   1   0  20          0.01          3.26         7.41 o                         
   1   1  22          0.19          2.81         7.78 o                         
   6  -3  16         15.71         25.25        10.16 o                         
   1   0  18         29.90         12.12         7.29 o                         
   1   2  22         15.11         14.11         8.25 o                         
   1   1  20          7.84          1.14         8.04 o                         
   6  -3  15         30.45         21.90         9.93 o                         
   1   0  -6         30.93         32.48        10.47 o                         
   1   2  20          3.14          5.81         7.44 o                         
   1   3  20          0.85          1.91         9.34 o                         
   1   1  18          0.51          5.63         6.82 o                         
   1   3  19          0.40         -4.04         7.80 o                         
   1   4  18          7.81          9.18        10.19 o                         
   6  -3  13          5.55         -3.05         9.60 o                         
   1   4  17          9.18          9.19         8.11 o                         
   6  -3  12          0.00          5.81         9.03 o                         
   6  -2  18         12.77          3.68         8.23 o                         
   1   5  14          1.95         15.56        10.38 o                         
   1   4  16          0.23         -3.62         8.10 o                         
   1   4  15          0.00         -0.98         7.39 o                         
   1   5  13          5.80         13.96         7.93 o                         
   1   5  12          0.08         10.14         9.62 o                         
   1   6   6         11.80          0.30        12.00 o                         
   1   6   5         18.86         13.93        11.72 o                         
   6  -1 -21         21.28         19.82         7.83 o                         
   6  -3 -13          3.63          8.49         9.43 o                         
   1   6   1         13.90          8.85        13.91 o                         
   6  -2 -20          0.19          4.93         9.81 o                         
   6  -3 -16          3.61         12.02         9.36 o                         
   6  -3 -17          3.42          2.45         7.96 o                         
   1   0   6        244.31        234.72        12.45 o                         
   6  -3 -18         20.38         22.21         8.25 o                         
   6  -4  -9          0.17         -3.11        10.47 o                         
   6  -4  -6         12.52         12.06        10.97 o                         
   1   1   7         74.78         60.94         8.61 o                         
   6  -4 -11         19.41         13.45         9.60 o                         
   6  -4 -10         11.01         11.30         9.16 o                         
   6  -4 -12         23.38         10.58        10.04 o                         
   6  -4  -4          1.34         -0.50        13.34 o                         
   6  -4 -13         34.32         32.24        10.50 o                         
   6  -4 -15          9.34          2.07        10.71 o                         
   6  -4 -14          5.24          6.23         8.19 o                         
   1   1 -23         11.57         12.65         7.20 o                         
   1   1   6          5.99         11.21         8.43 o                         
   1   0   4       2975.32       2896.98        35.70 o                         
  -1   2 -18         19.50         25.96         7.92 o                         
  -1   4 -14        131.33        129.93        12.71 o                         
  -1   4 -13         13.68         12.08         9.80 o                         
   1   1   5         42.11         35.98         9.71 o                         
  -1   2 -19          0.03          0.03         7.35 o                         
  -1   3 -18          5.24          9.48         8.08 o                         
  -1   4 -15          0.00         -1.22         9.04 o                         
   1  -1 -23         11.57         12.45         7.95 o                         
  -1   2 -20          3.14         11.85         7.66 o                         
  -1   3 -19          0.40         -6.51         8.28 o                         
  -1   4 -16          0.23          2.07         9.43 o                         
  -1   1 -20          7.84          6.90         7.32 o                         
  -1   3 -20          0.85         -0.99         8.25 o                         
  -1   4 -17          9.18          8.29         9.84 o                         
  -1   1 -21          6.16         13.69         7.56 o                         
  -1   2 -22         15.11         24.13         8.05 o                         
  -1   4 -18          7.81          9.95        10.79 o                         
  -1   1 -22          0.19         -8.13         8.13 o                         
   1   1   4        208.24        178.87        14.42 o                         
  -1   1 -23          8.54          5.27         8.20 o                         
   1   2   4        465.20        485.72        15.61 o                         
   4   0   8         12.08          9.83         7.29 o                         
  -1   0 -22          0.00         -5.80         7.59 o                         
  -1   0  -4       2975.32       2622.16        34.03 o                         
   4  -1   6          9.67          9.69         7.14 o                         
  -1  -1 -21          6.16         17.77         8.02 o                         
  -1   1  -2        275.62        244.95        23.90 o                         
   1  -3 -20          1.45         -4.27         8.53 o                         
  -1  -1 -23          8.54          8.68         8.29 o                         
  -1   5 -13          5.80          7.69        15.05 o                         
  -1   5 -12          0.08          4.61        15.90 o                         
   1   1   3         43.80         35.91        14.06 o                         
   1   2   3        317.69        322.11        14.80 o                         
   6  -2   5         28.94         26.62         9.24 o                         
   6  -1   7         13.61         16.98         7.02 o                         
   6   0   8         88.02         78.14         7.36 o                         
  -1  -2 -22         15.11         16.18         8.37 o                         
  -1   5 -11          8.92          7.08        13.40 o                         
   1  -2  -2        191.37        178.59        14.72 o                         
   4   0   6        154.41        134.18         9.21 o                         
   6  -5  -9          0.02          2.27        13.63 o                         
   6   1   8          0.59         -5.00         6.88 o                         
   1  -4 -18         18.56         28.77        10.11 o                         
   6   2   7        249.66        221.24         9.01 o                         
  -1  -1  -4        208.24        180.98        12.33 o                         
   1  -4 -13        216.38        231.86        11.48 o                         
   1   2   2          0.02          2.93         9.93 o                         
   1   3   1         13.57         17.80         9.18 o                         
   3  -1   3        294.35        279.40        14.57 o                         
   6  -1   5          0.02          0.90         8.53 o                         
   6   0   6        103.65         88.31         7.39 o                         
  -1   0  -2       2728.99       2744.75        45.96 o                         
   1   1   2        275.62        249.08        15.20 o                         
   3  -2   1        185.52        189.95        18.18 o                         
   6  -2   3         59.79         61.25         9.46 o                         
  -1  -1  -3         43.80         34.55        11.57 o                         
   6   2   5         28.94         28.67         7.36 o                         
  -1  -2  -5         11.51         13.51         8.65 o                         
   1  -3  -4         43.19         40.46         9.75 o                         
   4   2   4          8.21         11.01         6.96 o                         
   6  -1   4         63.34         53.82         9.31 o                         
  -1   5 -10         13.33          1.70         8.32 o                         
   1   2   1          2.25          5.18        10.26 o                         
   4   1   4         22.24         21.72         7.59 o                         
   6   2   4          0.04          0.35         6.99 o                         
   6   3   3         83.88         65.89         7.83 o                         
   1  -5 -14         12.04         28.44        10.20 o                         
   1  -2  -1        164.15        169.87        17.77 o                         
   3   1   3        294.35        281.11        11.31 o                         
   6  -2   2        111.69        104.97        11.27 o                         
   6   0   4          5.84          6.17         6.85 o                         
   8   0   4         13.47         13.81         6.91 o                         
  -1  -2  -4        465.20        460.55        14.08 o                         
   1  -5 -13          0.38         12.74        10.16 o                         
   6  -3   0        161.56        166.39        13.21 o                         
   6   1   4         63.34         51.07         7.12 o                         
   2   0   2        501.36        424.59        17.94 o                         
   3  -1   2         24.68         26.43         9.19 o                         
   6  -1   3        370.64        412.42        13.25 o                         
   1  -3  -3        122.04        124.52        12.79 o                         
   4   1   3        764.93        850.08        14.68 o                         
   6   2   3         59.79         55.63         7.47 o                         
  -6   0 -18          0.13         -1.68         9.45 o                         
  -1  -1  -2        275.62        236.04        15.01 o                         
   1   1   1       5409.30       5500.76        53.33 o                         
   1   3  -1          1.62          2.19        10.34 o                         
   1  -5 -11          0.05          8.22        10.02 o                         
   4   3   1         27.75         27.36         7.21 o                         
   6   1   3        370.64        398.16        10.61 o                         
   4  -1   2        933.60        967.91        19.50 o                         
   6   3   1          2.62          6.05         7.08 o                         
  -1  -2  -3        317.69        326.05        14.53 o                         
   3   1   2         24.68         24.23         8.74 o                         
   6   2   2        111.69        111.88         8.02 o                         
   1   2   0          0.88          2.73        10.43 o                         
   2  -1   1         20.97         22.96        12.97 o                         
   3   0   2       1377.95       1151.63        20.94 o                         
   6  -2   1         13.44         17.10         8.56 o                         
   6  -1   2        102.37         92.14         8.85 o                         
   8   0   2        217.35        238.52         9.12 o                         
  -6  -2 -17          0.12          3.64         7.74 o                         
   3   2   1        185.52        205.57        10.77 o                         
   4   0   2       1142.92       1202.83        19.31 o                         
   6   0   2       1555.98       1757.36        19.46 o                         
   6   1   2        102.37         87.93         8.25 o                         
   4   2   1         66.37         54.13         8.16 o                         
   6  -3  -1       1801.22       1781.37        28.88 o                         
   2   1   1         20.97         23.44        11.06 o                         
  -1  -3  -4         72.74         76.55         8.58 o                         
   1   3  -2          7.48          9.92         8.98 o                         
   3  -1   1        293.27        327.58        16.36 o                         
   6  -1   1         45.03         52.61         8.31 o                         
   6   1   1         45.03         51.34         7.39 o                         
  -4  -1  -5         34.25         51.35         7.63 o                         
  -1  -2  -2          0.02          1.05         8.29 o                         
   1  -3  -2          7.48          9.06        10.80 o                         
   4   1   1         79.46         85.52        10.13 o                         
   6  -2   0        192.50        204.22        11.27 o                         
   6   2   0        192.50        205.66         8.97 o                         
  -2  -1  -2         81.05         80.47        11.39 o                         
   4  -1   1         79.46         75.16         9.54 o                         
   8   0   0         18.80         24.37         7.48 o                         
   1  -4  -4         72.68         79.58        11.31 o                         
   3  -2   0         17.49         20.82        14.44 o                         
   6   3  -2       1391.66       1453.40        16.54 o                         
  -4   0  -4        219.28        200.70        11.01 o                         
   4  -2   0       2265.57       2495.93        35.40 o                         
  -4  -1  -4         22.24         20.46         7.80 o                         
  -1  -3  -3         96.22        104.90         8.94 o                         
  -1   3  -4         72.75         79.31        19.25 o                         
   1   1   0         31.15         18.37        16.14 o                         
   1   2  -1        164.15        156.28        13.36 o                         
   6   1   0        269.29        250.69         9.37 o                         
   6  -3  -2       1391.66       1472.03        25.66 o                         
   6   0   0        119.82        127.18         8.61 o                         
   1   3  -3        122.04        126.58        11.42 o                         
   4   1   0       1352.58       1376.24        18.61 o                         
   4   2  -1       1029.65        938.21        15.65 o                         
   6  -2  -1        360.94        366.85        13.13 o                         
  -3  -1  -2         24.68         27.96         9.18 o                         
  -3   0  -2       1377.95       1212.33        21.75 o                         
   6   2  -2          0.06          9.95         7.32 o                         
  -1  -2  -1          2.25          4.52        10.71 o                         
  -1   4  -7          7.00          9.27        14.48 o                         
   6   1  -1         37.80         35.08         7.36 o                         
   6   3  -4         16.03         14.93         7.77 o                         
   8  -1  -2        336.70        377.20        10.86 o                         
  -2  -1  -1         20.97         21.75        11.10 o                         
   4  -1   0       1352.59       1402.38        23.81 o                         
   4   0   0       2336.01       2367.13        27.10 o                         
  -1  -3  -2         13.53         14.08         9.40 o                         
   1  -4  -3          0.00          2.37        11.22 o                         
   6  -1  -1         37.80         40.49         9.10 o                         
  -4   1  -3        764.93        850.80        19.19 o                         
  -3   1  -2         24.68         27.07        11.63 o                         
   3  -1   0        127.76        141.97        13.97 o                         
   3   0   0         29.56         33.62        11.24 o                         
   4   1  -1        115.00        118.88        10.73 o                         
   4   3  -4         35.08         34.72         7.78 o                         
   6   1  -2          1.14          1.68         6.93 o                         
  -4  -1  -2        933.60        955.51        16.05 o                         
  -4   0  -2       1142.92       1246.75        20.19 o                         
  -1   5 -12          0.08          0.51        11.03 o                         
   6  -3  -3        137.87        151.82        12.89 o                         
  -6   0  -4          5.84          8.91         7.14 o                         
   2   0   0      10621.97      11103.46        74.58 o                         
   6  -2  -2          0.06          6.05         7.54 o                         
  -4  -2  -2         10.74         14.42         7.77 o                         
   3   1  -1       5036.75       5009.06        37.90 o                         
   6   2  -4        167.36        183.92         9.10 o                         
   1  -6  -3         26.76         25.32         7.17 o                         
   1  -4  17          9.18         -0.02         6.33 o                         
   1  -2  18         19.50         19.79         4.78 o                         
   1  -6  -2          3.06          2.31         6.13 o                         
   6   1 -17          2.18          1.83         4.75 o                         
   1  -6  -1         15.81         14.00         6.64 o                         
   1  -5  -7          0.11          3.56         7.68 o                         
   1  -4  16          0.23          0.15         4.70 o                         
   1  -3  17          1.95          3.94         4.40 o                         
   1  -2  17          0.50         -1.65         4.54 o                         
   1  -6   0         28.42         23.44         5.59 o                         
   1  -6   1         13.90         11.42         6.51 o                         
   1  -6   2          8.79          4.24         6.60 o                         
   1  -6   3          2.66         10.80         6.11 o                         
   1  -6   4          0.00          6.36         6.31 o                         
   1  -6   5         18.86          7.93         5.38 o                         
   1  -6   6         11.80         12.05         5.35 o                         
   1  -5  12          0.08          2.66         5.54 o                         
   1  -4  15          0.00         -2.10         4.76 o                         
   1  -3  16          0.20          2.09         5.48 o                         
   1  -5  11          8.92          5.09         4.87 o                         
   1  -4  14        131.33         96.11         6.67 o                         
   1  -5  10         13.33          5.38         4.64 o                         
   1  -3  15          7.31          9.34         4.48 o                         
   1  -5   9         17.27         18.64         4.69 o                         
   1  -4  13         13.68         13.13         4.87 o                         
   1  -5   8          8.66         10.46         4.73 o                         
   1  -4  12          1.18          4.82         4.78 o                         
   6   2 -17          0.23          0.51         4.81 o                         
   6   4  -2          9.73         10.10         6.14 o                         
   6   4  -1         10.07          7.83         6.43 o                         
   6   4   1         13.28         11.39         5.78 o                         
   6   4   2         78.50         62.74         7.05 o                         
   1  -5   7          0.43          0.99         4.73 o                         
   1  -4  11         17.86         14.71         4.94 o                         
   1  -3  13        546.20        500.67         9.18 o                         
   6   1 -20          0.78          3.55         5.38 o                         
  11   2  -1         18.63         16.59         6.88 o                         
  10   2 -13          5.02          8.58         5.23 o                         
  10   2 -12          9.61          8.44         6.02 o                         
  10   2   0         52.88         58.08         6.85 o                         
   9   2 -12         12.44         14.71         4.81 o                         
   9   2   0         16.59         21.89         6.48 o                         
   8   2 -11         40.05         35.82         5.20 o                         
   8   2 -10        136.05        127.27         6.28 o                         
   7   2  -9          8.49         12.80         3.52 o                         
   7   2  -8         17.45         16.02         4.33 o                         
   7   2  -3        651.73        634.90         9.60 o                         
   7   2  -2         56.99         64.75         5.27 o                         
   5   1 -17         34.38         37.63         4.13 o                         
   5   0 -22          5.48         13.84         6.04 o                         
   5  -1  16         30.88         30.92         5.74 o                         
   4   1 -15        113.88        107.19         5.68 o                         
   3   1 -11        318.15        352.64         7.24 o                         
   2  -3  17         15.77         17.43         5.14 o                         
   1  -3  16          0.28          4.45         5.12 o                         
   0  -1 -16          2.29          4.12         3.49 o                         
   0  -1   8        170.29        161.40         5.80 o                         
   0  -4  15          0.07          4.87         3.25 o                         
  -2  -3   9         12.14         16.12         4.85 o                         
  -2  -5  11          1.24          4.09         4.66 o                         
  -3  -3   4         74.65         85.11         5.47 o                         
  -3  -5   7         26.16         25.81         5.41 o                         
  -4  -4  -4         30.24         31.11         7.02 o                         
  -4  -4  -3         35.13         38.09         6.75 o                         
  -4  -4  -2         14.98         20.01         6.16 o                         
  -4  -5   0          0.69          6.66         6.40 o                         
  -4  -5   1         33.52         31.41         6.99 o                         
  -4  -5  -7          6.22          8.62         7.96 o                         
  -1  -4  13         57.48         50.63         5.75 o                         
  -1  -3 -19          3.78          8.05         8.52 o                         
  -1  -2   9         42.49         46.53         5.03 o                         
   2  -1 -21          5.35         12.97         5.23 o                         
   4  -1  15          7.64          7.93         6.39 o                         
   8   2  -1        266.98        277.86         8.58 o                         
  11   2  -2          7.32          9.21         7.38 o                         
  10   2 -11          2.13          4.03         5.53 o                         
  10   2 -10          2.85         10.55         6.64 o                         
  10   2  -1         59.26         57.24         6.57 o                         
   9   2 -11         41.01         35.98         5.47 o                         
   9   2 -10         45.87         49.49         6.29 o                         
   9   2  -1        225.54        232.69         7.99 o                         
   8   2  -9         27.90         24.22         5.12 o                         
   8   2  -8         26.23         32.89         6.19 o                         
   8   1 -19         20.18         22.33         6.90 o                         
   7   2  -7         15.08         15.94         3.41 o                         
   7   2  -6         31.69         30.72         4.03 o                         
   7   2  -5         41.39         37.23         3.65 o                         
   7   2  -4         15.25         18.66         4.18 o                         
   7   1 -19          9.63         11.99         4.30 o                         
   5   1 -16        105.33         97.77         4.85 o                         
   4   1 -14        519.37        561.87         8.50 o                         
   3   0 -18          4.01          8.64         5.14 o                         
   3  -2  17          6.21          7.48         5.38 o                         
   1  -1 -18          1.52          3.50         6.43 o                         
   1  -2 -21          5.89          5.03         6.66 o                         
   0  -2 -19          0.01          1.79         5.05 o                         
   0  -2  12         25.37         25.96         3.56 o                         
  -2  -4  11         47.21         49.58         4.55 o                         
  -3  -4   7         10.98         14.44         4.81 o                         
  -3  -5   8          1.59          7.33         5.48 o                         
  -4  -4  -5          6.27          9.89         7.20 o                         
  -4  -4  -1         26.68         33.61         6.31 o                         
  -4  -4   0        193.36        191.78         7.83 o                         
  -4  -5   2          1.15         11.97         6.42 o                         
  -4  -5  -8          4.58          6.72         9.71 o                         
  -4  -4  -6         53.46         48.66         8.91 o                         
  -3  -3   5         28.88         37.57         4.79 o                         
  -1  -3  12        355.32        354.64         7.56 o                         
   8   2  -2        719.47        718.42        10.82 o                         
  11   2  -6         78.42         66.63         7.53 o                         
  10   2  -9         22.01         26.20         5.74 o                         
  10   2  -8          1.65          8.95         6.69 o                         
  10   2  -2          0.79         14.92         6.63 o                         
   9   2  -9          8.75          8.61         5.00 o                         
   9   2  -8         69.47         79.78         7.26 o                         
   9   2  -3         69.61         71.86         7.24 o                         
   9   2  -2         99.90         94.62         7.33 o                         
   8   2  -7         44.18         48.17         5.59 o                         
   8   2  -5         91.08        100.40         7.38 o                         
   8   2  -4        102.69        109.27         7.39 o                         
   8   2  -3         64.21         63.16         6.67 o                         
   7   1 -18          2.04          3.14         3.91 o                         
   7   0  14          4.53          8.19         7.90 o                         
   5   1 -15        668.34        714.47         8.55 o                         
   4   0 -20          1.65          6.67         4.78 o                         
   3   1 -10        167.78        173.10         5.93 o                         
   3  -1 -22         18.17         25.57         6.26 o                         
   3  -3  19         43.26         35.92         6.69 o                         
   2  -1  13         21.31         25.90         5.42 o                         
   1   0 -12        692.63        772.93        10.23 o                         
   1  -3  17         42.48         43.76         6.49 o                         
   0   0  -6       2288.05       2269.04        21.11 o                         
   0  -1 -15         21.44         26.17         4.64 o                         
   0  -3 -21          0.66          2.13         5.66 o                         
   0  -3  15        590.46        552.20         8.41 o                         
   0  -4  16          0.79          2.81         3.49 o                         
  -2  -3 -15        107.09        122.46        10.71 o                         
  -2  -3  10         82.00         77.51         5.03 o                         
  -2  -4  12         11.19         15.99         5.27 o                         
  -2  -5  12          3.76          9.93         4.91 o                         
  -3  -4   8         13.53         15.52         5.53 o                         
  -4  -4   1        700.77        718.17         9.99 o                         
  -4  -4   2         40.13         38.76         5.95 o                         
  -4  -5   3          6.56          8.47         5.32 o                         
  -1  -4  14        133.99        103.29         6.76 o                         
  -1  -2  10         11.82         10.40         4.88 o                         
  -1  -1   5        127.35        106.08         7.74 o                         
   2  -3  18          8.19          9.18         5.45 o                         
   2  -2 -23          1.23          5.95         6.36 o                         
   2  -2  16         33.08         33.43         5.29 o                         
   3   1   2          5.83          7.51         8.28 o                         
   4  -2  18         38.06         22.85         6.31 o                         
   4   1 -13        100.82         94.06         5.78 o                         
   9   2  -7         10.52         19.26         6.20 o                         
  10   2  -3         13.81         15.52         6.34 o                         
  10   2  -7         25.49         27.55         5.60 o                         
  10   2  -5          0.68          5.44         5.32 o                         
  10   2  -4         11.21         16.59         5.23 o                         
   9   2  -6         19.50         26.98         5.80 o                         
   9   2  -5         44.04         40.52         5.92 o                         
   9   2  -4         81.91         80.18         6.34 o                         
   5  -2  19         15.18         18.00         6.25 o                         
   3   1  -9        255.23        266.33         6.75 o                         
  -3   0 -16         21.57         25.13         5.60 o                         
   3  -1  15         14.60         13.93         5.60 o                         
   2  -1 -20         35.15         29.81         4.58 o                         
   0  -1   9       1673.72       1705.77        14.08 o                         
   0  -2  13        445.49        445.53         6.84 o                         
  -2  -2   7          9.44         13.55         4.67 o                         
  -2  -5  13          8.59         15.04         5.17 o                         
  -3  -3   6         59.12         55.33         4.82 o                         
  -4  -5   4          3.49          9.34         5.60 o                         
  -4  -5   5         56.89         51.74         6.94 o                         
  -4  -5  -9          4.06          2.94        11.66 o                         
  -4  -4  -7          7.95         10.25         9.16 o                         
  -3  -5  10         70.62         62.89         6.66 o                         
  -3  -4   9         34.19         38.39         5.99 o                         
  -1  -3  13        677.82        666.85         9.54 o                         
  -2   0 -14        101.30        116.63         5.50 o                         
   4  -1 -23         25.01         32.72         7.06 o                         
   4   0  12         59.93         55.48         7.57 o                         
   8   1 -17         51.80         48.60         6.36 o                         
   7   1 -17          6.12         10.35         4.16 o                         
   5   1 -14        324.01        309.81         6.33 o                         
   5   0 -20         29.29         29.81         4.82 o                         
   5  -1  17         31.09         26.53         5.95 o                         
   4   1 -12         44.26         45.61         5.30 o                         
   3   1  -8        249.50        236.61         6.70 o                         
  -3   0  12         76.53         91.87         7.23 o                         
   3  -1 -21          2.39         15.64         6.11 o                         
   3  -2  18          1.16          3.19         5.59 o                         
   1  -2 -20          3.81          8.31         7.81 o                         
   0  -4  17         31.49         27.39         3.92 o                         
  -1  -4  15          1.90          9.39         6.64 o                         
  -2  -3  11         22.76         15.07         4.37 o                         
  -2  -4  13         39.21         50.43         6.07 o                         
  -3  -2  -3         57.57         60.11         7.99 o                         
  -3  -2  -2        674.47        677.12        12.86 o                         
  -3  -2  -1        679.64        717.48        12.60 o                         
  -3  -3   7          7.30         10.31         5.09 o                         
  -4  -4   4         44.17         48.09         6.72 o                         
  -4  -5   6         81.22        100.24         7.45 o                         
  -1  -3 -18         25.14         28.35         8.98 o                         
  -1  -2  11         31.22         30.83         5.32 o                         
  -1  -1   6         11.82         13.91         6.75 o                         
   4  -1  16         25.60         32.90         6.70 o                         
   7   1 -16        132.65        118.51         5.21 o                         
   6   1 -15         88.33         81.68         6.42 o                         
   5   1 -13          3.33          5.75         4.78 o                         
   4   1 -11         19.66         21.32         5.08 o                         
   3   1  -7         14.80         16.42         5.56 o                         
   3   0 -16          0.76          6.16         5.81 o                         
  -2   0  10          0.41          5.29         5.69 o                         
   2  -1 -19        207.79        215.25         7.36 o                         
   2  -1  14        155.31        153.11         7.02 o                         
   2  -2  17         13.40         15.74         6.01 o                         
   2  -3  19          8.29         10.74         6.02 o                         
   1  -2  16          1.89          6.76         5.35 o                         
   1  -3  18         25.14         22.08         5.86 o                         
   0  -1 -14         41.64         41.99         4.82 o                         
   0  -1  10        170.45        165.85         6.46 o                         
   0  -2 -18        110.65        114.83         5.84 o                         
   0  -2  14        263.46        272.64         6.75 o                         
   0  -3  16         20.46         19.32         4.04 o                         
  -2  -2 -11         47.25         59.01         8.91 o                         
  -2  -2   8          7.46         12.97         4.43 o                         
  -2  -5  14         20.38         34.10         5.53 o                         
  -3  -2  -4       1612.31       1610.85        23.71 o                         
  -3  -2   0       2307.58       2524.03        20.43 o                         
  -4  -5   7          6.45         11.99         6.88 o                         
  -4  -4  -8         28.72         23.93        11.60 o                         
  -3  -3   8         42.53         46.20         5.63 o                         
  -3  -2   1        483.92        500.79        10.74 o                         
  -1  -3  14        266.68        268.73         7.87 o                         
   2   0 -14         13.76         10.71         4.69 o                         
   4  -1 -22          1.03          6.17         7.57 o                         
   4   0 -18         94.98         94.47         6.29 o                         
   9   1 -17         56.78         55.33         6.64 o                         
   8   1 -16         50.85         50.09         6.51 o                         
   7   1 -15        102.50        101.59         5.60 o                         
  -7   0 -18          5.74          8.34         4.60 o                         
   3  -1 -20         47.34         45.06         6.63 o                         
   3  -1  16         32.01         30.99         6.99 o                         
   0  -3 -20          0.01          8.83         5.57 o                         
   0  -4  18          0.10          4.69         3.91 o                         
  -1  -4  16          0.24          3.20         6.20 o                         
  -2  -3  12         18.98         21.74         4.55 o                         
  -2  -4  14        412.29        372.88         7.86 o                         
  -4  -5   8          0.76          4.57         7.47 o                         
  -4  -5 -10          4.11          1.65        13.88 o                         
  -3  -4  11          3.48          3.23         5.48 o                         
  -3  -2   2        315.50        329.28         9.33 o                         
  -1  -2  12         28.15         28.97         5.75 o                         
   6   1 -14        139.81        137.30         6.46 o                         
   9   1 -16        129.62        126.05         7.41 o                         
   8   1 -15        270.94        257.09         7.63 o                         
   5   1 -12         16.28         23.95         4.90 o                         
   3   1  -5       1591.78       1693.51        15.02 o                         
   3   1  -4        448.70        446.28        10.34 o                         
  -3   0 -14          6.40         11.61         6.04 o                         
   3  -2  19          9.55         13.33         6.82 o                         
   1  -2  17         31.02         34.57         7.32 o                         
   0  -3  17         21.10         20.91         4.19 o                         
  -2  -2   9          7.15         10.52         4.61 o                         
  -2  -3  13         30.24         37.24         5.68 o                         
  -3  -2  -5        139.88        134.06        13.46 o                         
  -3  -3   9         11.76         14.18         5.62 o                         
  -4  -3  -2         38.18         44.46         7.63 o                         
  -4  -3  -1         94.14         92.59         7.36 o                         
  -4  -3   0        195.59        188.94         8.20 o                         
  -4  -3   1       1029.02        984.54        13.24 o                         
  -4  -4   7          1.73         10.95         5.09 o                         
  -4  -5   9          5.69         20.73         7.20 o                         
  -4  -3  -3         36.14         41.12         8.26 o                         
  -3  -2   3        170.23        157.48         8.02 o                         
  -1  -4  17          9.66          7.86         7.24 o                         
  -1  -3  15         14.82          2.64         6.14 o                         
   2  -3  20          9.26          8.92         6.69 o                         
  -2   0 -12         45.84         55.21         5.47 o                         
   4  -1  17          6.43          8.97         7.18 o                         
   4   1  -9        289.02        296.12         7.90 o                         
   6   1 -13         29.97         30.66         6.22 o                         
  10   1 -15         10.54         16.47         5.78 o                         
   9   1 -15         36.18         44.64         6.20 o                         
   7   1 -14        106.67        110.30         4.72 o                         
   7   0 -20          0.02          9.54         4.49 o                         
   5   1 -11        122.02        108.86         5.51 o                         
   5   0 -18        155.66        149.01         5.95 o                         
   5   0  14        188.48        189.71         8.73 o                         
   5  -1 -22          7.92         15.62         5.14 o                         
   5  -1  18          2.04         10.71         5.57 o                         
   3   1  -3         24.85         29.82         6.19 o                         
   3   1  -2        817.55        682.67        12.27 o                         
   3   0  12          0.00          4.57         7.11 o                         
   2  -1 -18        122.28        111.63         5.72 o                         
   2  -2  18         70.18         63.45         5.86 o                         
   0  -1 -13         34.03         36.07         4.99 o                         
   0  -1  11         64.42         57.35         4.39 o                         
   0  -2 -17         18.87         19.86         4.88 o                         
   0  -2  15         11.81         10.86         3.91 o                         
  -2  -2  10         92.88        107.44         6.34 o                         
  -2  -4 -16         18.59         26.62        11.76 o                         
  -2  -4  15         14.62         12.71         5.14 o                         
  -3  -4  12         10.35         13.27         5.63 o                         
  -3  -5  13         23.36         15.37         6.28 o                         
  -4  -3   2        261.74        287.19         8.37 o                         
  -4  -3   3         45.67         41.98         7.30 o                         
  -4  -5  10          0.98         11.99         7.50 o                         
  -4  -3  -4         52.83         61.12         9.66 o                         
  -3  -3  10         56.60         54.45         6.11 o                         
  -3  -2   4         16.80         21.98         6.99 o                         
  -1  -2  13        403.95        423.43         8.28 o                         
   2  -2 -21          6.14          2.15         6.64 o                         
   2  -1  15         88.62        102.40         6.46 o                         
   4  -2  20          3.48          4.54         8.49 o                         
   4  -1 -21         12.54         20.55         6.31 o                         
  -7   0  18         35.02         40.14         9.81 o                         
  10   1   8         11.13         13.37        11.34 o                         
  10   1 -14          7.13         10.28         5.33 o                         
   9   1 -14         65.37         58.01         6.40 o                         
   7   1 -13         10.81         12.48         4.15 o                         
   5   1 -10          5.39          6.67         4.36 o                         
   4   1  -8         14.08         13.09         6.02 o                         
   3   0 -14         39.09         52.60         6.02 o                         
   3  -1 -19          2.43         12.88         6.42 o                         
   3  -2 -22         12.08         18.21         7.26 o                         
   3  -2  20         20.27         17.98         7.84 o                         
   1  -3  20          1.62          6.11         6.58 o                         
   0  -3  18          7.32         10.74         4.24 o                         
  -1  -3  16          0.24          9.30         6.43 o                         
  -2  -3 -14         89.57         92.07        11.36 o                         
  -2  -3  14        200.70        202.75         6.26 o                         
  -2  -4  16         34.90         46.20         6.51 o                         
  -3  -5  14          7.66         22.18         7.51 o                         
  -4  -3   4         22.42         21.15         5.47 o                         
  -4  -3   5        117.02        126.83         6.94 o                         
  -4  -4   9         22.80         25.35         5.56 o                         
  -4  -5  11          6.43         16.95         6.90 o                         
  -5  -5  -2         63.16         72.04         7.14 o                         
  -5  -5  -1          9.47         13.49         6.88 o                         
  -5  -5   0          4.12         10.58         6.23 o                         
  -5  -5   1         10.93         21.99         6.45 o                         
  -5  -5   2         13.47         15.29         6.67 o                         
  -5  -5   3          5.21          7.92         6.34 o                         
  -4  -4  -9          4.35          5.09        13.63 o                         
  -3  -4  13        188.67        202.79         7.38 o                         
  -1  -4  18         11.57          8.89         6.61 o                         
   2   0 -12          2.23          4.88         5.29 o                         
  -7   0 -16         10.72         17.19         5.57 o                         
  10   1 -13         43.52         47.08         5.75 o                         
   9   1 -13         27.02         30.20         7.32 o                         
   9   1   8         79.75         78.89        13.45 o                         
  -8   0 -16          3.78         18.69         6.54 o                         
   7   1 -12         22.83         25.35         5.29 o                         
   5  -1 -21         25.06         26.68         6.22 o                         
   4   1  -7         45.47         66.95         6.60 o                         
   3  -1  17         11.32          8.02         6.88 o                         
   1  -2  18          5.26          8.22         6.45 o                         
   0  -1  12         10.01         15.50         4.79 o                         
   0  -2  16          0.53          3.37         3.64 o                         
   0  -3 -19          1.42          3.88         5.98 o                         
  -2  -2  11         54.32         60.98         5.12 o                         
  -3  -3  11          2.62          6.61         5.05 o                         
  -4  -3   6         19.25         23.59         6.43 o                         
  -5  -5  -3         14.19         15.73         7.06 o                         
  -5  -5   4         64.78         67.67         6.36 o                         
  -5  -5   5         45.57         46.69         6.97 o                         
  -5  -5  -4         60.64         61.45         8.20 o                         
  -4  -3  -5          4.43          7.15         8.59 o                         
  -3  -2   6         28.48         34.15         6.94 o                         
   2  -2  19          8.96         13.36         6.39 o                         
   2  -1 -17         12.83         15.77         6.01 o                         
   4  -1 -20         38.25         41.20         6.46 o                         
  10   1 -12         44.51         36.82         5.93 o                         
   8   1 -12         48.19         48.63         6.17 o                         
   8   0 -18         28.05         24.97         7.60 o                         
   7   1   8          7.34         10.49        11.57 o                         
   5   1  -9        167.30        159.87         5.68 o                         
   4   1  -6         91.49         84.87         8.11 o                         
  -3   0 -12          0.00         10.41         5.75 o                         
   3  -1 -18         17.62         16.63         6.75 o                         
   3  -2 -21          5.45          9.60         7.95 o                         
   2  -1  16         20.15         25.15         5.92 o                         
   1  -2 -18         19.77         22.13         8.14 o                         
   0  -1 -12         10.00         15.16         5.03 o                         
   0  -3  19          1.42          3.98         4.12 o                         
  -1  -3  17         10.47         15.22         7.00 o                         
  -2  -1   0       4263.21       3855.39        34.95 o                         
  -2  -3  15        179.72        162.98         5.84 o                         
  -2  -4  17          3.87          4.91         5.60 o                         
  -3  -4  14        108.46         95.88         7.32 o                         
  -4  -3   7         21.88         25.95         7.02 o                         
  -4  -4  11          2.26          5.02         6.36 o                         
  -4  -5  12          8.63         11.64         6.29 o                         
  -5  -5   6         14.37         16.57         5.54 o                         
  -5  -4   1          0.52          6.16         6.16 o                         
  -3  -3  12         30.81         30.00         5.98 o                         
  -2  -1  -1       2386.01       2390.43        31.91 o                         
   2  -2 -20         21.41         20.85         6.66 o                         
   4  -1  18         20.71         26.76         8.49 o                         
   7   1 -11          2.54          7.60         5.45 o                         
   9   1 -12         22.50         29.25         7.18 o                         
  10   1 -11         66.01         60.92         5.95 o                         
   8   1 -11         58.02         55.51         6.45 o                         
   8   0  16          0.77          6.82        14.81 o                         
   5   1  -8         17.71         22.34         4.52 o                         
   5   0 -16        134.09        135.57         6.25 o                         
   5  -1 -20          2.16         11.33         6.14 o                         
   5  -1  19         30.55         35.62         6.87 o                         
   4   1  -5        792.78        907.72        13.19 o                         
   3  -2  21          2.93         13.67         7.27 o                         
  -2   0 -10        171.57        189.10         6.76 o                         
   1  -1 -14         66.26         64.92         8.38 o                         
   1  -2  19          0.56         11.15         8.13 o                         
   1  -3 -20          1.14          3.05         8.38 o                         
   0  -2 -16          0.53          3.52         4.82 o                         
   0  -2  17         18.87         20.72         5.09 o                         
  -2  -1   3         84.15         78.96         7.90 o                         
  -2  -2 -10         17.86         21.23         8.94 o                         
  -2  -2  12          9.65          9.13         4.96 o                         
  -3  -2   7         97.92         89.21         6.45 o                         
  -3  -4  15        151.95        148.46         8.56 o                         
  -4  -3   8         29.40         28.36         6.79 o                         
  -4  -4  12         13.88         20.67         7.03 o                         
  -4  -5  13          9.86          7.66         6.84 o                         
  -5  -4  -1         51.76         54.12         6.36 o                         
  -5  -4   0        138.17        141.60         6.69 o                         
  -5  -4   2         88.16         83.64         5.83 o                         
  -5  -4   3         17.22         19.17         5.23 o                         
  -5  -4   4          7.15         19.55         6.22 o                         
  -5  -5  -5          4.10          4.90         7.68 o                         
  -5  -5   7          2.03         10.40         5.60 o                         
  -5  -5   8          1.46         11.24         7.03 o                         
  -1  -3  18         10.12         13.60         8.52 o                         
   4  -1 -19          1.49         14.14         7.41 o                         
   4   0  14        476.78        527.18        13.43 o                         
   9   1 -11         29.39         24.74         6.87 o                         
  11   1 -10          0.60         10.38         7.93 o                         
  10   1 -10          3.83         12.62         5.65 o                         
   8   1 -10         10.65         14.98         6.87 o                         
  -8   0 -14          6.76          9.98         6.99 o                         
   7   1 -10          8.26         12.41         4.79 o                         
  -7   0 -14         22.37         24.32         4.81 o                         
   5   1  -7        131.74        120.34         5.65 o                         
   4   1   3        292.41        309.81        16.11 o                         
   4  -2 -22          3.03          5.27         7.47 o                         
   3  -1  18          5.81         17.41         7.30 o                         
  -2   0  12         11.03          7.66         6.67 o                         
   2  -1 -16         18.51         21.00         5.99 o                         
   2  -2  20         28.51         36.52         7.11 o                         
   0  -1  13         34.03         33.43         4.19 o                         
   0  -3  20          0.01          6.82         5.36 o                         
  -2  -1   4         91.50         77.21         7.47 o                         
  -2  -3  16         43.13         39.83         5.59 o                         
  -2  -4  18          2.22          7.47         5.59 o                         
  -3  -2   8          8.16         13.36         5.75 o                         
  -3  -3  13         51.04         53.88         5.86 o                         
  -4  -3   9         16.70         14.09         6.81 o                         
  -5  -4  -2          3.18          8.07         5.68 o                         
  -5  -4   5         41.09         40.64         5.32 o                         
  -5  -4   6         18.04         25.65         6.48 o                         
  -5  -5   9          0.25          7.92         5.72 o                         
  -3  -4  16         56.23         51.22         7.50 o                         
  -2  -1  -2         31.74         31.64        11.06 o                         
   4   0 -14        288.28        298.60         8.07 o                         
   8   1   8         40.33         36.55        14.12 o                         
  10   1   7         13.58         11.39         9.16 o                         
  12   1  -5          5.02          7.71         7.42 o                         
  10   1  -9          7.95         12.36         5.30 o                         
   9   1 -10         31.58         37.42         5.87 o                         
   8   1  -9         29.29         25.33         6.14 o                         
   7   1  -9          5.42         10.95         5.29 o                         
   3   0 -12         15.49         24.05         5.09 o                         
   3  -1 -17         88.19         91.07         6.93 o                         
   3  -2 -20          2.33          9.25         8.17 o                         
   2   0 -10          0.08          1.86         6.61 o                         
   1  -1  16         79.50         81.17         7.50 o                         
   1  -2 -17          6.76         11.30         7.56 o                         
  -2  -1   5         96.87         81.65         7.11 o                         
  -2  -3  17         55.56         66.10         6.45 o                         
  -3  -2   9        170.53        184.63         7.90 o                         
  -4  -3  10          2.53          9.42         6.14 o                         
  -4  -4  13         57.64         57.41         6.04 o                         
  -5  -4  -3         24.52         30.65         6.52 o                         
  -5  -5  -6          7.02          7.05         8.07 o                         
  -5  -5  10          2.54         10.82         6.34 o                         
  -4  -3  -6         44.80         43.03        11.10 o                         
  -3  -3  14          9.62         18.61         6.20 o                         
  -1  -2  16          0.41          6.76         6.22 o                         
   0  -2  18        110.65        117.41         6.63 o                         
   2  -2 -19         39.58         40.65         6.97 o                         
   2  -1  17        402.26        436.55         9.98 o                         
   4  -1  19         34.23         31.73         8.22 o                         
   7   0  16          2.17          6.85        10.79 o                         
  12   1  -4         48.05         40.82         7.66 o                         
  12   1  -3         21.05         20.90         7.60 o                         
  12   1  -2         12.49         13.49         7.35 o                         
  12   1  -1         12.57         16.48         7.51 o                         
  12   1   0          3.01          9.40         7.03 o                         
  10   1  -8         19.48          9.66         5.56 o                         
   9   1  -9          4.54          6.69         5.56 o                         
   8   1  -8         25.41         20.28         6.39 o                         
   8   0 -16          0.24          3.19         7.36 o                         
   7   1  -8         30.58         31.78         5.21 o                         
   6  -1 -19         11.93         18.45         8.23 o                         
   5  -1 -19          6.34         13.67         4.49 o                         
   4   1  -1        138.28        136.28         9.83 o                         
   1  -1 -13         64.50         98.14         8.74 o                         
   1  -2  20          3.92          8.32         6.82 o                         
   0  -1 -11         64.42         58.04         5.84 o                         
   0  -1  14         41.64         44.32         5.36 o                         
   0  -3 -18          7.32         12.00         5.77 o                         
   0  -3  21          0.66          0.53         7.08 o                         
  -2  -1   6        308.49        291.03         8.49 o                         
  -2  -2  14         90.97         97.08         6.54 o                         
  -3  -4  17          4.79         18.39         7.66 o                         
  -4  -3  11         12.40         17.14         6.54 o                         
  -4  -4  14         35.02         40.05         6.45 o                         
  -5  -4  -4         58.34         63.46         7.86 o                         
  -5  -4   8          5.14          8.95         5.20 o                         
  -5  -4   9         32.32         31.46         6.23 o                         
  -5  -5  -7          0.96          1.34        10.50 o                         
  -5  -5  11          3.12         10.13         6.43 o                         
  -1  -1  11        150.84        179.91         8.01 o                         
   2  -3 -21          7.72         14.59         9.00 o                         
   2  -2  21         17.14         33.92         7.42 o                         
   4  -2 -21         10.90         18.70         8.65 o                         
   4  -1 -18          5.51         11.22         6.22 o                         
   7  -1 -20          3.27         15.22         6.51 o                         
  10   1  -7         14.53         21.32         5.68 o                         
  10   1  -6         13.92         22.13         6.63 o                         
  10   1   6          8.54          9.30         8.20 o                         
   9   1  -8         24.91         26.62         6.42 o                         
   9   0 -16         19.71         24.58         6.76 o                         
   8   1  -7         11.59         22.30         6.91 o                         
  -8   0 -12        456.76        413.02        10.25 o                         
   7   1  -7         70.20         80.95         6.63 o                         
   5   1  -4         89.02         83.13         6.28 o                         
   5   0 -14       1415.78       1345.62        11.73 o                         
   4   1   1        554.13        588.69        14.54 o                         
  -3   0 -10        154.73        165.10         7.44 o                         
   3  -1 -16         24.80         28.91         6.13 o                         
   3  -1  19         12.03         17.31         7.36 o                         
   2  -1 -15        314.34        343.28         8.20 o                         
   1  -3 -19          1.15          7.38         8.73 o                         
   0  -2 -15         11.81         11.60         5.09 o                         
  -2  -1   7         16.57         18.31         5.71 o                         
  -2  -3  18         43.50         42.32         5.57 o                         
  -3  -3  15         43.31         36.52         6.17 o                         
  -4  -3  12         16.45         18.85         6.79 o                         
  -5  -4  -5          2.33          9.16         9.16 o                         
  -5  -4  10         45.02         47.73         5.57 o                         
  -5  -5  12          0.33          3.43         6.55 o                         
  -3  -4  18         24.59          9.56         8.17 o                         
  -1  -2  17          6.76          7.00         6.01 o                         
   0  -2  19          0.01          3.83         5.63 o                         
   0   0   4       2745.05       2725.30        31.31 o                         
   2  -1  18         48.28         49.55         8.56 o                         
  -2   0  -8        317.87        349.18         9.57 o                         
   2   0  12          9.28         12.76         6.76 o                         
  10   1  -5         12.33         24.71         7.02 o                         
  10   1   5         38.70         35.58         9.37 o                         
   9   1  -7         61.20         56.08         6.96 o                         
   9   1   6          9.33         11.09        11.12 o                         
   8   1  -6        302.81        313.83         8.76 o                         
   8  -1 -19         20.18         21.86         7.65 o                         
   7   1  -6         72.18         85.14         6.54 o                         
   7   1   7         32.41         38.45        12.12 o                         
   5   1  -3         90.44         86.88         6.51 o                         
   5  -1 -18         40.10         37.62         4.85 o                         
   5  -2 -21         10.81         15.11         6.72 o                         
   3   0  14          1.29          6.22         6.93 o                         
   3  -2 -19          1.59          3.95         6.69 o                         
   1  -1  17         22.06         21.11         7.56 o                         
   1  -2  21          1.46          6.66         7.71 o                         
   0  -1  15         21.44         28.00         5.29 o                         
  -1  -1  12        158.09        163.20         7.84 o                         
  -2  -1   8        114.78        150.12         7.71 o                         
  -2  -2  15        501.09        505.32         8.89 o                         
  -2  -3 -13         76.72         86.46        10.80 o                         
  -3  -2  11        143.16        149.67         7.08 o                         
  -4  -4  16         14.73          5.66         7.38 o                         
  -5  -4  11         10.15          8.92         6.05 o                         
  -3  -3  16         17.62         26.08         7.05 o                         
   4  -1 -17          5.38         20.75         7.62 o                         
   4  -1  20          4.24         17.32         9.54 o                         
   7  -1 -19          9.63         12.59         6.34 o                         
  10   1  -4         34.92         39.89         6.84 o                         
  10   1  -3        149.64        147.85         8.07 o                         
  10   1   4          3.94          7.39         8.64 o                         
   9   1  -6         66.86         67.20         6.97 o                         
   9   1  -5         11.59         24.29         7.75 o                         
   8   1  -5        454.75        469.91        10.17 o                         
   8   1   7         46.60         42.46        12.44 o                         
   8   0 -14         35.29         28.94         7.42 o                         
   7   0 -14        115.77        116.28         6.96 o                         
   6  -1 -18         39.93         38.96         7.50 o                         
   5   1  -2        217.46        236.29         8.28 o                         
   5   1   5        152.77        174.26        12.74 o                         
   5   0  16         87.69         92.05         8.82 o                         
   4   0 -12         77.33         69.59         6.29 o                         
   3   0 -10          0.00          2.33         6.39 o                         
   1  -1 -12        158.09        167.36         8.88 o                         
   1  -2 -16          0.41          6.49         8.31 o                         
  -2  -3  19          3.08         11.76         5.41 o                         
  -2  -4 -15         49.96         56.35        12.51 o                         
  -3  -2  12         24.49         30.00         6.33 o                         
  -4  -2   3         73.01         83.08         8.25 o                         
  -4  -2   4         10.77         16.48         7.45 o                         
  -4  -3  13          6.93          7.84         5.89 o                         
  -5  -3   1        233.54        261.91         9.43 o                         
  -5  -3   2        143.23        142.20         8.23 o                         
  -5  -3   3        163.42        157.93         6.82 o                         
  -5  -3   4         36.17         31.88         5.56 o                         
  -5  -3   5         24.24         25.53         5.21 o                         
  -5  -3   6         79.04         71.42         6.58 o                         
  -5  -4  12         31.76         20.70         6.40 o                         
  -3  -3 -10          9.36         12.24        17.83 o                         
   2  -3 -20          1.81          7.89         9.03 o                         
   4  -2 -20        104.76        100.58         8.40 o                         
  10   1  -1         66.11         69.64         8.71 o                         
  10   1   2         43.36         49.31         8.19 o                         
  10   1   3          3.17          6.90         7.33 o                         
   9   1  -4         96.10        106.28         8.62 o                         
   9   1   5         12.68         18.61         9.48 o                         
   9   0 -14         25.05         30.71         6.40 o                         
   8   1  -4        122.06        118.75         7.90 o                         
   8  -1 -18         22.86         31.60         7.62 o                         
   7   1  -5         59.04         65.68         5.71 o                         
   5   1  -1        438.11        448.49        10.08 o                         
   5  -1 -17         34.38         32.39         5.75 o                         
   3  -1 -15         87.39         93.58         7.08 o                         
   3  -1  20         11.03         20.04         8.67 o                         
   2   0  -8          4.05          7.00         7.27 o                         
   2  -1 -14         11.72         19.50         6.08 o                         
   1  -1  18          5.10         16.26         7.56 o                         
   1  -2  22         17.42         17.05         9.07 o                         
   0   0   6       2288.05       2224.26        23.63 o                         
   0  -1 -10        170.45        178.69         7.51 o                         
   0  -1  16          2.29          9.40         5.21 o                         
   0  -2  20         15.49         24.76         5.27 o                         
   0  -3 -17         21.10         28.67         7.83 o                         
  -2  -1   9        161.52        158.91         6.90 o                         
  -2  -2  16        118.22        122.97         6.76 o                         
  -2  -3  20          1.81         12.80         6.58 o                         
  -3  -3  17          2.46          3.58         6.45 o                         
  -4  -2   1       1238.10       1295.70        16.47 o                         
  -4  -2   5        509.89        543.12         9.95 o                         
  -4  -2   6         26.96         31.97         5.96 o                         
  -4  -2   7         25.23         27.15         6.90 o                         
  -4  -3  14          2.72          6.40         5.90 o                         
  -4  -4  17          8.40         10.07         7.06 o                         
  -5  -3   0         30.17         27.97         7.35 o                         
  -5  -3   7         15.86         17.56         5.74 o                         
  -5  -3   8        123.71        114.02         7.65 o                         
  -5  -4  -6         13.96         16.74        10.76 o                         
  -5  -4  13          3.33         11.18         5.96 o                         
  -5  -5  -8         11.46         17.86        12.20 o                         
  -3  -2  13        267.86        300.76         8.89 o                         
   2  -1  19          9.11         15.50         8.20 o                         
  -2   0  14         67.99         64.60         7.57 o                         
  10   1   0        119.32        142.47         7.96 o                         
  10   1   1         23.38         21.72         7.11 o                         
   9   1  -3         67.14         64.72         7.93 o                         
   9   1   4         26.74         30.45         9.65 o                         
   8   1  -3         38.10         39.62         7.77 o                         
  -8   0 -10          9.57         16.87         7.29 o                         
   7   1  -4         87.16         90.97         5.90 o                         
  -7   0 -10        158.18        166.07         6.33 o                         
   7  -1 -18          2.04         10.47         5.47 o                         
   6   0 -12         48.73         44.95         7.11 o                         
   5   1   0         45.13         43.21         6.08 o                         
   5   1   4         79.82         86.94        10.35 o                         
   5   0 -12         67.45         68.04         5.33 o                         
   5  -2 -20          9.67         17.79         5.75 o                         
  -3   0  16          3.74         13.13         7.92 o                         
   3  -2 -18         24.83         32.90         7.33 o                         
   1  -3 -18         10.12         13.90         9.25 o                         
  -2  -1  10        391.49        435.46         8.68 o                         
  -2  -2  17         18.37         21.57         6.85 o                         
  -4  -2   8         48.78         50.80         6.82 o                         
  -4  -3  15         11.70         17.50         6.43 o                         
  -5  -3  -1        307.83        329.14        10.91 o                         
  -5  -3   9         33.09         35.47         5.84 o                         
  -5  -4  14        118.45        125.63         6.76 o                         
  -6  -4   4         13.55         25.06         9.36 o                         
  -6  -4   6          4.70         16.29         9.21 o                         
  -6  -4   7         35.30         42.65         8.89 o                         
  -4  -2   0       1254.30       1271.75        18.40 o                         
  -3  -3  18          3.21          0.84         7.26 o                         
  -3  -2  14        641.96        608.43        10.71 o                         
   0  -2 -14        263.46        293.31         9.89 o                         
   4  -1 -16        431.72        460.79         9.59 o                         
   4  -1  21         12.60          8.77         9.80 o                         
   4   0  16        278.29        308.54        12.57 o                         
  -7   0  20          0.09          7.96        11.67 o                         
  10   0 -12         50.73         48.26         5.92 o                         
   9   1  -2        347.99        333.66         9.10 o                         
   9   1  -1        330.76        338.83        10.97 o                         
   9   1   0        133.22        133.34         8.79 o                         
   9   1   1          6.43         15.59         8.86 o                         
   9   1   2         93.74         99.23         9.33 o                         
   9   1   3        114.97        123.01         9.66 o                         
   8   1  -2         69.73         76.35         8.70 o                         
   8   1   6         65.24         65.46        11.21 o                         
   8  -1 -17         51.80         40.67         8.11 o                         
   7   1  -3         71.73         76.88         6.48 o                         
   7   1  -2        202.75        214.70         8.73 o                         
   7   1   6         21.03         25.75         9.04 o                         
   6   1   6         12.64         10.37         9.63 o                         
   5   1   1         39.67         28.91         5.81 o                         
   5   1   2         29.95         24.28         6.90 o                         
   5   1   3        300.51        314.39        11.48 o                         
  -3   0  -8        217.84        220.82         7.59 o                         
   3  -3 -20         11.43         21.08         8.91 o                         
   2  -2 -17         18.37         21.68         7.02 o                         
   1  -1  19         87.11         76.43         9.50 o                         
   0  -2  21          3.19         11.25         6.26 o                         
  -2  -1  11         53.99         54.28         5.77 o                         
  -2  -3  21          7.72         11.60         5.96 o                         
  -4  -2   9         27.23         29.04         6.54 o                         
  -4  -3  16         14.57         20.01         7.71 o                         
  -5  -3  -2         26.64         25.13         8.52 o                         
  -5  -3  10         42.68         32.89         5.96 o                         
  -5  -4  15          4.73         10.11         5.99 o                         
  -6  -4   1         11.77         19.29         8.77 o                         
  -5  -3  11        253.58        255.09         8.46 o                         
   0  -1  17         12.09         21.14         5.86 o                         
   4  -2 -19         60.60         75.03         7.95 o                         
   9   0 -12         25.33         30.50         6.60 o                         
   8   1  -1        337.02        346.37        10.31 o                         
   8   1   0         47.70         50.34         8.95 o                         
   8   1   5         11.41         14.24         8.94 o                         
   8   0 -12          9.18         11.13         5.99 o                         
   7   1  -1        251.93        256.35         9.30 o                         
   7   1   5         20.93         26.08         8.62 o                         
   7   0 -12          0.61          6.52         5.00 o                         
   7  -1 -17          6.12         13.09         5.41 o                         
   6   1   0         55.66         52.81         7.80 o                         
   6  -1 -16          7.55         18.18         7.02 o                         
   5  -2 -19        130.97        112.41         7.63 o                         
   3  -1 -14        675.45        722.73        11.24 o                         
   3  -1  21          7.53          7.87         8.91 o                         
  -2   0  -6         49.77         55.93         8.25 o                         
   2   0  14         20.51         23.65         7.89 o                         
   2  -1 -13         84.22         87.17         6.85 o                         
   2  -1  20          8.53         20.30         7.41 o                         
   0   0   8       2333.39       2262.21        21.57 o                         
  -2  -1  12         65.37         80.53         6.78 o                         
  -2  -2  -9         20.42         20.63        10.89 o                         
  -2  -2  18         64.73         59.88         6.13 o                         
  -3  -2  15         43.79         42.17         6.57 o                         
  -3  -3  19          9.21          3.86         6.85 o                         
  -4  -2  10         50.30         58.44         6.85 o                         
  -4  -2  11        465.37        488.93        10.37 o                         
  -4  -3  17          2.79         15.44         8.08 o                         
  -5  -3  12         73.93         81.26         7.41 o                         
  -5  -4  16          3.40         12.53         7.02 o                         
  -6  -4   0         20.59         23.45         9.06 o                         
  -4  -2  -1         46.22         48.56         9.28 o                         
  -1  -1  15        164.90        178.53         7.89 o                         
   0  -4 -18          0.10          5.29         8.61 o                         
   2  -3 -19          3.08          9.10         8.35 o                         
   4   0 -10         24.73         34.67         6.87 o                         
   8   1   3        223.80        205.77        10.28 o                         
   8   1   4          3.33          8.64         7.75 o                         
  -8   0  -8        113.84        119.42         8.20 o                         
   8  -1 -16         50.85         57.80         8.32 o                         
   7   1   0         15.10         14.27         6.94 o                         
   7   1   1        130.73        140.73         8.40 o                         
   7   1   4         19.01         21.47         7.89 o                         
   6  -2 -19          2.40          9.65         8.23 o                         
   4  -1 -15        113.88        109.75         8.14 o                         
   3   0  -8          5.73          8.29         7.23 o                         
   3   0  16          4.37          7.26         7.84 o                         
   3  -2 -17         20.70         23.86         8.64 o                         
   0  -2  22          0.91          4.79         6.23 o                         
  -2  -2  19         39.58         43.10         7.44 o                         
  -4  -2  12          2.22          8.10         7.17 o                         
  -5  -3  13         18.63         24.20         5.54 o                         
  -5  -4  17          5.65          6.79         6.97 o                         
  -3  -3  20         11.43          9.89         7.74 o                         
  -3  -2  16         27.65         34.70         7.39 o                         
   0  -1  18          6.01         11.01         5.72 o                         
   4  -2 -18         48.43         55.33         8.98 o                         
 -12   0  -2         10.41         12.70         7.54 o                         
  10   0 -10          9.05         14.17         5.63 o                         
  10  -1 -15         10.54          6.76         7.41 o                         
   7   1   2        156.60        159.81         8.64 o                         
   7   1   3        319.10        345.89        10.67 o                         
  -7   0  -8         30.16         26.62         5.44 o                         
   7  -1 -16        132.65        128.44         6.45 o                         
   5  -1 -15        668.34        605.32        10.38 o                         
   1  -1  20          1.67          5.15         7.80 o                         
   1  -3 -17         10.47         14.00         8.92 o                         
   0  -1  -9       1673.72       1741.30        19.44 o                         
   0  -3 -16         20.46         25.35         6.72 o                         
  -1  -1  16         24.45         25.95         7.78 o                         
  -2  -1  13         84.22         82.62         5.63 o                         
  -4  -2  13         10.93         19.79         7.11 o                         
  -4  -3  18          1.85         11.22         7.21 o                         
  -5  -3  14          6.57         14.32         5.75 o                         
  -7  -5   4          6.89         15.29         7.95 o                         
  -7  -5   5         15.48         24.91         7.59 o                         
  -7  -5   6         20.34         26.10         7.59 o                         
  -7  -5   7          9.19         15.31         7.50 o                         
   2  -2 -16        118.22        126.68         7.77 o                         
   2  -1  21          9.15         14.93         9.74 o                         
  -2   0  16          0.93          6.11         7.71 o                         
   4  -3 -20          9.21         10.91         9.04 o                         
   7  -2 -19         38.67         50.16         7.03 o                         
  12   0  -6          0.54          5.72         6.87 o                         
   8   0 -10          8.02          4.09         7.63 o                         
   5  -2 -18         14.62         11.76         6.58 o                         
   3  -1 -13        472.96        485.84         9.92 o                         
   3  -1  22         14.18         19.97         9.15 o                         
   3  -3 -19          9.21          7.63         7.71 o                         
   0   0  10       1593.94       1651.47        17.59 o                         
   0  -2 -13        445.49        440.53        10.20 o                         
  -2  -1  14         11.72         11.25         5.23 o                         
  -2  -2  20         21.41         20.07         7.17 o                         
  -2  -3 -12         62.31         70.10        11.33 o                         
  -3  -1   7         14.80         10.97         6.33 o                         
  -3  -2  17         20.69         31.82         6.45 o                         
  -4  -2  14         42.98         38.91         7.26 o                         
  -4  -3  19         32.49         37.98         8.70 o                         
  -5  -3  15         36.38         36.54         6.14 o                         
  -5  -4  -7         16.60         15.61        11.07 o                         
  -7  -5   2          1.21          2.57         8.08 o                         
  -7  -5   3          6.89         10.20         6.26 o                         
  -4  -2  -2          2.36          9.18         9.93 o                         
  -1  -1  17        101.37         89.02         8.91 o                         
   0  -1  19          0.32          8.65         6.10 o                         
   2  -1 -12         65.37         78.84         7.06 o                         
   2   0  -6         12.91         11.60         8.61 o                         
   4  -1 -14        519.37        493.25        10.13 o                         
  10   0  -8         16.23         14.60         6.51 o                         
  10  -1 -14          7.13         15.11         7.74 o                         
   9  -1 -15         36.18         42.34         6.88 o                         
   8  -2 -18          6.08          4.42         8.02 o                         
   7   0 -10          3.61          6.05         5.00 o                         
   5   0  18         32.84         31.58         8.49 o                         
  -3   0  -6        167.92        171.23         8.62 o                         
  -3   0  18         19.79         22.10         8.11 o                         
   3  -2 -16         27.65         30.90         8.56 o                         
   2  -3 -18         43.50         43.57         8.01 o                         
   1   0  14        149.36        161.99         9.19 o                         
   1  -1  21          1.57          6.82         8.13 o                         
  -2  -4 -14         57.35         75.30        12.45 o                         
  -3  -1   3         24.85         30.83         7.63 o                         
  -3  -1   8        249.50        253.65         7.95 o                         
  -3  -1   9        255.23        257.03         7.84 o                         
  -3  -2  18         24.83         27.04         7.62 o                         
  -4  -2  15         21.49         17.29         6.99 o                         
  -4  -3  20          9.21         29.30         9.09 o                         
  -5  -3  16         27.98         24.41         6.28 o                         
  -6  -3   4         16.55         17.79         8.05 o                         
  -6  -3   6         88.06         83.67         8.19 o                         
  -6  -3   7         78.33         70.03         7.50 o                         
  -7  -5   1          5.98         15.31         7.66 o                         
  -1  -2 -11        120.84        132.71        11.69 o                         
   4  -2 -17          2.89          8.26         8.64 o                         
 -11   0  -2          1.65          5.35         8.80 o                         
  -8   0  -6         83.90         78.62         7.45 o                         
   8  -1 -14        281.12        270.25         9.87 o                         
   7  -2 -18         20.29         25.90         5.81 o                         
   5  -1 -14        324.01        316.51         7.93 o                         
   2  -1  22          8.04          8.77         9.33 o                         
   1  -4 -18         11.57         10.46         9.62 o                         
  -2  -2  21          6.14          6.76         6.02 o                         
  -3  -1   2        817.55        714.97        14.33 o                         
  -4  -2  16         17.81         24.20         7.35 o                         
  -5  -2   6          4.43         10.71         5.90 o                         
  -5  -2   7         29.08         30.57         5.96 o                         
  -5  -2   8          0.10          7.84         5.84 o                         
  -5  -3  -4        121.38        118.39        10.13 o                         
  -5  -3  17         44.37         52.54         6.37 o                         
  -6  -3   3         30.53         39.26         7.99 o                         
  -7  -4   6         26.11         29.16         7.06 o                         
  -7  -4   7          8.54         16.95         7.23 o                         
  -7  -4   8          3.86         14.93         6.75 o                         
  -7  -5   0          1.40          8.70         7.30 o                         
  -7  -4   5          2.33          6.04         6.87 o                         
  -7  -4   9         20.52         25.80         7.09 o                         
  -3  -2  19          1.59          8.76         8.28 o                         
   0  -1  20          0.81          9.10         6.67 o                         
   2   0  16          0.06         10.74         7.81 o                         
   4   0  -8        162.58        163.95         8.55 o                         
   7   0  18          1.16          4.07        14.12 o                         
   9  -1 -14         65.37         65.71         8.35 o                         
  11   0  -6          1.08          8.11         8.83 o                         
  10  -1 -13         43.52         32.26         6.54 o                         
   9   0  -8         26.10         26.41         7.53 o                         
   8   0  -8         29.80         36.46         8.11 o                         
   8  -2 -17          0.24         12.20         7.83 o                         
  -7   0  -6         30.46         32.65         5.32 o                         
   7  -1 -14        106.67         89.15         5.86 o                         
   5   0  -8         75.85         75.28         6.42 o                         
   5  -2 -17         54.78         56.41         5.65 o                         
   3  -1 -12          7.14          5.83         6.40 o                         
   3  -3 -18          3.21         12.11         7.84 o                         
   2  -2 -15        501.09        513.99        10.74 o                         
   1  -1  22          3.15         10.10         9.40 o                         
   1  -3 -16          0.24          9.30         8.61 o                         
   0   0  12        180.40        185.29         7.48 o                         
   0  -4 -17         31.49         25.47         6.43 o                         
  -2  -1  16         18.51         15.32         5.59 o                         
  -2  -2  22         12.19         14.63         8.68 o                         
  -3  -1   1       1147.40        965.10        19.23 o                         
  -5  -2   5        111.06        114.93         6.20 o                         
  -5  -2   9          4.69          3.89         4.88 o                         
  -5  -3  18         32.43         32.74         7.29 o                         
  -7  -4   4         40.06         33.89         7.59 o                         
  -7  -4  10          7.87         19.59         6.16 o                         
  -7  -4  11          4.01         14.89         6.25 o                         
  -7  -5  -1          1.46          6.60         8.43 o                         
  -7  -4   3          1.49          4.81         7.08 o                         
  -4  -2  -3        103.58        100.18        14.02 o                         
  -3  -4 -12        105.54        100.45        16.35 o                         
  -3  -1  12          7.14         17.16         7.09 o                         
   4  -3 -19         32.49         27.96         8.07 o                         
   4  -1 -13        100.82        103.41         7.57 o                         
   4   0  18          3.71          9.53        10.05 o                         
  11  -1 -12          7.46          8.83         9.15 o                         
  10   0  -6         65.78         64.66         7.56 o                         
   8  -1 -13         35.31         31.93         7.98 o                         
   5  -1 -13          3.33         10.79         6.57 o                         
   5  -3 -19         22.46         14.66         6.66 o                         
   3   0  -6          1.24          1.91         7.56 o                         
   3   0  18          1.97          7.11         8.59 o                         
  -2   0  -4        395.87        344.00        11.54 o                         
   2  -1 -11         53.99         63.66         7.30 o                         
   0  -3 -15        590.46        530.61        11.34 o                         
  -2  -1  17         12.83         18.13         6.57 o                         
  -3  -1  13        472.96        504.59        10.59 o                         
  -3  -2  20          2.33          9.77         7.30 o                         
  -4  -2  17          2.89          7.06         6.52 o                         
  -5  -2  11         40.21         47.52         5.50 o                         
  -5  -2  12          2.35          5.15         5.21 o                         
  -5  -3  19         22.46         18.93         8.10 o                         
  -7  -4  12         25.32         28.86         6.96 o                         
  -7  -4  13         17.68         10.91         6.39 o                         
  -7  -4   2        126.18        112.62         8.35 o                         
   0  -1  21          0.43         11.96         6.93 o                         
   2  -3 -17         55.56         52.60         8.94 o                         
  -2   0  18         10.22          9.46         8.02 o                         
   4  -2 -16         17.81         25.56         8.49 o                         
   7   0  -8         11.73         18.09         6.40 o                         
   9  -1 -13         27.02         28.88         8.11 o                         
  12   0   0          2.12          9.18         7.48 o                         
  10  -1 -12         44.51         51.41         6.60 o                         
  -8   0  -4         13.47         15.94         7.65 o                         
   8  -2 -16          5.53         11.19         8.38 o                         
   7  -1 -13         10.81         22.66         6.90 o                         
   5  -2 -16         11.33         26.83         6.66 o                         
   3  -2 -15         43.79         41.04         7.72 o                         
   1   0  16         54.27         57.39         8.77 o                         
   1  -1  -9        400.96        439.82        13.21 o                         
   1  -1  23         13.30         15.82        10.47 o                         
   0  -2 -12         25.37         26.73         5.78 o                         
  -2  -2  23          1.23         10.58         8.55 o                         
  -3  -1  14        675.45        690.60        11.21 o                         
  -4  -2  18         48.43         45.63         6.99 o                         
  -5  -2   2        202.44        173.80         8.55 o                         
  -5  -2  13         74.02         60.88         5.56 o                         
  -7  -4  14          1.81          7.74         6.26 o                         
  -7  -5  -2          4.54          4.76         9.87 o                         
  -3  -2  21          5.45          8.68         7.92 o                         
  -1  -1  20          7.85          9.65         9.66 o                         
   9  -2 -16         41.31         33.34         9.07 o                         
 -12   0   6          2.65          5.78         6.26 o                         
  12   0   2          2.11         10.40         7.62 o                         
  10  -1 -11         66.01         62.33         8.11 o                         
   9   0  -6         15.00         18.94         7.35 o                         
   8  -1 -12         48.19         44.94         7.87 o                         
   3  -1 -11        318.15        339.30         9.46 o                         
   3  -3 -17          2.46         13.52         8.85 o                         
   0   0  14          1.52         10.22         5.23 o                         
   0  -1  22          0.54          9.04         6.42 o                         
  -1   0   6        250.57        239.30        11.55 o                         
  -3  -1   0       5062.62       5482.00        41.04 o                         
  -4  -2  19         60.60         71.38         7.09 o                         
  -5  -2   1       1377.90       1400.44        16.93 o                         
  -5  -2  14         22.13         25.41         5.93 o                         
  -5  -2  15        130.48        129.82         7.54 o                         
   2  -2 -14         90.97         92.20         8.07 o                         
   4  -3 -18          1.85         11.99         8.13 o                         
   4  -1 -12         44.26         49.47         7.06 o                         
   7  -2 -16         10.11         18.21         7.29 o                         
   9  -1 -12         22.50         29.73         7.78 o                         
  10   0  -4          9.67         14.06         6.85 o                         
   8   0  -6          1.82          6.26         8.34 o                         
   5  -1 -12         16.28         18.82         5.60 o                         
   5  -3 -18         32.43         28.71         6.88 o                         
  -3   0  20          3.83          9.53         8.11 o                         
   2   0  18         52.29         44.86         8.07 o                         
  -2  -1  19        207.79        184.96         6.90 o                         
  -3  -2  22         12.07         16.72         7.48 o                         
  -4  -2  20        104.76         87.30         9.10 o                         
  -5  -2  16         11.33         13.10         6.25 o                         
  -7  -4   0          0.53          8.29         8.23 o                         
  -3  -5 -13          2.01          4.93        15.68 o                         
  -3  -1  16         24.80         27.81         7.53 o                         
  -1  -3 -13        760.74        798.27        17.40 o                         
  -1  -1  21          6.22         14.57         9.09 o                         
   2  -4 -18          2.22          6.75         8.61 o                         
   4  -2 -15         21.49         27.16         8.55 o                         
   7  -1 -12         22.83         25.81         6.63 o                         
   9  -2 -15         23.31         24.65         9.22 o                         
  10  -1 -10          3.83         15.58         6.61 o                         
   9  -1 -11         29.39         22.94         8.44 o                         
   8  -1 -11         58.02         61.03         7.77 o                         
   8  -2 -15         56.60         71.03         8.32 o                         
   7   0  -6         77.90         76.35         6.73 o                         
   5   0  -6       2680.10       2678.38        20.22 o                         
   3  -2 -14        641.96        673.26        11.76 o                         
   3  -4 -18         24.59         23.47        10.47 o                         
   2   0  -4        161.14        140.97        11.15 o                         
   1   0  18         10.09         18.39         9.78 o                         
   0  -1  23         13.71         21.20         6.64 o                         
   0  -4 -16          0.79          5.17         6.60 o                         
  -2  -1  20         35.15         34.75         7.05 o                         
  -4  -1   8         14.08         13.69         7.08 o                         
  -4  -1   9        289.02        277.64         8.73 o                         
  -4  -1  10         93.92         79.27         7.23 o                         
  -4  -1  11         19.66         21.83         6.64 o                         
  -4  -2  21         10.90         15.91         7.92 o                         
  -5  -2  17         54.78         50.72         6.75 o                         
  -5  -3  -5         73.65         64.12        11.10 o                         
  -7  -3   6         75.88         78.42         7.39 o                         
  -7  -3   7         74.68         70.18         6.76 o                         
  -7  -3   8         27.78         18.25         6.16 o                         
  -7  -3  10         42.85         35.85         5.69 o                         
  -7  -3  12        102.05         83.04         7.32 o                         
  -7  -5  -3         97.25        114.69        12.51 o                         
  -4  -1   6         91.49         87.02         9.75 o                         
  -3  -1  17         88.19         82.78         8.13 o                         
  -1  -2 -10         31.96         29.27        11.45 o                         
   2  -3 -16         43.13         38.06         7.87 o                         
  11  -1  -9          1.68         -1.68         7.95 o                         
 -11   0   6          5.33         18.70        11.18 o                         
   7  -2 -15         43.39         31.67         5.59 o                         
   5   0  20         15.97         21.75         9.81 o                         
   5  -3 -17         44.37         46.18         8.22 o                         
   3   0  20          0.02         11.39         9.06 o                         
  -2   0  20         66.35         64.99         8.91 o                         
   0   0  16         79.19         74.70         6.02 o                         
   0  -3 -14        591.98        576.73        11.82 o                         
  -2  -2  -8          7.19         13.67        11.93 o                         
  -2  -3 -11         85.08         82.23        11.88 o                         
  -2  -4 -13        229.15        227.07        14.47 o                         
  -4  -1   5        792.78        830.36        15.04 o                         
  -4  -1  12         44.26         53.74         7.08 o                         
  -5  -2   0        944.67        928.42        14.86 o                         
  -5  -2  18         14.62         18.96         7.02 o                         
  -6  -2   9          5.53         10.40         7.78 o                         
  -6  -2  10        275.51        263.65         9.43 o                         
  -6  -2  11        137.53        126.02         9.13 o                         
  -6  -2  12          4.74         13.90         8.47 o                         
  -7  -3   5          2.65          7.66         5.84 o                         
  -7  -3  13         11.37         17.53         6.17 o                         
  -7  -3  14         57.67         58.94         6.34 o                         
  -7  -4  -1         11.27         16.84         8.46 o                         
  -8  -4   6          0.66         13.16         9.00 o                         
  -8  -4   7         26.90         17.88         7.71 o                         
  -8  -4   8          6.68          2.76         7.95 o                         
  -8  -4   9         14.93         13.07         8.04 o                         
  -8  -4  10         12.34          7.42         8.95 o                         
  -8  -4  11         13.63         10.23         8.83 o                         
  -3  -1  18         17.62         17.17         7.48 o                         
   4  -3 -17          2.79          7.71         8.10 o                         
   4  -1 -11         19.66         20.39         6.97 o                         
   4   0  20          0.96         12.62        11.42 o                         
   9  -2 -14         54.05         43.67         8.01 o                         
  11  -1  -8          0.40         12.86         9.39 o                         
  10  -1  -9          7.95         15.16         7.62 o                         
  10  -2 -13          5.02          6.49         7.89 o                         
   9  -1 -10         31.58         30.84         6.66 o                         
   8   0  -4          9.27          8.50         7.45 o                         
   8  -1 -10         10.65         23.50         7.99 o                         
   8  -2 -14         62.18         49.86         9.07 o                         
   7  -1 -11          2.54          6.05         5.02 o                         
   7  -3 -17          1.08         12.47         5.92 o                         
   5  -1 -11        122.02        112.39         6.61 o                         
   3  -1 -10        167.78        169.83         8.98 o                         
   3  -3 -16         17.62         20.94         8.34 o                         
   0  -1  -7        366.82        368.74        13.30 o                         
   0  -2 -11          2.43          7.14         7.06 o                         
  -2  -1  21          5.35          7.84         5.81 o                         
  -4  -1  14        519.37        480.39        10.05 o                         
  -4  -1  15        113.88        110.76         8.91 o                         
  -4  -2  22          3.03          5.23         7.51 o                         
  -5  -2  19        130.96        119.68         8.02 o                         
  -6  -2   6         60.20         73.81         8.11 o                         
  -6  -2  13          5.37         12.36         7.83 o                         
  -6  -2  14          5.66         12.03         8.37 o                         
  -7  -3  15          0.22          9.78         5.00 o                         
  -7  -3  16         30.88         23.90         5.29 o                         
  -8  -4   5          8.01         14.09         9.22 o                         
  -4  -1   4       1192.59       1230.43        17.41 o                         
   2  -2 -13        347.38        342.68        10.01 o                         
 -11   0   8          0.01         11.13        10.74 o                         
  12  -1  -5          5.02          8.82         5.47 o                         
  11   0   4          1.16          4.13        10.56 o                         
  10  -1  -8         19.48          7.75         8.74 o                         
   7  -2 -14          0.24          6.70         6.49 o                         
   5  -2 -14         22.13         29.70         7.02 o                         
   3   0  -4         83.42         64.15         9.84 o                         
   2  -4 -17          3.87         10.20         8.34 o                         
  -2  -1  22         45.00         60.07         8.56 o                         
  -3  -1  -1       2649.18       2623.59        33.59 o                         
  -3  -1  19          2.43          5.21         6.46 o                         
  -4  -1  16        431.72        422.36        10.97 o                         
  -5  -2  20          9.67         12.95         6.61 o                         
  -6  -2  15         46.47         51.13         8.16 o                         
  -7  -3   3          0.62          0.24         7.03 o                         
  -7  -3  17          1.08          9.48         5.59 o                         
  -8  -4   4          4.41          9.99         9.07 o                         
  -7  -5  -4          7.56         19.22        12.57 o                         
  -6  -3  -2          6.43         11.30        10.68 o                         
   2   0  20          1.80          5.71         8.71 o                         
   4  -2 -14         42.98         43.43         7.59 o                         
  11  -1  -7          1.62         11.37         9.01 o                         
  12  -1  -4         48.05         33.91         8.61 o                         
  10  -2 -12          9.61         16.57         8.16 o                         
   9  -1  -9          4.54         10.47         6.22 o                         
   9  -2 -13          2.70         11.58         6.45 o                         
  -8   0   0         18.80         24.26         7.84 o                         
   8  -1  -9         29.29         26.61         8.35 o                         
   8  -2 -13         29.53         18.24         9.24 o                         
   7   0  -4         38.47         33.64         5.77 o                         
   7  -1 -10          8.26         11.24         5.05 o                         
   5  -1 -10          5.39          7.35         7.23 o                         
   5  -3 -16         27.98         33.43         7.89 o                         
   3  -2 -13        267.86        278.75         9.40 o                         
   2  -1  -9        161.52        161.27         9.68 o                         
   1   0  20         92.79         79.13        10.29 o                         
   0   0  18        395.27        315.02         9.40 o                         
  -3  -1  20         47.34         45.12         7.44 o                         
  -4  -1   3        188.39        151.38        11.63 o                         
  -4  -1  17          5.38         12.24         7.50 o                         
  -5  -2  21         10.81         17.56         6.96 o                         
  -7  -4  -2          5.33         11.40         8.65 o                         
  -8  -4   3         93.51         72.31        11.15 o                         
   2  -3 -15        179.72        167.70         9.00 o                         
  -2   0  -2        501.36        467.51        17.01 o                         
   4  -3 -16         14.57         24.91         7.84 o                         
   4  -1 -10         93.92         82.42         7.87 o                         
   6  -2 -14          5.66          9.40         8.08 o                         
   7  -3 -16         30.88         24.17         7.17 o                         
  11  -1  -6          3.46         13.78         9.56 o                         
  10  -1  -7         14.53         22.51         9.01 o                         
   3  -1  -9        255.24        266.09         9.99 o                         
   3  -3 -15         43.31         35.34        10.17 o                         
   0  -4 -15          0.07          5.87         6.88 o                         
  -2   0   8          4.05          3.38         7.21 o                         
  -2   0  10          0.08          4.01         6.70 o                         
   2   0  10        171.57        180.81         7.90 o                         
  -2   0  12          2.23          5.56         5.84 o                         
  -2  -1  23          8.39         19.02         6.93 o                         
  -3  -1  21          2.39          9.39         9.13 o                         
  -4  -1  18          5.51         13.30         7.27 o                         
  -8  -4   2        183.85        141.19        12.30 o                         
  -1  -4 -14         39.74         45.64        11.88 o                         
  -2   0  22          0.16          6.42         9.62 o                         
  11  -1  -5         15.62         15.26         9.37 o                         
  11  -2 -10          2.04         12.70         8.64 o                         
  10  -2 -11          2.13         14.12         7.57 o                         
   9  -1  -8         24.91         20.82         6.39 o                         
   9  -2 -12         12.44         20.87         6.66 o                         
   8   0  -2         50.43         38.73         8.49 o                         
   8  -2 -12         65.68         59.31         8.95 o                         
   7  -2 -13         26.05         16.21         5.44 o                         
   5   0  -4         27.08         22.25         6.70 o                         
   5  -2 -13         74.02         64.65         7.45 o                         
   3   0  22          2.51          7.48         9.86 o                         
   0  -3 -13        233.88        216.82         8.61 o                         
   2   0   6         49.77         44.65         7.90 o                         
   2   0  12         45.84         46.23         6.02 o                         
  -2   0  14         13.76         18.16         6.79 o                         
  -4  -1  19          1.49          5.29         7.12 o                         
  -5  -1   8         17.71         25.15         7.44 o                         
  -5  -1  10          5.39          5.23         6.26 o                         
  -5  -1  12         16.28         17.92         6.48 o                         
  -5  -1  13          3.33          5.74         6.08 o                         
  -7  -3   1         45.99         45.22         6.78 o                         
  -8  -3   8          3.36          9.99         9.27 o                         
  -8  -3  10          7.27         11.70         7.66 o                         
  -8  -3  11         18.85         20.85         7.86 o                         
  -8  -3  12          9.95          8.98         7.81 o                         
  -8  -3  13          6.08         11.70         7.56 o                         
  -8  -3  14          3.21          9.93         7.63 o                         
  -8  -3  15          4.34         15.05         9.24 o                         
  -4  -1   2       1392.32       1511.44        21.41 o                         
  -3  -1  22         18.17         19.41         9.25 o                         
  -1  -3 -12         94.18         95.16        11.30 o                         
   2  -2 -12          9.65         17.37         7.56 o                         
   4  -4 -17          8.40         15.41         8.71 o                         
   4  -2 -13         10.93         25.21         7.78 o                         
   4   0  -4       1430.96       1567.37        18.93 o                         
   6  -2 -13          5.37         11.76         9.33 o                         
   7  -1  -9          5.42          4.72         6.22 o                         
  -7   0   0          0.09         10.22         6.40 o                         
  12  -1  -2         12.49          9.51         6.58 o                         
  10   0   4         24.35         29.15         8.88 o                         
  10  -1  -6         13.92         20.73         6.93 o                         
   9   0   0        174.80        165.43         9.00 o                         
  -8   0   2        249.10        254.02        10.98 o                         
   8  -1  -8         25.41         28.71         8.76 o                         
   7  -3 -15          0.22          6.82         5.54 o                         
   5  -1  -9        167.30        174.35         8.31 o                         
   5  -3 -15         36.38         33.10         7.17 o                         
  -3   0  -2       1377.95       1067.86        17.80 o                         
   2  -4 -16         34.90         32.39         9.28 o                         
   0   0  20        100.10         91.92         7.74 o                         
  -1   0  18         30.72         33.83         9.15 o                         
  -2   0   6         12.91         12.14         8.04 o                         
   2   0  14        101.30         90.28         6.57 o                         
  -4  -1  20         38.25         28.98         8.13 o                         
  -5  -1  14        324.01        326.89         8.31 o                         
  -7  -2   9          8.49         14.93         6.20 o                         
  -7  -2  10          9.55         12.09         4.66 o                         
  -7  -2  11         54.86         38.81         5.41 o                         
  -7  -2  12         38.79         34.01         5.44 o                         
  -7  -2  13         26.05         21.74         5.26 o                         
  -7  -2  14          0.24          0.95         4.91 o                         
  -8  -3   6          9.33         16.48         9.63 o                         
  -8  -3   7         25.74         34.00         8.17 o                         
  -9  -4   8         10.70         21.47        10.47 o                         
   2   0  22          1.37          9.96        10.14 o                         
   4  -3 -15         11.70         13.37         9.54 o                         
   4  -1  -9        289.02        317.65        10.97 o                         
  11  -2  -9          5.28         13.12         9.53 o                         
  11  -1  -4          2.06         10.55         9.45 o                         
  12  -1  -1         12.57         12.88         6.45 o                         
  10   0   6          4.62          8.05        10.34 o                         
  10  -1  -5         12.33         18.34         7.48 o                         
   9  -2 -11         41.01         29.99         6.93 o                         
   8  -2 -11         40.05         39.48         9.39 o                         
   8  -3 -14          3.21          1.70         9.00 o                         
   7  -2 -12         38.79         30.48         5.02 o                         
   1   0  22         34.75         42.11        10.43 o                         
   1  -3 -13        677.82        675.23        15.55 o                         
   0  -2 -10          3.39          9.04         7.27 o                         
  -3  -1  23         15.25         26.59         8.37 o                         
  -4  -1  21         12.54         12.20         8.02 o                         
  -5  -1   6        336.38        328.71         8.58 o                         
  -5  -1  16        105.33        107.45         6.72 o                         
  -5  -1  17         34.38         42.58         6.13 o                         
  -5  -2  -2         64.88         64.83         9.24 o                         
  -7  -2   7         15.08         15.79         5.68 o                         
  -7  -2   8         17.45         16.89         4.97 o                         
  -7  -2  15         43.39         33.16         5.27 o                         
  -7  -2  16         10.11         10.79         5.65 o                         
  -7  -4  -3         47.82         50.31        10.32 o                         
  -8  -3   5          2.50         15.84         9.84 o                         
  -9  -4   7         43.12         42.53         8.88 o                         
  -9  -4   6         28.76         23.81        10.44 o                         
  -7  -3   0          0.45          5.32         7.99 o                         
  -3  -4 -11         10.67         10.67        14.08 o                         
   2   0   4        395.87        366.10        13.88 o                         
  -1  -2  -9        187.80        209.24        14.03 o                         
   2  -3 -14        200.70        219.78         9.22 o                         
   2  -1  -8        114.78        134.46         9.86 o                         
  12  -1   0          3.01          7.75         7.21 o                         
  11  -1  -3        106.56         85.89        10.50 o                         
  10   0   8         22.90         22.82        10.49 o                         
  10  -2  -9         22.01         29.33         8.82 o                         
   8   0   0          3.81          7.56         8.77 o                         
   8  -1  -7         11.59         13.84         9.30 o                         
   7   0  -2         32.12         29.42         5.09 o                         
   5  -2 -12          2.35         10.40         6.01 o                         
   5  -4 -16          3.40         10.89         8.73 o                         
   3  -1  -8        249.50        241.37        10.23 o                         
   3  -3 -14          9.62         17.29         8.40 o                         
   2   0  16          0.30          1.17         5.62 o                         
  -2  -4 -12         22.22         22.91        11.78 o                         
  -4  -1  22          1.03          2.13         9.90 o                         
  -5  -1   5        248.16        232.57         8.20 o                         
  -5  -1  18         40.10         35.91         6.39 o                         
  -7  -2   6         31.69         32.21         6.70 o                         
  -7  -2  17         25.71         32.45         5.72 o                         
  -7  -2  18         20.29         20.73         5.33 o                         
  -8  -3   4          1.93         15.28        10.14 o                         
  -8  -4   0        176.63        148.28        13.06 o                         
  -9  -4   5          2.28          7.80         9.96 o                         
  -4  -1   1        138.28        131.32        12.26 o                         
  -3  -3  -9        195.59        202.75        17.82 o                         
  -1   0  20         18.79         14.63         9.62 o                         
   4  -4 -16         14.73         14.00        10.14 o                         
   4  -2 -12          2.22          2.91         7.45 o                         
   6  -2 -12          4.74         13.31         8.25 o                         
   9   0   2         73.93         69.23         9.68 o                         
  11  -2  -8          6.12          3.28         8.61 o                         
   9  -2 -10         45.87         47.49         6.96 o                         
   8  -3 -13          6.08         14.29         8.58 o                         
   5  -1  -8         17.71         22.76         7.08 o                         
   5  -3 -14          6.57          8.97         7.02 o                         
  -2   0  24          7.83         14.99         9.24 o                         
   0   0  22         13.54         23.03         7.89 o                         
   0  -1  -6         55.14         44.38         8.85 o                         
   0  -4 -14         59.68         51.68         7.78 o                         
  -2   0  18          2.07         11.24         6.11 o                         
  -2  -5 -13          9.40         14.87        13.33 o                         
  -3   0  10          0.00          2.88         7.30 o                         
   3   0  10        154.73        148.86         8.13 o                         
  -3   0  12         15.49         23.12         6.85 o                         
   3   0  12          0.00          8.11         6.52 o                         
  -3   0  14         39.09         47.20         8.17 o                         
  -3  -1  -2          5.83          9.87        14.21 o                         
  -4  -1  23         25.01         24.62        10.55 o                         
  -4  -4  -9          4.35          7.53        18.91 o                         
  -5  -1   4         89.02         88.93         8.50 o                         
  -5  -1  19          6.34         14.35         6.66 o                         
  -7  -2   5         41.39         42.26         6.16 o                         
  -7  -2  19         38.67         32.71         5.89 o                         
  -9  -4   4         26.88         25.41        11.70 o                         
  -5  -1  20          2.16         13.34         7.92 o                         
  -3  -5 -12         91.83         82.26        15.55 o                         
   2   0  -2        585.63        571.53        20.66 o                         
   4  -3 -14          2.72          6.40         8.89 o                         
  11  -1  -2        205.42        177.42        11.03 o                         
  11  -2  -7         11.35          7.78         8.25 o                         
  10  -2  -8          1.65         17.02         8.53 o                         
  -8   0   4         45.79         44.25         9.27 o                         
   8  -1  -6        302.81        319.01        10.97 o                         
   8  -2 -10        136.05        129.76         9.09 o                         
   7  -1  -7         70.20         71.84         6.69 o                         
   7  -2 -11         54.86         44.71         5.63 o                         
   3   0  -2          5.73          7.08        11.76 o                         
   3  -2 -11        143.16        148.69         8.49 o                         
   3  -4 -15        151.95        140.88        11.19 o                         
   2  -2 -11         54.32         56.61         7.45 o                         
   2  -4 -15         14.62         13.91         8.35 o                         
   0  -3 -12          3.92         11.69         8.49 o                         
  -2   0   4        161.14        128.69        13.55 o                         
   2   0  18        258.29        237.78         8.29 o                         
  -2  -3 -10         10.81         13.60        10.35 o                         
  -3   0   8          5.73          8.20         7.38 o                         
   3   0  14          6.40         10.70         7.00 o                         
  -3   0  16          0.76          9.78         8.64 o                         
  -5  -3  -6         55.38         56.50        18.63 o                         
  -6  -1  10         17.78         30.33         8.41 o                         
  -6  -1  11          1.16          6.60         6.97 o                         
  -6  -1  12         71.77         55.24         7.50 o                         
  -6  -1  13         29.97         22.42         7.11 o                         
  -6  -1  15         88.33         78.78         8.31 o                         
  -8  -4  -1          1.60          7.33        11.66 o                         
  -9  -3  10          6.31         12.98        10.05 o                         
  -9  -3  11          6.89         10.38         7.87 o                         
  -9  -3  12          4.31         12.23         8.16 o                         
  -9  -3  13          6.39         14.39         8.31 o                         
  -1  -5 -14         12.43          7.59        12.59 o                         
  -1  -4 -13        219.15        228.84        13.85 o                         
   4  -1  -8         14.08         13.58         7.71 o                         
   9  -1  -5         11.59         23.33         7.41 o                         
  11  -1  -1          6.15          7.65         9.40 o                         
   9   0  14          3.48          7.24        17.47 o                         
   9  -2  -9          8.75         11.13         6.51 o                         
   8  -3 -12          9.95          4.52         9.09 o                         
   5   0  -2          9.81         14.69         7.23 o                         
   5  -2 -11         40.21         40.91         7.44 o                         
   5  -4 -15          4.73          9.95         8.83 o                         
   3  -3 -13         51.04         66.06         9.71 o                         
  -2   0  20         13.43         13.12         6.66 o                         
   3   0  16         21.57         31.67         7.06 o                         
  -5  -1  22          7.92         20.39         8.71 o                         
  -6  -1   9         25.81         22.12         7.47 o                         
  -6  -1  17          0.44          3.58         8.10 o                         
  -7  -2   4         15.25         14.06         5.57 o                         
  -7  -3  -1         99.27         94.32         8.20 o                         
  -8  -2  11         40.05         32.18         8.02 o                         
  -8  -2  12         65.68         58.88         8.44 o                         
  -8  -2  13         29.53         29.07         8.80 o                         
  -8  -2  14         62.18         57.09         8.94 o                         
  -8  -2  15         56.60         56.70         8.50 o                         
  -8  -3   2        127.08        113.71        11.24 o                         
  -9  -3   9          8.14         12.59         8.17 o                         
  -9  -4   3        131.44        107.06        11.63 o                         
  -9  -3   8          0.96         14.45         9.25 o                         
  -8  -2  16          5.53          9.56         9.89 o                         
  -1   0  22          7.04         17.08         9.56 o                         
   2  -3 -13         30.24         33.11         7.39 o                         
   4  -2 -11        465.37        485.21        11.24 o                         
   6  -4 -15          2.99         -1.02        10.80 o                         
  11  -1   0          3.20          7.93         9.87 o                         
  10  -2  -7         25.49         28.11         9.34 o                         
  10  -3 -10          6.91         13.57         9.65 o                         
   8   0   2         44.00         39.44         9.33 o                         
   8  -2  -9         27.90         19.92         8.58 o                         
   7   0   0          0.02          5.54         5.56 o                         
   7  -2 -10          9.55          7.95         5.17 o                         
   5  -1  -7        131.74        135.29         8.26 o                         
   5  -3 -13         18.63         20.15         7.57 o                         
   3  -1  -7         14.80         17.79         8.82 o                         
   2   0  20          8.88         11.58         6.49 o                         
  -3   0   6          1.24          6.23         8.52 o                         
  -3   0  18          4.01          9.00         6.76 o                         
  -4  -5 -10          4.11          3.00        18.09 o                         
  -5  -1   3         90.44         76.70         7.00 o                         
  -8  -2   8         26.23         30.02         9.50 o                         
  -8  -2   9         27.90         22.78         7.26 o                         
  -8  -2  17          0.24          3.34         9.04 o                         
  -8  -2  18          6.08          4.63         9.43 o                         
  -9  -3   7          4.03         13.88        10.19 o                         
  -7  -4  -4          9.99         19.88        11.84 o                         
  -7  -2   3        651.73        550.28        11.72 o                         
   3   0  18          9.73         10.50         9.09 o                         
  -1  -3 -11         39.68         43.03        11.09 o                         
   2  -1  -7         16.57         10.56         9.42 o                         
   4  -4 -15         57.19         53.45         9.09 o                         
   4   0  -2       2344.42       2498.15        25.27 o                         
   6  -3 -13          2.20          1.67         8.50 o                         
  11  -1   1          2.13         12.39         9.19 o                         
  11  -2  -5          6.26         18.03        10.25 o                         
   9   0   6         80.72         70.16        10.20 o                         
   9  -2  -8         69.47         59.43         7.06 o                         
   9  -3 -11          6.89          9.22         6.90 o                         
  -8   0   6          8.98         13.42         9.92 o                         
   7  -4 -14          1.81          6.42         5.59 o                         
  -2   0  22          0.03          7.08         6.91 o                         
  -4   0  12         77.33         59.48         7.72 o                         
  -8  -2   7         44.18         34.75         9.22 o                         
  -9  -3   6         11.48         18.37         9.93 o                         
  -9  -4   2         77.36         71.57        11.60 o                         
  -4  -1   0        470.12        442.95        14.80 o                         
  -3   0  20          0.77         11.13         8.92 o                         
   4  -3 -13          6.93          1.35         7.78 o                         
   4  -1  -7         45.47         71.81         9.07 o                         
  11  -1   2          7.94         12.54        10.19 o                         
  10  -3  -9          2.41         11.78         8.23 o                         
   9   0   8         97.72         92.52        12.14 o                         
   9   0  12         83.00         64.12        16.35 o                         
   8  -2  -8         26.23         29.39         8.14 o                         
  -7   0   4        190.04        179.83         8.86 o                         
   5  -4 -14        118.45        111.91         9.57 o                         
   3  -4 -14        108.46        100.01         9.81 o                         
   2  -4 -14        412.29        343.29        11.61 o                         
   0  -2  -9          0.74          4.79         6.73 o                         
   0  -4 -13         58.69         61.75         8.35 o                         
   0  -5 -14          0.11          5.23         8.67 o                         
   2   0   2        501.36        441.65        15.74 o                         
   2   0  22          6.77         11.46         9.09 o                         
  -2  -2  -7         23.91         24.44        14.54 o                         
   3   0   4        627.67        618.00        13.84 o                         
  -4   0  10         24.73         28.86         7.09 o                         
  -4   0  16        307.92        294.08         9.46 o                         
  -5  -1   2        217.46        215.74        10.31 o                         
  -5  -2  -3         58.11         54.09        10.16 o                         
  -7  -1  13         10.81         19.62         6.28 o                         
  -7  -1  15        102.50         99.41         7.21 o                         
  -8  -2   6         91.33         95.45         9.80 o                         
  -8  -4  -2          6.33          9.80        12.29 o                         
  -9  -3   5          2.92          7.33         9.46 o                         
   3   0  20          0.11         15.58         8.89 o                         
   2  -2 -10         92.88        101.85         8.11 o                         
   6  -4 -14          1.24         12.08         9.90 o                         
  11  -1   3          0.11         11.81        11.24 o                         
   9   0  10         75.34         71.35        13.30 o                         
   9  -2  -7         10.52         14.54         8.01 o                         
   9  -3 -10          6.31         10.44         6.66 o                         
   8   0   4          2.73          8.61        10.17 o                         
   7  -2  -9          8.49          8.77         5.12 o                         
   7  -4 -13         17.68         21.69         7.12 o                         
   5  -3 -12         73.93         69.50         7.99 o                         
  -3   0   0         29.56         32.63        12.38 o                         
   3  -3 -12         30.81         36.61         9.75 o                         
  -7  -1  11          2.54          7.56         5.35 o                         
  -7  -1  12         22.83         21.00         5.35 o                         
  -7  -1  16        132.65        120.18         6.88 o                         
  -7  -1  17          6.12         11.28         5.72 o                         
  -7  -1  18          2.04          6.36         5.65 o                         
  -7  -3  -2          0.54          9.54         8.82 o                         
  -9  -4   1         43.01         29.03        11.01 o                         
  -7  -1  10          8.26         14.71         6.78 o                         
  -3   0  22          0.43          9.00         9.69 o                         
   4  -4 -14         35.02         34.33         8.70 o                         
   4  -2 -10         50.30         51.82         7.95 o                         
   6  -3 -12        229.71        191.21         9.86 o                         
  11  -1   4          1.04         16.80        11.78 o                         
  11  -2  -3          8.42         18.27        10.35 o                         
  10  -2  -5          0.68          5.59         8.26 o                         
  10  -3  -8          1.13         21.90         8.40 o                         
   5  -1  -6        336.38        349.54         9.06 o                         
   3  -1  -6        350.75        323.87        12.06 o                         
   2  -3 -12         18.98         17.07         7.54 o                         
   0  -3 -11          0.45          3.17         6.99 o                         
  -2  -4 -11         36.21         41.42        12.23 o                         
  -2  -5 -12          1.86          5.27        12.18 o                         
  -4   0   8        162.58        153.03         8.55 o                         
  -4   0  20          1.65          1.11         6.90 o                         
  -7  -1   9          5.42         11.55         5.15 o                         
  -7  -1  19          9.63          8.52         5.87 o                         
  -7  -1  20          3.27          8.70         5.90 o                         
  -8  -2   5         91.08         88.73         9.90 o                         
  -8  -3   0        232.08        224.92        12.71 o                         
  -9  -2  12         12.44         17.70         7.20 o                         
  -9  -2  13          2.70         17.71         7.65 o                         
  -9  -2  14         54.05         44.56         7.84 o                         
  -9  -2  15         23.31         30.62         7.45 o                         
  -9  -2  16         41.31         47.19         8.25 o                         
  -9  -3   4         54.16         59.94        10.73 o                         
 -10  -3   9          2.41         17.08         9.72 o                         
 -10  -3  10          6.91         23.56         9.19 o                         
   3   0  22         12.38         29.33        10.22 o                         
  -1  -5 -13          1.55         -1.95        10.50 o                         
  -1  -4 -12         36.75         40.74        11.87 o                         
   4  -3 -12         16.45         27.55         8.35 o                         
  11  -1   5          2.29         -1.10        12.08 o                         
  10  -1   1         23.38         19.14         7.69 o                         
  10  -2  -4         11.21         14.59         9.12 o                         
   9  -2  -6         19.50         33.38         7.95 o                         
   9  -3  -9          8.14          6.84         6.75 o                         
   8  -2  -7         44.18         33.52         9.36 o                         
   7  -2  -8         17.45         16.42         5.30 o                         
   5   0   0         16.94         21.68         8.95 o                         
   5  -2  -9          4.69          8.82         7.51 o                         
   5  -4 -13          3.33         16.59         8.34 o                         
   3  -4 -13        188.67        207.99        11.99 o                         
   2   1  13         21.31         27.45         9.77 o                         
  -3   0   4         83.42         64.17        10.64 o                         
  -4   0  22          4.41          5.63         9.50 o                         
  -5   0  12         67.45         78.84         7.06 o                         
  -5   0  14       1415.78       1343.04        13.76 o                         
  -7  -1   8         30.58         32.60         5.44 o                         
  -7  -1  21          2.89         13.96         6.60 o                         
  -8  -2   4        102.69        114.35        10.08 o                         
 -10  -3   8          1.13          9.84         9.54 o                         
  -7  -2   1        205.34        224.56        11.13 o                         
   2  -1  -6        308.49        305.24        12.09 o                         
  -2   0   0      10621.97      10528.25        66.31 o                         
   2   1  14        155.31        143.96        12.21 o                         
   6  -4 -13         23.95         15.29         9.50 o                         
  11  -2  -2          7.32         13.49        10.38 o                         
  11  -1   6         38.09         27.69        12.24 o                         
  10  -1   2         43.36         42.13         9.69 o                         
  10  -3  -7         17.16         17.10         8.47 o                         
   8   0   6         16.98         14.54         9.98 o                         
   8  -4 -11         13.63          3.35         9.56 o                         
   3   1  13       1434.72       1390.02        27.51 o                         
   3  -2  -9        170.53        180.83         9.16 o                         
   2   1  11         30.65         29.61        10.58 o                         
   2   1  15         88.62         91.48        10.61 o                         
   2  -4 -13         39.21         37.56         8.67 o                         
   2  -5 -14         20.38         19.19         9.63 o                         
   1   1  13         33.75         39.23        10.10 o                         
   1   1  14        294.80        279.04        12.41 o                         
   1   1  15         75.55         67.55        10.47 o                         
  -5   0  10         18.03         22.34         6.43 o                         
  -5   0  18        155.66        156.77         7.84 o                         
  -7  -1   7         70.20         69.65         5.74 o                         
  -8  -4  -3          1.99         12.45        15.43 o                         
  -9  -2   9          8.75         15.17         7.66 o                         
  -9  -3   3         14.84         21.00        10.49 o                         
 -10  -3   7         17.16         14.75        11.19 o                         
  -9  -4   0         60.57         58.08        14.14 o                         
  -9  -2   8         69.47         64.24        10.07 o                         
  -3  -5 -11         12.55         20.27        13.79 o                         
   3   1  14        145.38        145.88        15.14 o                         
   4  -4 -13         57.64         58.76         8.91 o                         
  11  -1   7         10.72         10.31        11.87 o                         
  10  -1   3          3.17          5.81         9.19 o                         
  10  -3  -6         10.31          5.68         9.53 o                         
   9  -2  -5         44.04         40.19         8.29 o                         
   9  -3  -8          0.96          7.09         7.42 o                         
  -8   0  10         39.63         30.62        10.44 o                         
   5  -1  -5        248.16        250.16         9.71 o                         
   3   1  15         14.60         16.87        12.65 o                         
   3  -3 -11          2.62         14.98         7.74 o                         
   2   1  16         20.15         16.57         9.40 o                         
   2  -2  -9          7.15         15.64         7.81 o                         
   1   1  16         79.50         80.15        10.49 o                         
   1   1  17         22.06         19.56        10.65 o                         
   1  -4 -12          8.57         12.17        10.89 o                         
   0   1  13         34.03         34.70         6.78 o                         
   0   1  14         41.64         38.03         7.23 o                         
   0   1  15         21.44         24.62         7.03 o                         
   0  -1  -5       1060.46        953.30        20.12 o                         
   0  -4 -12         13.94         19.16         9.10 o                         
   0  -5 -13          1.38          8.79         8.74 o                         
  -4   0   6        257.37        246.95         9.89 o                         
  -5   0  20         29.29         35.76         7.33 o                         
  -8  -1  12         48.19         49.89         8.34 o                         
  -8  -1  13         35.31         33.13         8.58 o                         
  -8  -1  14        281.12        269.95        10.07 o                         
  -8  -1  15        270.94        257.21        10.40 o                         
  -8  -1  17         51.80         49.26         8.65 o                         
 -10  -3   6         10.31         18.16        10.37 o                         
  -4  -1  -1        554.13        587.25        18.70 o                         
  -3  -4 -10          3.29          4.79        12.85 o                         
  -2   0   2        585.63        501.85        19.19 o                         
  -1  -3 -10          3.09          4.45        10.43 o                         
   4  -2  -9         27.23         34.25         7.44 o                         
   6  -4 -12          6.65         12.24        10.28 o                         
   8  -3  -8          3.36         11.90        10.73 o                         
   7  -1  -3         71.73         63.76         7.14 o                         
   7  -2  -7         15.08         19.44         5.36 o                         
   7  -4 -11          4.01         12.98         6.87 o                         
   5  -2  -8          0.10         15.68         7.84 o                         
   5  -4 -12         31.76         30.99         8.64 o                         
   3   1  16         32.01         28.85        12.67 o                         
   2   1  10         68.83         75.57        11.06 o                         
   2   1  17        402.26        409.22        14.17 o                         
   2  -3 -11         22.76         24.82         7.66 o                         
   1   1  18          5.10         11.76         9.54 o                         
   0   1  12         10.00         14.38         6.82 o                         
   0   1  16          2.29          8.68         7.35 o                         
   0   1  17         12.09         18.98         7.45 o                         
  -2  -3  -9         67.65         55.29        11.40 o                         
   3   0   2       1377.95       1338.33        20.04 o                         
  -5   0   8         75.85         76.23         8.25 o                         
  -5   0  22          5.48          7.20         8.88 o                         
   6   0  12       1350.05       1291.92        15.73 o                         
  -6   0  16        202.16        173.77        10.92 o                         
  -8  -1  10         10.65         19.11         9.34 o                         
  -8  -1  11         58.02         57.75         8.83 o                         
  -8  -3  -1          9.27          7.38        12.45 o                         
  -9  -2   7         10.52         20.63         8.34 o                         
 -10  -2  13          5.02         18.87        11.04 o                         
  -9  -3   2          1.28         17.43        10.19 o                         
  -7  -4  -5          1.50          7.63        16.06 o                         
  -7  -3  -3         90.31         89.78        11.70 o                         
   0   1  11         64.42         55.15         8.13 o                         
   1   1  10        977.29       1037.65        21.26 o                         
   3   1  11         33.30         36.81        14.83 o                         
   4  -3 -11         12.40         19.34         8.14 o                         
   4   0   0        514.45        420.38        15.37 o                         
  10  -1   4          3.94          7.86         9.43 o                         
  10  -2  -2          0.79         15.40         8.07 o                         
   9  -2  -4         81.91         74.98         8.71 o                         
   9  -3  -7          4.03         20.88         7.42 o                         
   8  -2  -5         91.08         92.31         9.31 o                         
   3   1  17         11.32         14.45        12.23 o                         
   3   0   0          5.98          5.29        13.87 o                         
   3  -1  -5       1591.79       1670.97        19.56 o                         
   3  -4 -12         10.35         11.76         9.24 o                         
   1   1  19         87.11         81.71        10.49 o                         
   0   1  18          6.01         10.76         7.51 o                         
   0  -2  -8        102.33         86.82         8.25 o                         
  -6   0  12          2.25         15.29         9.28 o                         
   6   0  10         46.48         32.42         8.02 o                         
  -6   0  14          4.67         10.64         7.86 o                         
   6   0  14        416.96        416.85        11.10 o                         
  -6   0  18          6.36         23.72         8.50 o                         
   6   0  16          8.35         10.28         9.04 o                         
  -7  -1   5         59.04         56.97         6.81 o                         
  -7  -2   0       1065.07        999.08        15.65 o                         
  -8  -1   9         29.29         23.48         7.86 o                         
  -8  -2   2        719.47        701.93        15.52 o                         
  -9  -2   6         19.50         31.64        10.01 o                         
 -10  -2  11          2.13          0.20        10.97 o                         
 -10  -2  12          9.61         18.16         9.18 o                         
 -10  -3   5         46.54         54.39        11.97 o                         
  -6  -2  -2         48.80         49.80        12.38 o                         
  -1   1  17        101.37         96.41        10.26 o                         
   2  -5 -13          8.59         17.55         8.31 o                         
   4  -5 -13          9.86          8.68         9.59 o                         
   4  -4 -12         13.88         11.87         9.31 o                         
   4  -1  -5        792.78        805.38        13.99 o                         
   9  -1   1          6.43         11.36         8.32 o                         
  11  -2   1         38.20         23.68         9.40 o                         
  10  -1   5         38.70         45.78        10.62 o                         
  10  -2  -1         59.26         55.44         9.57 o                         
  -8   0  12         45.35         42.37        11.52 o                         
   7  -2  -6         31.69         28.49         6.82 o                         
   6  -1  -3         45.24         56.88         8.68 o                         
   5  -1  -4         89.02         88.48         9.03 o                         
   5  -3 -10         42.68         29.13         6.79 o                         
   3   1  18          5.81         15.19        12.51 o                         
   3  -2  -8          8.16          9.46         9.03 o                         
   2   1   9        253.83        270.65        17.05 o                         
   2   1  19          9.11         11.55        10.52 o                         
   2  -4 -12         11.19         15.73         8.01 o                         
   1   1  20          1.67          6.19        10.08 o                         
   0   1  10        170.45        161.36         9.34 o                         
   0   1  19          0.32         12.65         7.92 o                         
   0  -3 -10          3.81          9.92         7.53 o                         
  -1   1  18          1.52         11.87        10.13 o                         
  -5  -1   0         45.13         36.63         8.20 o                         
   6   0   8         88.02         82.51         8.74 o                         
  -8  -1   8         25.41         29.19         9.10 o                         
 -10  -2  10          2.85         12.39         9.04 o                         
  -9  -4  -1          1.15          6.57        13.96 o                         
  -9  -2   5         44.04         31.34         9.93 o                         
  -1  -5 -12         35.59         46.84        11.09 o                         
  -1  -4 -11          4.56         18.24        10.74 o                         
   0   1  20          0.81          9.48         8.02 o                         
   4  -2  -8         48.78         47.60         8.50 o                         
   6  -4 -11        127.99         81.89        10.08 o                         
  11  -2   2         18.37         20.84        10.40 o                         
  10  -1   6          8.54         11.22        10.82 o                         
  10  -3  -4         22.17         23.51         9.31 o                         
   9  -3  -6         11.48         14.99         6.90 o                         
   8   0  10          1.94          7.63        12.38 o                         
   8   0  16          0.77          8.37        20.34 o                         
   8  -2  -4        102.69        113.97        10.79 o                         
  -7   0   8         57.96         59.55         8.95 o                         
   5  -4 -11         10.15         10.86         7.87 o                         
   5  -5 -12          0.33          7.93         8.22 o                         
   3   1  19         12.03         17.94        13.13 o                         
   3  -3 -10         56.60         44.15         7.84 o                         
   2   1  20          8.53         14.30        10.59 o                         
   1   1  21          1.57          3.19        11.51 o                         
   0   1   9       1673.72       1714.60        21.56 o                         
  -2   1  13         84.22         79.90         8.53 o                         
  -2   1  14         11.72         13.37         6.45 o                         
  -2   1  15        314.34        312.64         9.19 o                         
  -2   1  16         18.51         14.74         6.70 o                         
  -2   1  17         12.83         11.52         7.11 o                         
  -2   1  18        122.28         98.47         9.15 o                         
  -2  -5 -11          1.62          5.72        12.14 o                         
  -7  -1   4         87.16         80.33         7.11 o                         
  -8  -1   7         11.59         15.81         8.52 o                         
  -9  -1  13         27.02         25.98         8.40 o                         
  -9  -1  14         65.37         60.26         8.46 o                         
  -9  -1  15         36.18         44.25         8.28 o                         
  -9  -1  17         56.78         48.75         8.83 o                         
 -10  -2   9         22.01         21.66         9.16 o                         
 -10  -3   4         22.17         37.72        10.67 o                         
  -9  -3   1         72.81         89.74        11.60 o                         
  -4   0   4       1430.96       1462.04        19.35 o                         
  -1   1  20          7.85         11.90        10.20 o                         
   0   1  21          0.43          1.83         8.55 o                         
   2  -1  -5         96.87         78.48        10.59 o                         
   4  -3 -10          2.53          9.04         7.48 o                         
   4   1  14        245.61        217.98        23.72 o                         
  11  -2   3         29.02         22.97        11.07 o                         
  10  -1   7         13.58         13.61        11.82 o                         
   8  -4  -8          6.68          2.55         9.36 o                         
   7  -3  -8         27.78         20.43         5.41 o                         
   5  -2  -7         29.08         33.67         7.03 o                         
   4   1  13        549.24        518.46        30.62 o                         
   4   1  15          7.64          9.68        17.67 o                         
   3  -4 -11          3.48         15.68        10.20 o                         
   3  -5 -12         43.36         43.06         9.99 o                         
   2  -2  -8          7.46         10.47         7.74 o                         
   1   1  22          3.15         10.83        10.76 o                         
   0  -5 -12          4.29         12.65         9.15 o                         
  -2   1  12         65.37         66.83         7.24 o                         
  -2   1  19        207.79        202.76         8.82 o                         
  -2   1  20         35.15         36.07         8.52 o                         
  -2  -4 -10         65.53         65.56        12.27 o                         
  -3   0   2          5.73          6.08        12.71 o                         
  -5  -2  -4         21.42         25.01        12.20 o                         
   7   0  12        404.33        341.57         8.58 o                         
  -7   0  16         70.13         63.28         6.11 o                         
   7   0  14         22.37         24.49         5.95 o                         
  -7   0  18          7.09         14.33         5.36 o                         
   7   0  16         10.72         13.85         5.78 o                         
  -7   0  20          0.02         15.25         6.96 o                         
  -8  -1   6        302.81        303.21        11.01 o                         
  -8  -2   1        266.98        260.72        12.80 o                         
  -8  -3  -2          9.40         13.64        12.89 o                         
  -9  -1  11         29.39         29.88         9.81 o                         
  -9  -1  12         22.50         26.32         8.34 o                         
 -10  -2   8          1.65          1.92         8.62 o                         
  -9  -2   4         81.91         84.54        11.24 o                         
  -1   1  21          6.22         10.77        10.80 o                         
   2  -3 -10         82.00         84.85         7.77 o                         
   2   1  21          9.15          9.89        10.46 o                         
   4  -5 -12          8.63          7.12         9.09 o                         
   4   1  16         25.60         27.85        17.70 o                         
  10  -1   8         11.13         19.23        11.46 o                         
  10  -3  -3         20.22         20.67         8.34 o                         
   9  -3  -5          2.92          1.13         6.96 o                         
   8   0  12         92.47         45.46        14.93 o                         
  -8   0  16          1.20          6.88        14.24 o                         
   8   0  14          1.37         14.72        16.72 o                         
  -8   0  18        138.57        109.84        19.82 o                         
   7   0   6          6.17          6.76         8.14 o                         
   5   0   2         10.15         13.66         8.56 o                         
   5  -3  -9         33.09         35.44         7.26 o                         
   3   1  20         11.03         19.82        13.13 o                         
   0   1  22          0.54         10.83         9.01 o                         
   0  -4 -11          3.89          8.31         8.07 o                         
  -2   1  11         53.99         53.91         7.44 o                         
  -2   1  21          5.35         17.02         9.10 o                         
  -3   1  13        472.96        480.70        11.93 o                         
  -3   1  15         87.39         82.99         7.84 o                         
  -3   1  16         24.80         35.76         7.98 o                         
  -3   1  17         88.19         77.16         8.98 o                         
  -3   1  18         17.62         19.97         9.89 o                         
  -4  -5  -9          4.06         10.20        17.25 o                         
  -6   0   8          0.88          8.73         9.42 o                         
  -7   0  12          0.61         10.10         5.14 o                         
   7   0  10        158.18        153.80         6.84 o                         
   7   0  18          5.74         13.25         6.19 o                         
  -8  -4  -4          6.30         11.99        18.13 o                         
  -9  -1  10         31.58         30.36         8.64 o                         
 -10  -2   7         25.49         24.83        10.05 o                         
 -10  -3   3         20.22         25.13        11.43 o                         
  -7  -2  -1          8.69         10.86         9.19 o                         
  -3  -3  -8         12.13         19.31        13.63 o                         
  -3   1  19          2.43         17.01        10.07 o                         
   2  -5 -12          3.76          5.90         8.22 o                         
   4  -4 -11          2.26         12.89         8.28 o                         
   6  -4 -10         30.48         41.63         9.54 o                         
  11  -2   4          4.49          9.43        11.24 o                         
  10  -2   1          3.07         12.54         7.74 o                         
  10  -3  -2         37.30         38.15        10.25 o                         
   9  -1   4         26.74         25.71         9.71 o                         
   5  -1  -3         90.44         79.25         9.18 o                         
   5  -5 -11          3.12         10.91         8.25 o                         
   4   1  17          6.43         13.93        16.62 o                         
   3  -1  -4        448.71        414.24        13.54 o                         
   3  -2  -7         97.92         92.04        10.08 o                         
   2   1  22          8.04         11.21        12.06 o                         
   2  -4 -11         47.21         42.71         7.96 o                         
   1   1  23         13.30         12.02        11.60 o                         
   0   1   8        170.29        160.05         9.95 o                         
   0   1  23         13.71         20.12         9.60 o                         
  -2   1  10        391.50        434.49        10.85 o                         
  -2   1  22         45.00         51.67         7.66 o                         
  -3   1  12          7.14         10.34         7.45 o                         
  -3   1  20         47.34         50.72         9.30 o                         
   7   0   8         30.16         32.56         5.74 o                         
  -7  -1   3         71.73         70.01         6.42 o                         
  -8  -1   5        454.75        454.50        12.33 o                         
  -9  -1   9          4.54         13.82         8.10 o                         
 -10  -2   6        101.88        113.23        10.34 o                         
  -9  -4  -2         94.48        127.66        18.01 o                         
  -9  -3   0         24.24         33.74        12.26 o                         
  -3   1  21          2.39         11.55        10.28 o                         
   2   0   0      10621.97      10227.38        65.73 o                         
   1  -4 -11          6.50         14.60        10.70 o                         
   4  -2  -7         25.23         28.65         7.59 o                         
  10  -1  10         10.47         12.86        11.03 o                         
  10  -1  11          2.46          8.68        13.36 o                         
   9  -4  -6         28.76         28.92         8.16 o                         
  -7   0  10         17.83         18.70         8.83 o                         
   3   1  21          7.53         11.00        12.53 o                         
   3  -3  -9         11.76         14.08         7.86 o                         
  -2   1  23          8.39         10.29         7.44 o                         
  -3   1  11        318.15        337.06        10.07 o                         
  -3   1  22         18.17         26.13        11.06 o                         
  -4   1  16        431.72        449.00        10.74 o                         
  -4   1  17          5.38          9.74         7.53 o                         
  -4   1  18          5.51         12.32         7.87 o                         
  -4   1  19          1.49          8.74         8.91 o                         
  -4   1  20         38.25         47.07         9.53 o                         
  -7   0  10          3.61          4.49         5.39 o                         
   8   0  12        456.76        404.67        13.07 o                         
  -8   0  16          0.24          6.28         8.76 o                         
   8   0  14          6.76         14.89         9.25 o                         
  -9  -1   8         24.91         33.10         9.56 o                         
  -9  -2   3         69.61         61.25         9.99 o                         
 -10  -1  13         43.52         57.11        10.23 o                         
 -10  -1  14          7.13         12.68         7.99 o                         
 -10  -1  15         10.54         21.03         8.56 o                         
 -10  -3   2         37.30         51.35        11.72 o                         
  -4   1  14        519.37        560.51        12.30 o                         
  -3  -5 -10         15.35         17.34        12.27 o                         
  -2   1   9        161.52        157.19        10.58 o                         
  -1  -5 -11          1.86          8.65        10.31 o                         
   4  -5 -11          6.43          8.10         8.49 o                         
   4  -3  -9         16.70         18.16         7.77 o                         
   4   1  18         20.71         17.65        15.97 o                         
   6  -5 -10          4.91         21.80         9.66 o                         
   6  -4  -9         25.32         29.73        10.40 o                         
  10  -3  -1          4.10         22.18        10.55 o                         
   9  -1   5         12.68         16.06         8.85 o                         
   7  -1   0         15.10          9.51         5.56 o                         
   7  -2  -4         15.25         17.64         5.48 o                         
   7  -4  -8          3.86         10.88         7.15 o                         
   5  -3  -8        123.71        106.98         7.72 o                         
   5  -5 -10          2.54         17.01         9.54 o                         
   3   1  22         14.18         22.93        14.24 o                         
  -3   0   2         28.30         24.70        14.09 o                         
   3  -4 -10        138.37        139.78        11.03 o                         
   0  -3  -9          6.92         21.75         9.69 o                         
   0  -5 -11          0.01          7.51        10.49 o                         
  -3   1  23         15.25         29.01         9.31 o                         
  -4   1  13        100.82        104.34         8.40 o                         
  -4   1  21         12.54         12.17         8.47 o                         
  -4   1  22          1.03          2.85        10.41 o                         
  -4  -4  -8         28.72         26.68        16.41 o                         
  -5   0   4         27.08         23.60         9.80 o                         
  -5  -1  -1         39.67         30.39        10.14 o                         
   7   0   6         30.46         32.66         5.62 o                         
   8   0  10          9.57         13.52         8.43 o                         
  -8   0  14         35.29         34.25         8.77 o                         
  -8  -1   4        122.06        114.56        11.36 o                         
  -8  -2   0         13.36         15.70        10.80 o                         
 -10  -1  12         44.51         41.26         8.44 o                         
 -10  -2   5          0.68          3.38         9.92 o                         
 -11  -2   9          5.28          7.15        11.28 o                         
  -7  -3  -4         16.12         14.56        13.69 o                         
   4  -4 -10        134.57        129.11         9.04 o                         
   6  -2  -5        116.99        102.16         9.34 o                         
   9  -4  -5          2.28          6.45         8.28 o                         
  10  -2   3        101.12         99.94        10.01 o                         
   9  -2   0         16.59         18.12         7.06 o                         
   9  -3  -3         14.84         16.95         7.77 o                         
   7   0   8          6.11          8.29         7.83 o                         
   7  -3  -6         75.88         74.68         7.18 o                         
   5  -4  -9         32.32         23.63         9.48 o                         
   4   1  19         34.23         30.45        18.13 o                         
   2  -3  -9         12.14         15.32         7.18 o                         
   2  -5 -11          1.24         14.90         7.98 o                         
   0  -2  -7          5.56          7.90         6.87 o                         
  -2  -5 -10          2.02          3.52        11.64 o                         
  -4   1  12         44.26         45.13         8.04 o                         
  -4   1  23         25.01         24.23        11.16 o                         
  -5   1  15        668.34        698.74        12.45 o                         
  -5   1  16        105.33         92.26         7.02 o                         
  -5   1  17         34.38         32.02         6.66 o                         
  -5   1  18         40.10         40.53         6.69 o                         
  -5   1  19          6.34         10.08         7.72 o                         
  -5   1  20          2.16         16.14         9.92 o                         
  -7   0   8         11.73         14.48         5.35 o                         
   8   0   8        113.84        122.34         9.92 o                         
  -8   0  12          9.18         13.45         8.05 o                         
  -9  -1   7         61.20         51.68         8.13 o                         
 -10  -1  10          3.83         10.13         9.77 o                         
 -10  -1  11         66.01         65.20         8.52 o                         
  -9  -2   2         99.90         89.83        11.06 o                         
  -3  -4  -9         44.15         32.63        12.29 o                         
  -2   1   8        114.78        144.65        11.01 o                         
  -1  -4 -10         77.48         80.99        10.40 o                         
   2  -2  -7          9.44          4.60         7.98 o                         
   2  -1  -4         91.50         89.54        13.16 o                         
   6  -3  -7         21.61         29.00         8.61 o                         
   9  -1   6          9.33         15.23         8.74 o                         
  10  -2   4          7.89          8.83        10.25 o                         
  10  -3   0         16.94         27.16        10.52 o                         
   6  -5  -9          4.02         17.74         9.07 o                         
   5  -2  -5        111.06        113.52         8.94 o                         
   0   1   7        366.82        356.27        13.19 o                         
   0  -4 -10         18.22         28.33         8.86 o                         
  -2  -3  -8          5.85         14.54        11.00 o                         
   3   0   0         29.56         34.13        13.22 o                         
  -4   1  11         19.66         21.99         7.56 o                         
  -5   1  13          3.33          0.74         8.05 o                         
  -5   1  21         25.06         34.10         8.70 o                         
  -5   1  22          7.92         18.66        10.59 o                         
  -8   0  10          8.02         12.91         9.15 o                         
  -8  -3  -3         18.54         33.44        15.40 o                         
  -9   0  18          3.75         15.32         9.18 o                         
 -10  -1   9          7.95         18.30         9.62 o                         
 -10  -2   4         11.21         17.92         9.27 o                         
 -10  -3   1          4.10         12.33        10.04 o                         
  -9  -3  -1          0.98         10.94        13.01 o                         
  -9  -1   6         66.86         63.76         9.54 o                         
   2  -4 -10         12.51         16.26         7.48 o                         
   4  -5 -10          0.98          9.98         8.73 o                         
   4  -3  -8         29.40         31.50         7.59 o                         
   4  -2  -6         26.96         30.89         7.95 o                         
   4  -1  -3        188.39        152.30        10.16 o                         
   4   1  20          4.24         12.83        17.83 o                         
   6  -4  -8          0.73         12.30         8.50 o                         
   8  -4  -6          7.41         16.12         9.25 o                         
  10  -2   5          4.87         11.33        10.19 o                         
  10  -3   1         19.07         25.90        10.29 o                         
   9  -1   7         80.11         71.96         9.89 o                         
   9  -3  -2          1.28          9.48         7.80 o                         
  -7   0  12          2.99          6.96         7.71 o                         
   7  -3  -5          2.65         14.69         6.82 o                         
   5  -3  -7         15.86         19.41         7.99 o                         
   5  -5  -9          0.25         16.06        11.24 o                         
   3  -1  -3         24.85         29.36        11.55 o                         
   3  -2  -6         28.48         31.94         8.94 o                         
   3  -3  -8         42.53         38.10         8.10 o                         
   0  -1  -4        257.58        234.64        14.00 o                         
  -2  -2  -6         34.44         54.06        14.81 o                         
  -3   1   8        249.50        252.25        11.01 o                         
  -5   1  12         16.28         16.14         6.79 o                         
  -6   1  17          0.44         13.12        10.40 o                         
  -6   1  18          8.57         20.10         9.81 o                         
   7   0   4        246.81        266.81         7.77 o                         
  -7  -2  -2        200.69        206.31        11.07 o                         
   8   0   6         83.90         77.91         9.60 o                         
  -9   0  14         25.05         32.11         7.84 o                         
  -9   0  16         19.71         16.27         8.52 o                         
 -11  -2   7         11.35         11.69        11.04 o                         
   1   1   7         15.44         16.09        14.14 o                         
   4  -4  -9         22.80         28.47         7.35 o                         
   4   0   2       1654.19       1710.47        25.50 o                         
   6  -2  -4         47.32         39.77         9.00 o                         
  10  -2   6          1.70          7.74        10.08 o                         
   9  -1   8         79.75         68.97        10.56 o                         
   9  -2   2         17.01         19.82         8.56 o                         
   7  -4  -6         26.11         23.12         9.51 o                         
   5  -4  -8          5.14          9.07         9.10 o                         
   3  -4  -9         34.19         44.88         8.97 o                         
  -2   1   7         16.57         22.40        10.52 o                         
  -2  -4  -9          3.10         10.16        10.37 o                         
  -5   1  11        122.02        120.18         7.80 o                         
  -5  -5  -8         11.46         19.02        15.59 o                         
  -6   1  15         88.33         78.35         9.03 o                         
  -6   1  16         19.13         33.52         8.62 o                         
 -11  -2   6         78.42         74.25        12.26 o                         
 -11  -1  12          7.46          8.55        11.10 o                         
  -9  -1   5         11.59         33.01         8.71 o                         
  -9   0  12         25.33         26.44         8.91 o                         
  -7  -1   1        251.93        249.91        10.01 o                         
  -6   1  14        139.81        147.65        10.53 o                         
  -4   1   9        289.02        313.35        10.64 o                         
   4   1  21         12.60          9.40        18.84 o                         
   6  -5  -8         20.09         29.28         9.27 o                         
   6  -3  -6         88.06         89.36         8.83 o                         
   8  -4  -5          5.26         12.63         9.45 o                         
  10  -3   2         42.21         56.46        10.26 o                         
   9  -1   9         61.46         48.14         9.18 o                         
   7   0  10         32.02         23.32        10.47 o                         
   5  -1  -1        438.11        448.29        12.50 o                         
   2  -5 -10         17.83         18.25         7.69 o                         
   1  -4  -9          0.16         -2.90        10.08 o                         
   0  -5 -10         37.64         48.81         9.77 o                         
  -1   1   6         11.82         13.61        11.97 o                         
  -3   1   7         14.80         11.48         9.40 o                         
  -5   1  10          5.39          9.16         7.15 o                         
  -8   0   8         29.80         35.14         8.79 o                         
  -8  -1   2         69.73         59.51        10.61 o                         
  -9  -2   1        225.54        232.34        11.07 o                         
 -10  -1   7         14.53         21.08         9.90 o                         
 -10  -2   3         13.81         23.24         9.95 o                         
 -11  -1  11         35.20         26.74        11.39 o                         
  -9  -4  -3         45.62         67.88        18.85 o                         
  -1  -5 -10          7.67         11.88         9.75 o                         
   6  -4  -7         35.30         50.25         8.82 o                         
  10  -2   7          6.66         12.48         9.39 o                         
  10  -3   3         36.38         46.77        11.33 o                         
   9  -1  10        119.55         89.12        10.73 o                         
   9  -2   3          4.86         14.80         8.56 o                         
   7  -3  -4         84.18         69.61         7.42 o                         
   5  -2  -4         36.52         37.98         7.23 o                         
   5  -3  -6         79.04         71.15         8.68 o                         
   5  -5  -8          1.46          4.15         9.21 o                         
   2  -3  -8         67.79         57.51         6.11 o                         
  -7   1  15        102.50         93.22         7.98 o                         
  -7   1  16        132.65        127.94         6.91 o                         
  -7   1  17          6.12         11.46         5.89 o                         
  -7   1  18          2.04          8.14         6.25 o                         
  -7   1  19          9.63         12.03         6.11 o                         
  -7   1  20          3.27          9.83         6.55 o                         
  -7   1  21          2.89          3.55         6.64 o                         
   8   0   4         13.47         21.50         9.00 o                         
 -10  -3   0         16.94         31.26        11.34 o                         
 -11  -1  10          0.60         13.04        10.88 o                         
 -11  -2   5          6.26         16.56        12.88 o                         
  -9  -1   4         96.10         95.31         9.65 o                         
  -9   0  10         23.93         34.15         8.88 o                         
  -6  -5  -7          0.24          2.13        19.35 o                         
  -4   1   8         14.08          7.33         8.10 o                         
  -1  -3  -8         69.08         91.34        12.09 o                         
   2  -4  -9         22.50         18.82         7.53 o                         
   2  -2  -6        361.43        373.48        11.49 o                         
   4  -3  -7         21.88         21.35         7.59 o                         
   4  -2  -5        509.89        527.45        11.72 o                         
   4  -1  -2       1392.32       1489.89        19.67 o                         
   6  -5  -7         75.18         69.61         9.50 o                         
   6  -3  -5         14.06          6.10         9.30 o                         
   6  -2  -3        291.51        249.11        10.65 o                         
   8  -4  -4         60.37         62.14         9.99 o                         
  10  -2   8         17.46          7.00        11.21 o                         
  10  -3   4          5.45         16.92        10.98 o                         
   9  -1  11         13.08         13.31         9.33 o                         
  -7   0  14        571.89        603.46        18.24 o                         
   7  -4  -5          2.33          9.45         7.63 o                         
   5  -4  -7          5.74         18.75         8.16 o                         
   4  -4  -8         46.44         49.43         8.44 o                         
   3  -2  -5        555.18        569.36        13.75 o                         
   3  -3  -7          7.30          4.93         7.98 o                         
   3  -4  -8         13.53         20.10        10.16 o                         
   0   1   6         55.14         49.92         9.98 o                         
   0  -3  -8          5.26          9.30         8.10 o                         
   0  -4  -9          5.38         15.08         8.31 o                         
  -2  -5  -9         86.42         89.11        12.54 o                         
  -4  -5  -8          4.58          3.74        14.32 o                         
  -5   1   9        167.30        177.54         8.61 o                         
  -5   0   2          9.81         19.89         9.86 o                         
  -5  -1  -2         29.95         28.56        11.36 o                         
  -6   1  11          1.16         11.40         8.49 o                         
   7   0   2        461.15        496.88         9.57 o                         
 -10   0  14         32.76         29.55         8.79 o                         
 -10  -1   6         13.92          7.29         9.87 o                         
 -10  -2   2          0.79         10.13        11.00 o                         
  -3  -5  -9         21.71         28.06        10.82 o                         
  -1  -4  -9          0.57          4.70         9.72 o                         
   6  -4  -6          4.70         18.30         8.68 o                         
  10  -2   9          1.03         17.10        11.73 o                         
   9  -3   1          0.98          6.46         6.63 o                         
   7  -3  -3          0.62         12.88         6.84 o                         
   7  -5  -5         15.48         20.97         8.34 o                         
   5  -5  -7          2.03          6.75         9.18 o                         
   2   1   7         31.69         29.66        17.86 o                         
   2  -5  -9        132.58        133.58         9.68 o                         
  -3   1   6        350.75        327.85        12.15 o                         
  -5   1   8         17.71         26.38         8.44 o                         
  -7   1  12         22.83         24.88         6.99 o                         
  -7   1  13         10.81         22.75         5.95 o                         
  -8   1  16         50.85         47.34        11.43 o                         
  -8   1  18         22.86         21.96         9.30 o                         
  -8   1  19         20.18         15.46         9.66 o                         
  -8   0   6          1.82         11.03        10.10 o                         
 -10   0  12         50.73         49.52         8.71 o                         
 -11  -2   4          4.41          5.81        12.77 o                         
  -9  -3  -2          4.86          8.70        13.45 o                         
  -9  -2   0         16.59         11.85        11.31 o                         
  -6   1  10         17.78         12.27         8.79 o                         
  -4   1   7         45.47         60.65         8.56 o                         
   2  -1  -3         84.15         93.27        14.48 o                         
   4  -5  -8          0.76          5.54         8.49 o                         
   6  -1   1        140.10        132.66         9.37 o                         
   8  -4  -3        194.10        161.40        10.98 o                         
  10  -3   5          3.18         20.58         9.80 o                         
   9  -2   5          2.41         12.18         8.50 o                         
   7  -4  -4         40.06         42.35         8.28 o                         
   5  -1   0         45.13         35.62         9.10 o                         
   5  -2  -3        367.31        376.23        10.43 o                         
   5  -3  -5         24.24         27.78         8.22 o                         
   3  -5  -8          1.59          0.11         9.09 o                         
   0  -2  -6        442.16        417.66        12.95 o                         
   0  -5  -9         10.69         18.88        10.41 o                         
  -7   1  11          2.54         11.69         7.02 o                         
  -7  -1   0         15.10         15.79         7.41 o                         
  -8   1  15        270.94        266.07        11.51 o                         
  -8  -1   1        337.02        355.19        12.89 o                         
  -8  -2  -2         64.46         76.32        12.83 o                         
  -9   0   8         26.10         25.18         7.03 o                         
 -10  -1   5         12.33         20.42         9.90 o                         
 -11  -1   8          0.40          5.51         9.86 o                         
  -9  -1   3         67.14         57.18         8.74 o                         
  -2   0   0       2150.32       1680.80        33.17 o                         
   4  -3  -6         19.25         15.94         7.83 o                         
   6  -5  -6          5.01          3.76         8.55 o                         
   6  -3  -4          5.86         14.77         8.49 o                         
   6  -2  -2        360.95        339.04        11.24 o                         
   9  -3   2          4.86          6.57         6.99 o                         
   8  -1   8         40.33         30.83        11.69 o                         
  -7   0  16        346.42        344.47        17.77 o                         
   7  -1   4         19.01         16.12         7.81 o                         
   7  -3  -2        216.99        217.90        10.14 o                         
   7  -5  -4          6.89         25.16         8.49 o                         
   5  -4  -6         18.04         26.25         8.58 o                         
   4  -4  -7          1.73          9.90         7.83 o                         
  -5   1   7        131.74        141.09         9.39 o                         
  -8   1  13         35.31         37.71         9.10 o                         
   8   0   2        217.35        217.57        10.26 o                         
  -8  -3  -4          5.21          8.91        16.33 o                         
 -10   0  10          9.05         11.93         8.40 o                         
 -10  -2   1         59.26         57.51        10.86 o                         
 -10  -3  -1         19.07         35.07        13.99 o                         
 -11  -1   7          1.62         13.06         9.62 o                         
  -7  -2  -3          9.42          8.80         9.72 o                         
  -1  -5  -9         21.54         21.44         8.98 o                         
   2  -4  -8         90.99         80.33         8.40 o                         
   2  -3  -7         14.14         17.86         7.15 o                         
  -2   0   2       2892.83       2998.51        44.25 o                         
   4  -2  -4         10.78         22.78         8.10 o                         
   6  -4  -5         89.82         91.78         9.48 o                         
   8  -4  -2        136.88        109.81        11.30 o                         
   9  -2   6          9.76          9.93         8.53 o                         
   9  -3   3         19.81         23.33         8.76 o                         
   9  -4   1          1.15         12.30         7.03 o                         
   7   0  14          4.53          8.62        12.48 o                         
   7  -4  -3          1.49         11.19         8.17 o                         
   3  -3  -6         59.12         54.00         8.11 o                         
   3  -4  -7         10.98         11.63         8.13 o                         
  -2  -4  -8         43.06         51.62        11.07 o                         
  -3   1   5       1591.79       1665.88        19.50 o                         
  -4   1   6         91.49         85.79         9.28 o                         
  -7   1  10          8.26         11.64         5.74 o                         
  -8   1  12         48.19         42.71         9.24 o                         
  -9   1  16        129.62        132.95         8.58 o                         
  -9   1  17         56.78         40.89         8.83 o                         
 -10  -1   4         34.92         48.44         9.86 o                         
  11   0   8         50.11         46.54         9.95 o                         
 -11  -2   3          8.42          8.43        12.98 o                         
  -3  -4  -8        125.04        125.87        12.33 o                         
  -2   1   5         96.87         89.75        11.07 o                         
   4  -5  -7          6.45          6.33         8.52 o                         
   4  -1  -1        138.28        132.18        10.67 o                         
   6  -5  -5         10.99         18.27         9.13 o                         
   6  -1   2         38.64         37.54         8.50 o                         
   8  -4  -1        196.99        137.60        13.19 o                         
   9  -2   7         68.76         57.21         9.37 o                         
  -7   0  18         35.02         37.54        11.99 o                         
   7   0  18          1.16          6.64        15.79 o                         
   7  -1   5         20.93         26.65         9.22 o                         
   7  -2   1          8.69         13.39         6.93 o                         
   7  -5  -3          6.89         10.94         9.16 o                         
   5  -3  -4         36.17         40.98         8.52 o                         
   5  -4  -5         41.09         50.57         9.65 o                         
   3  -2  -4         16.80         14.84        10.19 o                         
   2  -5  -8          0.78          8.47         7.36 o                         
   0  -4  -8         15.44         33.91         9.45 o                         
  -1   2  17          6.76         10.22        11.15 o                         
  -1   2  18         19.77         29.70        10.43 o                         
  -1   2  19          0.14         12.36        11.42 o                         
  -1   2  20          3.81         18.79        11.25 o                         
  -2   2  17         18.37         18.12         7.38 o                         
  -2   2  18         64.73         72.40         8.52 o                         
  -2   2  19         39.58         44.02         8.47 o                         
  -2   2  20         21.41         21.51         8.62 o                         
  -2   2  21          6.14          9.28        10.88 o                         
  -2   2  22         12.19         22.51        11.42 o                         
  -2  -3  -7         15.38          8.80        10.91 o                         
  -3   2  16         27.65         30.71        10.56 o                         
  -3   2  18         24.83         28.12         9.03 o                         
  -3   2  19          1.59         10.79         8.53 o                         
  -3   2  20          2.33         12.18         9.36 o                         
  -3   2  21          5.45          9.66         9.27 o                         
  -3   2  22         12.08          9.04        11.75 o                         
  -4   2  18         48.43         64.69        11.55 o                         
  -4   2  19         60.60         74.61        11.48 o                         
  -4   2  20        104.76        112.72        12.00 o                         
  -4   2  21         10.90         11.87        11.84 o                         
  -5  -4  -7         16.60         19.31        14.96 o                         
  -7   1   9          5.42          5.72         5.75 o                         
   7   0   0          0.09         17.92         7.44 o                         
  -8   1  11         58.02         56.19         8.71 o                         
  -8   0   4          9.27         14.09         8.32 o                         
  -9   1  14         65.37         54.73        10.20 o                         
  -9   1  15         36.18         49.80         7.95 o                         
 -10   0   8         16.23         19.59         8.73 o                         
 -11   0  12         28.34         26.53         8.86 o                         
 -11  -1   6          3.46          9.81         9.10 o                         
  -9   0   6         15.00         22.64         8.17 o                         
  -6   0   2         17.51          8.76         9.66 o                         
   2  -2  -5          0.59          7.27         8.59 o                         
   6  -4  -4         13.55         22.24         8.46 o                         
   6  -3  -3        189.47        186.61        10.10 o                         
   6  -2  -1         73.13         58.32         9.12 o                         
   7   0  16          2.17          6.54        13.88 o                         
  -7   0  20          0.09         10.77        15.13 o                         
   8  -3   1          9.28         14.84        10.61 o                         
   9  -4   2         94.48         77.97         9.66 o                         
   9  -2   8          9.44         14.84         8.85 o                         
   9  -3   4          2.66          7.32         7.32 o                         
   7  -3  -1         45.99         42.49         8.34 o                         
   7  -4  -2        126.18        118.81         9.09 o                         
   5  -1   1         39.67         35.70         9.30 o                         
   5  -2  -2        202.44        166.81         8.17 o                         
   0   1   5       1060.46       1043.70        22.05 o                         
   0  -3  -7         67.69         69.53         9.12 o                         
  -1   2  16          0.41          4.91        10.49 o                         
  -2   2  15        501.09        512.24        11.46 o                         
  -2   2  23          1.23         14.15        10.77 o                         
  -2  -5  -8         31.51         31.28        12.26 o                         
  -3   2  15         43.79         35.10         9.21 o                         
  -4   2  16         17.81         19.38         8.38 o                         
  -4   2  17          2.89          9.00         8.35 o                         
  -4   2  22          3.03         12.94         9.40 o                         
  -5   2  18         14.62         24.35         8.92 o                         
  -5   2  19        130.97        139.45        10.20 o                         
  -5   2  20          9.67         22.36        10.40 o                         
  -5   2  21         10.81         19.52        10.89 o                         
  -8   1  10         10.65         15.10         9.42 o                         
  -8  -1   0         47.70         43.85        10.44 o                         
  -9   1  13         27.02         26.22         8.53 o                         
  11   0   6         53.23         69.70         9.39 o                         
  -9  -2  -1         70.58         74.73        12.39 o                         
  -1  -4  -8         54.08         50.69        10.16 o                         
   4  -4  -6         39.74         38.90         7.99 o                         
   4  -3  -5        117.02        128.02         8.83 o                         
   6  -5  -4          8.34         12.83         8.70 o                         
   8  -4   0         12.93          9.42         9.50 o                         
   9  -2   9          1.07         17.04         9.56 o                         
   9  -3   5         15.76         10.38         9.00 o                         
   7  -5  -2          1.21          1.26         9.40 o                         
   5   0   6         20.45         20.22        10.59 o                         
   1  -4  -7          7.26         12.38        10.43 o                         
   0   2  17         18.87         24.74         7.21 o                         
   0   2  18        110.65        114.35         9.01 o                         
   0   2  19          0.01          4.96         7.89 o                         
   0   2  20         15.49         16.51         8.97 o                         
   0   2  21          3.19          7.63         8.82 o                         
  -2   2  14         90.97         98.53         8.50 o                         
  -3   2  13        267.86        290.29        10.95 o                         
  -4   2  15         21.49         24.62         7.77 o                         
  -4  -4  -7          7.95         10.13        14.27 o                         
  -5   2  15        130.48        135.26         8.62 o                         
  -5   2  16         11.33         18.45         6.60 o                         
  -5   2  17         54.78         59.16         7.23 o                         
  -7   1   8         30.58         25.03         6.02 o                         
  -7  -1  -1        130.73        139.26         9.21 o                         
  -8   1   9         29.29         32.71         9.13 o                         
  -9   1  12         22.50         18.15         7.69 o                         
 -10   1  15         10.54         18.45        10.89 o                         
 -10  -2   0         52.88         71.39        11.36 o                         
 -11   0  10          0.08          5.38        10.53 o                         
 -11  -2   2          7.32         13.04        12.92 o                         
 -11  -1   5         15.62          8.88         9.66 o                         
  -4   2  14         42.98         48.87         9.36 o                         
  -3  -5  -8         37.65         25.00        10.49 o                         
   4  -2  -3         73.01         72.70         8.58 o                         
   6  -3  -2       2082.95       2302.29        19.70 o                         
   6  -2   0        528.07        561.44        12.50 o                         
   8  -3   2         17.49         29.67         9.95 o                         
   7  -1   6         21.03         21.89         7.45 o                         
   7  -3   0          0.45          6.99         7.74 o                         
   7  -4  -1        106.91         93.42         8.32 o                         
   5  -3  -3        163.42        152.34         9.33 o                         
   5  -4  -4          7.15         15.01         8.61 o                         
   3  -1  -1       1147.40        952.84        18.66 o                         
   3  -3  -5         28.88         37.18         7.92 o                         
   2  -3  -6         18.23         19.95         7.20 o                         
   2  -5  -7         61.94         53.83         9.10 o                         
   0   2  15         11.81         13.45         8.35 o                         
   0   2  16          0.53          6.61         6.93 o                         
   0   2  22          0.91          8.68         8.31 o                         
  -2   2  13        347.38        362.03        10.61 o                         
  -3   1   4        448.71        438.08        13.15 o                         
  -5   2  14         22.13         28.11         7.98 o                         
  -7   1   7         70.20         75.00         7.53 o                         
  -7   0   2         32.12         30.72         7.11 o                         
   8   0   0         18.80         32.33         8.88 o                         
  -9   1  11         29.39         26.86         7.84 o                         
 -10   1  14          7.13          6.78         9.60 o                         
  11   0   4          5.72         11.96         9.83 o                         
  -9  -3  -3         19.81         32.96        14.87 o                         
  -6   2  16         21.97         21.57        10.05 o                         
  -4   2  13         10.93         17.02         9.51 o                         
  -1  -5  -8         24.82         31.05        10.04 o                         
   4  -1   0        470.12        431.59        14.17 o                         
   4   0   4        232.56        220.64        13.66 o                         
   6  -5  -3          1.54         11.67         9.43 o                         
   6  -4  -3         95.53        109.87         9.12 o                         
   8  -4   1          5.77         -2.01         9.25 o                         
   9  -3   6          1.39          6.78         9.48 o                         
   9  -2  11        101.24         60.34        12.18 o                         
   7  -5  -1          5.98         16.44         9.10 o                         
   5  -2  -1       1377.90       1416.86        16.51 o                         
   5  -5  -4         64.78         78.44         9.53 o                         
   0   2  14        263.46        292.05        12.09 o                         
   0  -6  -7         11.53         10.73        11.94 o                         
  -2   2  12          9.65         14.20         8.97 o                         
  -3   2  12         24.49         27.51         7.71 o                         
  -4  -5  -7          6.22          7.39        12.92 o                         
  -5   2  13         74.02         68.18         7.44 o                         
  -5  -5  -7          0.96          6.22        12.88 o                         
  -6   2  15         46.47         50.84         8.94 o                         
  -7   2  17         25.71         32.17         7.99 o                         
  -7   2  18         20.29         18.22         6.79 o                         
  -7   2  19         38.67         40.94         6.87 o                         
  -8   1   8         25.41         27.73         8.89 o                         
  -8  -2  -3         29.29         31.73        13.93 o                         
  -9   1  10         31.58         32.90         9.18 o                         
 -10   1  13         43.52         41.14         9.06 o                         
 -10   0   6         65.78         59.16         8.43 o                         
 -10  -1   2        262.33        280.21        12.23 o                         
 -10  -3  -2         42.21         48.29        14.95 o                         
 -11  -1   4          2.06          7.03        11.22 o                         
 -11   0   8          0.00         13.12        10.91 o                         
  -5  -3  -6         55.38         57.15        19.31 o                         
  -4   2  12          2.22          7.24         9.30 o                         
  -2   1   4         91.50         89.54        11.54 o                         
   1  -6  -7         18.34         21.74        11.36 o                         
   2  -1  -2        503.14        412.63        15.87 o                         
   4  -4  -5         13.07         22.07         7.77 o                         
   4  -3  -4         22.42         20.99         8.26 o                         
   9  -3   7          1.41          5.33         8.07 o                         
   7  -1   7         32.41         34.95         8.68 o                         
   7  -2   3          9.42          8.01         5.63 o                         
   7  -3   1         99.27         94.30         8.31 o                         
   7  -4   0          0.53         16.02         7.36 o                         
   5  -1   2         29.95         31.32         9.09 o                         
   4  -5  -5         56.89         36.94         7.50 o                         
  -3   0   4        412.08        373.42        18.90 o                         
   3  -2  -3        170.23        142.25        10.22 o                         
   2  -6  -6         22.84         20.79        10.56 o                         
   1   2  17         31.02         41.96        12.56 o                         
   1   2  18          5.26         15.38        12.15 o                         
   1   2  19          0.56         10.17        10.88 o                         
   1   2  20          3.92         10.14        12.03 o                         
   1   2  22         17.42         16.47        13.57 o                         
  -3   2  11        143.16        154.53        10.05 o                         
  -5   2  12          2.35          5.69         6.93 o                         
  -5   0   0         16.94         20.00         9.66 o                         
  -6   2  14          5.66         13.49         8.95 o                         
  -7   2  15         43.39         42.44         7.60 o                         
  -7   2  16         10.11         20.40         6.42 o                         
  -8   1   7         11.59         20.13         9.30 o                         
  -8  -1  -1        112.78        124.73        11.40 o                         
  -9   0   4         73.19         67.65         8.94 o                         
 -10   1  12         44.51         44.09         8.86 o                         
 -11  -2   1         18.63         10.73        11.49 o                         
  -9   1   9          4.54          7.56         8.79 o                         
  -7   1   6         72.18         68.75         7.68 o                         
  -6   2  13          5.37         19.34        10.23 o                         
  -4   1   4       1192.59       1223.36        16.63 o                         
   6  -5  -2         16.57         22.64        10.64 o                         
   6  -4  -2         12.04         12.30         8.58 o                         
   6  -3  -1       1756.30       1489.11        17.58 o                         
   6  -2   1        170.08        163.04        10.25 o                         
   6   0  10          9.41         12.38        12.00 o                         
   8  -4   2          3.36         10.35         8.97 o                         
   9  -3   8         15.43         13.09         8.37 o                         
   7  -5   0          1.40         14.41         8.28 o                         
   5  -3  -2        143.23        134.66         9.37 o                         
   5  -4  -3         17.22         20.63         8.47 o                         
   5  -5  -3          5.21          5.41         9.01 o                         
   3  -4  -5         18.17         30.74         8.85 o                         
   2  -4  -6         57.91         55.14         7.75 o                         
   1   2  16          1.89          4.84        11.84 o                         
   0   2  13        445.49        448.85        12.53 o                         
   0  -4  -7          0.04          7.29         8.43 o                         
   0  -5  -7         20.68         22.60         9.69 o                         
  -2   2  11         54.32         69.82         7.45 o                         
  -4   2  11        465.37        500.62        11.31 o                         
  -5   2  11         40.21         49.29         8.05 o                         
  -5   1   4         89.02         95.57        10.25 o                         
  -7   2  14          0.24          4.49         5.89 o                         
  -8   2  16          5.53          8.91        10.11 o                         
  -8   0   2         50.43         30.87         8.82 o                         
 -10   1  11         66.01         73.32         9.12 o                         
 -12  -1   5          5.02         11.33        10.31 o                         
  11   0   2          1.65          1.97         9.86 o                         
  -9  -2  -2         17.01         14.36        12.53 o                         
  -1  -6  -7         35.91         21.20        11.45 o                         
   4  -2  -2       2426.64       2522.75        21.06 o                         
   9  -3   9         17.11         16.53         8.29 o                         
   8  -2   8         73.16         58.44         9.81 o                         
   7  -1   8          7.34         17.32         9.09 o                         
   7  -2   4         61.68         51.73         6.63 o                         
   7  -3   2          0.54          5.42         8.07 o                         
   7  -4   1         11.27         11.34         7.48 o                         
   7  -5   1          1.46         17.02        10.68 o                         
   5  -2   0        944.68       1008.40        14.38 o                         
   3  -3  -4         74.65         80.47         8.31 o                         
   2  -5  -6          8.42          6.14         7.27 o                         
  -2  -4  -7        101.43        109.42        11.03 o                         
  -2  -5  -7          1.32         16.36        10.62 o                         
  -3   2  10        229.57        226.71         9.57 o                         
  -7   2  13         26.05         13.22         6.22 o                         
  -8   2  15         56.60         52.57         9.50 o                         
  -8   1   6        302.81        321.67        11.07 o                         
  -9   1   8         24.91         31.34         7.83 o                         
 -10   1  10          3.83         24.34         8.85 o                         
 -10  -1   1         66.11         68.34        10.98 o                         
 -10  -2  -1          3.07          8.86        11.52 o                         
 -11  -1   3        106.56         83.01        10.74 o                         
  -9  -1   0        133.22        141.43        11.63 o                         
  -1  -4  -7          2.74          2.54         9.65 o                         
   1  -6  -6         19.71         35.95        10.44 o                         
   1   2  15        540.85        579.39        17.28 o                         
   2  -3  -5        207.50        207.60         9.00 o                         
   4  -5  -4          3.49         16.36         8.59 o                         
   4  -4  -4         44.17         41.38         8.86 o                         
   6  -5  -1          4.43         10.97        10.49 o                         
   6  -4  -1         11.77         23.00         8.71 o                         
   6  -3   0        170.58        164.33        11.43 o                         
  -6   0  14         23.07         29.99        12.26 o                         
   5  -4  -2         88.16        100.33         9.92 o                         
   5  -5  -2         13.47         28.44        10.05 o                         
   2  -6  -5          7.60         11.87         9.50 o                         
   0   2  12         25.37         26.23         7.41 o                         
   0  -3  -6         18.38         25.01         7.78 o                         
   0  -6  -6          5.41         17.04        10.70 o                         
  -2   2  10         92.88        105.57         8.10 o                         
  -3   2   9        170.53        183.28        10.13 o                         
  -5   2  10        222.31        229.13         8.47 o                         
  -7   2  12         38.79         35.01         5.69 o                         
  -7  -1  -2        156.60        168.76         9.90 o                         
  -8   2  13         29.53         21.65         9.51 o                         
  -8   2  14         62.18         60.91         9.80 o                         
 -10   1   9          7.95         18.28        10.52 o                         
 -10   0   4          9.67         28.15        10.14 o                         
 -11   1  12          7.46         13.21         9.83 o                         
 -11   0   6          1.08         10.13         9.15 o                         
  -7  -2  -4         61.68         65.61        12.95 o                         
  -3  -5  -7          4.82         18.37        10.88 o                         
  -3  -4  -7          3.19          7.35         9.21 o                         
  -1  -5  -7          0.20         10.31         9.84 o                         
   4  -3  -3         45.67         43.07         8.31 o                         
   6  -2   2         48.80         39.21         8.37 o                         
   7  -1   9         53.22         49.01         9.25 o                         
   7  -2   5          9.84         10.83         6.76 o                         
   7  -3   3         90.31         82.62         7.51 o                         
   7  -4   2          5.33          2.57         7.27 o                         
   7  -5   2          4.54          3.59         8.16 o                         
   3  -1   0       5062.62       5293.73        35.56 o                         
   3  -4  -4         21.40         27.79         8.73 o                         
   3  -5  -4         31.95         47.43         8.44 o                         
  -2  -2  -5        409.87        443.25        18.55 o                         
  -5   2   9          4.69         11.54         8.32 o                         
  -5   1   3         90.44         85.95         9.83 o                         
  -7   2  11         54.86         46.48         6.07 o                         
  -8   2  12         65.68         61.99         9.62 o                         
   8   0  -2        249.10        261.32        12.63 o                         
  -9   2  15         23.31         29.21         8.68 o                         
  -9   2  16         41.31         36.40         8.68 o                         
  -9   1   7         61.20         59.72         7.95 o                         
 -10   1   8         19.48         24.26        10.26 o                         
 -12  -1   4         48.05         42.35         8.61 o                         
 -11  -2   0         24.01         34.22        11.43 o                         
  -6  -5  -6         47.08         47.28        16.83 o                         
  -4   1   3        188.39        161.69        10.29 o                         
  -4   2   9         27.23         33.13         7.38 o                         
  -2   1   3         84.15         81.92        14.17 o                         
   6  -5   0          6.53         24.07        10.25 o                         
   6  -4   0         20.59          9.96         9.62 o                         
   8  -4   5          0.50          8.31         8.98 o                         
   8  -2  10         12.63         11.12         9.86 o                         
   5   0   8          8.03         12.79        10.80 o                         
   4  -5  -3          6.56          6.55         9.31 o                         
   3  -2  -2        315.50        315.36        11.43 o                         
   2   2  19          8.96         12.98        13.15 o                         
   2   2  20         28.51         31.97        14.59 o                         
   2  -5  -5         68.20         65.26         7.44 o                         
   0   2  11          2.43          6.40         6.76 o                         
   0   1   4        257.58        237.69        14.68 o                         
   0  -5  -6          1.59          6.40         9.09 o                         
  -2   2   9          7.15         14.30         8.46 o                         
  -2  -3  -6         51.07         66.22        10.79 o                         
  -7   2  10          9.55         20.79         7.17 o                         
  -7   1   4         87.16         86.85         7.75 o                         
  -8   2  11         40.05         40.67         9.37 o                         
  -8  -1  -2        273.51        260.41        13.04 o                         
  -9   2  14         54.05         50.48         8.32 o                         
 -11   1  10          0.60          3.62        10.58 o                         
  12   0   2         10.41         19.79         7.96 o                         
  11   0   0         69.44         72.53         9.93 o                         
  -9   0   2        146.80        148.24        10.83 o                         
  -1  -6  -6          6.58          3.43         9.89 o                         
   1  -6  -5          4.90          3.82        10.32 o                         
   4  -4  -3         99.76        101.10         9.10 o                         
   4  -2  -1       1238.10       1293.62        16.08 o                         
   6  -3   1         16.56         27.58         8.74 o                         
   6   0  12        273.31        174.41        15.87 o                         
   7  -1  10         11.77         16.51         8.85 o                         
   8  -2  11         19.77         20.67        11.66 o                         
   7  -2   6         40.61         40.73         7.60 o                         
   7  -3   4         16.12         13.90         6.73 o                         
   7  -4   3         47.82         61.40         8.20 o                         
   5  -2   1        401.83        395.01        10.17 o                         
   5  -4  -1          0.52         11.82         8.28 o                         
   5  -5  -1         10.93         21.18         8.65 o                         
   3  -3  -3         45.95         61.69         7.92 o                         
   2   2  17         13.40         17.76        13.97 o                         
   2   2  18         70.18         79.55        15.44 o                         
   2   2  21         17.14         31.38        15.08 o                         
   2  -6  -4          1.49          4.90         7.69 o                         
   1   2  13        225.56        222.61        14.12 o                         
   0  -4  -6         34.30         25.59         7.41 o                         
   0  -6  -5          0.53         11.31         9.83 o                         
  -3   2   8          8.16         14.80         9.01 o                         
  -4  -5  -6          1.37         11.67        12.23 o                         
  -5   2   8          0.10         11.51         8.47 o                         
  -9   2  13          2.70         16.47         7.75 o                         
  -9   1   6         66.86         71.03         7.59 o                         
 -10   1   7         14.53         15.01        10.19 o                         
 -10  -1   0        119.32        147.49        11.78 o                         
 -10  -3  -3         36.38         39.47        17.28 o                         
 -12  -1   3         21.05         28.68        10.34 o                         
 -11   1   9          1.68         -0.80         9.10 o                         
  -7   0   0          0.02          7.84         7.57 o                         
  -4   2   8         48.78         56.70         7.68 o                         
   2  -2  -3        346.18        349.18        11.82 o                         
   6  -5   1          1.87          9.24         8.61 o                         
   6  -4   1          4.03         20.21         9.69 o                         
   6  -2   3         14.16         20.16         7.96 o                         
   8  -2  12         40.07         23.95        12.54 o                         
   8  -3   9          2.38          7.66        10.47 o                         
   8  -4   8         34.28         25.77        10.73 o                         
   7  -1  11        367.72        384.65        12.35 o                         
   7  -4   4          9.99         27.36        10.37 o                         
   5  -1   4         79.82         79.63         9.68 o                         
   3  -4  -3          3.93          7.93        10.23 o                         
   3  -5  -3          0.51          5.62         8.59 o                         
   2  -3  -4        261.75        279.83         9.74 o                         
  -2  -5  -6         29.77         33.65        10.37 o                         
  -7   2   9          8.49          9.28         5.78 o                         
  -8   2  10        136.05        125.46         9.99 o                         
  -8  -2  -4         14.50         11.93        13.93 o                         
  -9   2  12         12.44         26.95         7.77 o                         
 -10   2  13          5.02         14.92        11.37 o                         
 -10  -2  -2         62.73         75.73        13.07 o                         
 -12   0   6          0.54          8.82         7.95 o                         
 -11   0   4         30.21         33.92        10.55 o                         
  -9  -1  -1          6.43         13.85        10.25 o                         
  -1  -5  -6         37.31         44.43         9.99 o                         
   4  -5  -2          1.15          3.50         8.22 o                         
   6  -3   2          6.43          8.28         8.49 o                         
  -6   0  16        998.59        972.97        25.80 o                         
   7  -2   7         10.73         15.17         7.20 o                         
   7  -3   5         53.14         48.81         6.81 o                         
   5  -5   0          4.12         20.19         9.13 o                         
   4  -4  -2         40.13         35.91         9.06 o                         
   2   2  16         33.08         40.59        12.79 o                         
   2  -5  -4         37.45         36.52         7.05 o                         
   0   2  10          3.39          7.77         7.27 o                         
  -2   2   8          7.46          5.44         7.53 o                         
  -2  -4  -6         68.35         61.49        10.23 o                         
  -2  -6  -5          5.08         14.35        12.12 o                         
  -3   2   7         97.92         98.00         9.12 o                         
  -4   3  20          9.21         30.15        11.55 o                         
  -4  -4  -6         53.46         52.61        12.30 o                         
  -5   3  19         22.46         28.98        11.27 o                         
  -5   2   7         29.08         34.49         8.10 o                         
  -5   1   2        217.46        238.71        10.44 o                         
  -5  -5  -6          7.02         10.47        12.05 o                         
  -7   1   3         71.73         79.69         7.42 o                         
  -8   2   9         27.90         35.13         9.16 o                         
  -8   0   0          3.81         11.91        10.16 o                         
  -9   2  11         41.01         39.06         8.34 o                         
  -9   1   5         11.59         23.45         7.30 o                         
 -10   2  12          9.61         25.45        11.36 o                         
 -10   1   6         13.92         14.02         9.13 o                         
 -11   1   8          0.40         14.95         9.87 o                         
  12   0   0         10.47         22.01         8.86 o                         
 -11  -1   1          6.15         14.41        11.09 o                         
  -9  -3  -4          2.66          5.09        17.52 o                         
  -9  -2  -3          4.86          8.86        12.06 o                         
  -4   2   7         25.23         26.82         8.80 o                         
  -3  -3  -6         35.72         42.10        11.13 o                         
  -1  -6  -5         28.03         32.09        11.61 o                         
  -1  -4  -6          6.76          5.27         9.56 o                         
   1  -6  -4          2.69         -2.58        10.67 o                         
   2  -6  -3          9.34         17.85         8.80 o                         
   4  -2   0       1254.30       1183.77        16.21 o                         
   6  -5   2          2.32         14.08         8.70 o                         
   6  -4   2         71.81         66.07        10.19 o                         
   6  -2   4         18.38         27.69         8.26 o                         
   8  -2  14          0.37          6.29        11.19 o                         
   7  -1  12        131.65        128.77        10.92 o                         
   7  -2   8        132.14        128.86         9.46 o                         
   7  -4   5          1.50         13.45         8.29 o                         
   6   0  14         84.41         49.92        14.77 o                         
   5  -2   2         64.88         67.80         7.65 o                         
   3  -3  -2         27.58         30.39         8.88 o                         
   2   2  15         51.72         56.87        14.38 o                         
   2  -4  -4        375.01        317.65         9.36 o                         
   0  -2  -4         97.70        121.08        10.01 o                         
   0  -3  -5         80.59         97.94         8.88 o                         
   0  -5  -5         33.74         38.81         9.86 o                         
  -3   3  18          3.21         11.49        10.49 o                         
  -3   3  19          9.21         25.12        11.99 o                         
  -3   3  20         11.43         21.27        11.10 o                         
  -4   3  17          2.79         14.92        11.48 o                         
  -4   3  18          1.85          8.74         9.07 o                         
  -4   3  19         32.49         30.77         9.56 o                         
  -5   3  17         44.37         60.25         8.73 o                         
  -6   3  18         34.57         34.28         9.99 o                         
  -7   2   8         17.45         21.30         6.10 o                         
  -8   2   8         26.23         25.16         9.74 o                         
  -9   2  10         45.87         41.00         8.65 o                         
 -10   2  11          2.13         22.93        10.43 o                         
 -12  -1   2         12.49         19.28        10.32 o                         
 -11  -2  -1         38.20         30.00        12.50 o                         
  -6   3  17          4.75         16.63        10.91 o                         
  -3  -5  -6         10.45         12.18        10.05 o                         
   4  -3  -1       1029.02        938.76        13.94 o                         
   6  -3   3         37.63         37.12        10.49 o                         
   7  -1  13         26.85         23.26         9.10 o                         
   6  -5   3         23.38         34.48         9.36 o                         
   5  -3   1        307.83        325.96         9.72 o                         
   5  -5   1          9.47         16.75         9.42 o                         
   4  -5  -1         33.52         26.08         7.71 o                         
   3  -1   1       2649.18       2613.45        26.26 o                         
   3  -6  -1         12.49         21.95        10.77 o                         
   0  -4  -5         31.09         36.03         8.31 o                         
   0  -6  -4          0.33          7.68         8.14 o                         
  -2   3  20          1.81         14.56        10.89 o                         
  -2   3  21          7.72          9.80        11.52 o                         
  -3   3  16         17.62         20.24        10.05 o                         
  -3   3  17          2.46         10.13        10.11 o                         
  -4   3  16         14.57         21.63         9.03 o                         
  -5   3  15         36.38         38.15         9.09 o                         
  -5   3  16         27.98         36.19         8.22 o                         
  -6   3  16          6.28         18.46         9.51 o                         
  -7   3  17          1.08          8.32         6.70 o                         
  -7   2   7         15.08         21.42         6.90 o                         
  -7  -1  -3        319.10        357.54        12.70 o                         
  -9   1   4         96.10        111.91         8.97 o                         
 -10   1   5         12.33         21.20         8.43 o                         
 -10  -1  -1         23.38         27.55        11.03 o                         
  11   0  -2        369.44        411.43        12.45 o                         
  -9   2   9          8.75          1.89         7.89 o                         
  -5  -4  -6         13.96         18.90        11.22 o                         
  -3  -2  -5        139.88        152.46        18.61 o                         
   4   0   6         71.62         67.26        12.27 o                         
   6  -4   3         12.96         13.81         9.84 o                         
   6  -2   5          6.47         13.06         9.89 o                         
   7  -1  14         24.79         32.84         9.48 o                         
   7  -2   9          8.11         13.61         7.02 o                         
   5  -1   5        152.77        171.75         9.69 o                         
   5  -4   1         51.76         59.99         7.57 o                         
   3  -4  -2        156.61        161.33        10.04 o                         
   2  -5  -3         35.41         38.45         6.31 o                         
   2  -6  -2         11.71         11.39         7.68 o                         
   0   2   9          0.74          5.41         7.54 o                         
  -2   3  19          3.08          8.20         8.34 o                         
  -2   2   7          9.44         15.97         7.96 o                         
  -3   3  15         43.31         45.90        10.59 o                         
  -3   2   6         28.48         35.79         8.71 o                         
  -4   3  15         11.70         23.42         8.89 o                         
  -5   3  14          6.57         19.29         8.64 o                         
  -5   2   6          4.43         14.65         7.11 o                         
  -6   3  15          0.02          3.22         8.68 o                         
  -7   3  15          0.22         19.11         8.25 o                         
  -7   3  16         30.88         26.25         6.33 o                         
  -7   1   2        202.75        218.67         8.53 o                         
  -8   2   7         44.18         45.22         8.65 o                         
  -8  -1  -3        223.80        227.78        12.67 o                         
 -12   0   4         62.84         53.39         7.60 o                         
 -11  -1   0          3.20          8.97        11.57 o                         
 -11   1   6          3.46         12.63         9.39 o                         
  -4   2   6         26.96         25.93         7.99 o                         
  -3  -4  -6         43.40         46.26         9.69 o                         
  -2   1   2        503.14        419.22        15.59 o                         
   1  -6  -3         14.20         22.04         9.98 o                         
   2  -3  -3         33.55         45.45         7.41 o                         
   6  -5   4         17.62         16.72         9.77 o                         
   6  -3   4         25.02         30.48         9.57 o                         
   7  -1  15          6.23         11.34         9.48 o                         
   7  -1  16         16.99         23.32        10.05 o                         
   7  -2  10         92.68         91.43         9.36 o                         
   7  -4   7         28.78         24.68         6.70 o                         
   5  -2   3         58.11         62.36         7.20 o                         
   5  -3   2         26.64         31.91         8.47 o                         
   5  -5   2         63.16         66.48         9.80 o                         
   4  -5   0          0.69          3.41         7.29 o                         
   3  -6   0          8.75          3.37         9.92 o                         
   2   2  14        701.57        751.93        22.34 o                         
   2  -2  -2         19.15         23.32         9.03 o                         
  -2   3  16         43.13         48.24         9.98 o                         
  -2   3  17         55.56         62.38         8.32 o                         
  -2  -5  -5         34.97         41.29        10.58 o                         
  -2  -6  -4         10.73         16.90        12.82 o                         
  -3   3  14          9.62         21.15        10.83 o                         
  -4   3  14          2.72          7.72         8.26 o                         
  -5   3  13         18.63         19.40         8.25 o                         
  -6   3  14         18.74         16.71         9.10 o                         
  -7   3  14         57.67         54.19         7.21 o                         
  -7   2   6         31.69         36.37         7.42 o                         
   8   0  -4         45.79         46.98         9.92 o                         
  -9   2   8         69.47         68.27         7.89 o                         
 -10   2   9         22.01         36.30         8.79 o                         
 -10   1   4         34.92         43.75         8.53 o                         
 -12  -1   1         12.57         16.89        10.01 o                         
 -11   0   2         74.79         64.45        12.02 o                         
  -9   0   0        174.80        180.44        10.71 o                         
  -6   3  13          2.20         13.22        10.07 o                         
  -1  -6  -4          0.15          1.25         9.27 o                         
  -1  -5  -5          6.58         20.09         9.69 o                         
   4  -2   1         46.22         47.37         8.46 o                         
   4   1  13        549.24        546.70        32.72 o                         
   6  -4   4         15.38         20.69         8.71 o                         
   7  -1  17          4.57          9.99         9.24 o                         
   7  -4   8         19.75         17.14         6.88 o                         
   6  -5   5         48.44         45.10        10.86 o                         
   5   0  10         43.10         50.75        10.37 o                         
   5  -5   3         14.19          8.61         8.65 o                         
   2  -6  -1         45.20         44.34         8.86 o                         
   0  -5  -4          7.25         14.75         9.71 o                         
   0  -6  -3          0.05          8.97         8.41 o                         
  -1   3  18         10.12         13.45        10.52 o                         
  -2   3  15        179.72        180.84        10.68 o                         
  -3   3  13         51.04         65.37         9.89 o                         
  -4   3  13          6.93          8.61         8.01 o                         
  -4  -5  -5         17.15         18.69        11.27 o                         
  -5   3  12         73.93         79.43         8.28 o                         
  -5   2   5        111.06        109.60         8.35 o                         
  -5   0  -2         10.15         15.77         8.77 o                         
  -5  -1  -4         79.82         80.47        13.25 o                         
  -7   3  13         11.37         15.38         6.85 o                         
  -9   1   3         67.14         63.28         7.47 o                         
 -10   2   8          1.65          9.84         9.72 o                         
 -10  -2  -3        101.11        112.60        14.23 o                         
 -11   1   5         15.62         18.57         9.36 o                         
  -1  -4  -5         44.94         49.62        10.49 o                         
   1  -6  -2         14.52         25.80        10.77 o                         
   6  -3   5         16.73         26.04         9.36 o                         
   7  -2  11          0.61          7.38         7.15 o                         
   7  -4   9          5.24          5.53         7.20 o                         
   6  -4   5          1.48          5.74        10.01 o                         
   6  -5   6          0.83         13.24        11.72 o                         
   5  -1   6         59.31         73.14         8.86 o                         
   5  -2   4         21.42         18.52         7.72 o                         
   4  -5   1         28.06         33.19         7.54 o                         
   3  -2   0       2307.58       2545.45        21.74 o                         
   3  -6   1         61.77         51.79        11.04 o                         
  -1   3  16          0.24          4.42        10.32 o                         
  -1   3  17         10.47         11.33        10.56 o                         
  -2   3  14        200.70        219.66        10.88 o                         
  -2  -3  -5          4.34         12.95         9.98 o                         
  -3   3  12         30.81         34.04         9.43 o                         
  -4   3  12         16.45         26.47         7.87 o                         
  -6   3  12        229.71        213.97        10.43 o                         
  -7   3  12        102.05         75.69         6.48 o                         
  -8   3  13          6.08         12.54         9.13 o                         
  -9   2   7         10.52         25.33         7.66 o                         
 -10   1   3        149.64        153.50         9.87 o                         
 -11  -2  -2         18.37         23.15        14.14 o                         
 -11   2   9          5.28         16.24        10.56 o                         
  -6  -5  -5          4.67          5.02        14.53 o                         
  -3  -6  -4          4.39          8.62        11.03 o                         
   2  -1   0       4263.22       3964.13        34.48 o                         
   7  -2  12         50.78         41.65         7.84 o                         
   7  -3  10         55.11         46.68         7.71 o                         
   7  -4  10          5.03         13.01         7.41 o                         
   5  -4   3         24.52         33.52         7.12 o                         
   5  -5   4         60.64         61.24         9.01 o                         
   2   2  13         96.74        108.08        15.29 o                         
   0  -3  -4        618.73        615.79        12.85 o                         
   0  -4  -4        204.47        209.37         9.60 o                         
  -1   3  15         14.82          6.31        11.03 o                         
  -2  -4  -5         13.09         22.78         9.27 o                         
  -5   3  11        253.58        236.88         8.53 o                         
  -6   3  11         56.90         48.17        10.44 o                         
  -7   3  11         85.21         78.93         6.69 o                         
  -7   2   5         41.39         40.67         6.16 o                         
  -7   1   1        251.93        239.76         7.87 o                         
  -7  -4  -5          1.50          5.75        17.04 o                         
  -8   1   1        337.02        357.10        11.09 o                         
  -9   3  13          6.39         16.21         8.38 o                         
 -10   2   7         25.49         37.26        10.04 o                         
 -10   0   0         46.92         57.72         9.63 o                         
 -11  -1  -1          2.13          7.60        11.22 o                         
  11   0  -4        149.22        187.71        11.76 o                         
 -11   1   4          2.06         12.02         8.92 o                         
  -9   2   6         19.50         35.74         8.65 o                         
  -3  -5  -5         11.31         14.48         9.39 o                         
  -1  -6  -3         27.30         28.53        10.80 o                         
   2  -6   0        216.03        196.75        10.73 o                         
   2  -4  -2          5.12          7.83         7.33 o                         
   2  -3  -2         21.93         18.48         7.74 o                         
   4  -3   1         94.14         89.62         8.61 o                         
   6  -5   7         19.07         24.34         9.89 o                         
   6  -4   6          5.29          7.41         8.74 o                         
   6  -3   6         77.47         60.02         8.61 o                         
   7  -2  13          2.52         10.16         7.21 o                         
   7  -3  11         18.15         14.74         7.69 o                         
   7  -4  11          1.69         10.67         7.20 o                         
   4  -5   2          4.44          7.45         8.17 o                         
   3  -1   2          5.83          6.25         9.30 o                         
   3  -6   2          1.44         19.26         9.71 o                         
   0  -1  -2        560.14        512.97        19.82 o                         
   0  -6  -2          4.30         11.40         8.11 o                         
  -2   3  13         30.24         35.20         7.20 o                         
  -2  -6  -3          4.23          9.53        11.46 o                         
  -3   3  11          2.62          7.45         7.84 o                         
  -5   3  10         42.68         32.81         7.08 o                         
  -5   2   4         36.52         42.89         8.61 o                         
  -5  -5  -5          4.10          5.72         9.06 o                         
  -8   3  11         18.85         32.84        10.29 o                         
  -9   3  12          4.31          6.52         8.38 o                         
 -10  -3  -4          5.45         13.07        18.28 o                         
 -11   2   8          6.12         -1.04        10.64 o                         
 -12   1   5          5.02          8.64         7.54 o                         
 -12   0   2         91.65         84.88         9.03 o                         
 -12  -1   0          3.01         11.94         9.57 o                         
  -7   0  -2         93.36         82.09         9.59 o                         
  -6   3  10         53.46         54.52         9.06 o                         
   4  -2   2          2.36         11.22         8.47 o                         
   7  -2  14          8.52          9.36         8.74 o                         
   7  -2  15         36.65         40.25        10.92 o                         
   7  -3  12          0.67          5.63         7.68 o                         
   6  -4   7         16.73         15.53         9.59 o                         
   5  -1   7         33.87         29.33         9.33 o                         
   5  -2   5         13.88         12.56         7.50 o                         
   5  -3   4        121.38        107.50         7.90 o                         
   5  -4   4         58.34         67.85         7.33 o                         
   5  -5   5          4.10         11.72         7.84 o                         
   3  -3   0         87.45         64.26         8.91 o                         
   3  -6   3          0.57         19.31        10.76 o                         
   0   3  19          1.42          9.48         9.10 o                         
   0   3  20          0.01          8.10         8.55 o                         
   0   3  21          0.66          9.63         9.46 o                         
   0  -5  -3          3.00          5.24         7.20 o                         
  -1   3  14        266.68        249.56        12.80 o                         
  -2   3  12         18.98         15.79         8.94 o                         
  -2  -5  -4         15.37         10.71        10.01 o                         
  -4   3  10          2.53         13.63         9.16 o                         
  -4  -4  -5          6.27         10.82        11.57 o                         
  -5   1   0         45.13         47.67         8.56 o                         
  -7   2   4         15.25         17.56         5.59 o                         
  -8   3  10          7.27         14.35        10.10 o                         
  -8   0  -2         44.00         36.09         9.66 o                         
  -9   3  11          6.89         15.44         9.21 o                         
 -10   2   6        101.88        115.11         9.16 o                         
 -10   1   2        262.33        269.26        10.50 o                         
 -11   2   7         11.35         16.11        10.49 o                         
  -9  -2  -4         57.95         58.49        14.20 o                         
  -9  -1  -3        114.97        124.73        11.16 o                         
  -4   2   4         10.78         24.91         8.23 o                         
   2  -6   1         18.01         29.70         9.24 o                         
   2  -2  -1        467.74        453.43        12.12 o                         
   4  -1   4        346.57        359.41        12.67 o                         
   6  -3   7         31.13         22.05         8.43 o                         
   7  -2  16         11.39         10.58         9.86 o                         
   7  -3  13         11.06         20.99         7.74 o                         
   7  -3  14          2.27         18.10         8.73 o                         
   5  -4   5          2.33         10.38         7.96 o                         
   5  -5   6          7.02         11.06         8.22 o                         
   4  -4   2         14.98          9.57         8.22 o                         
   4  -5   3         60.01         53.77         9.80 o                         
  -3   0   6          6.10         10.47        11.84 o                         
   3  -2   1        679.64        680.32        13.48 o                         
   0   3  17         21.10         22.63         9.75 o                         
   0   3  18          7.32         12.21         8.40 o                         
   0  -2  -3          4.59          6.13         8.59 o                         
   0  -6  -1        396.90        377.29        12.48 o                         
  -2   2   5          0.59          4.88         8.37 o                         
  -3   3  10         56.60         52.96         8.56 o                         
  -3   2   4         16.80         22.64         8.92 o                         
  -5   3   9         33.09         43.51         7.68 o                         
  -7   3   9        116.32         94.33         6.57 o                         
  -8   3   9         47.91         53.91         9.34 o                         
  -8  -1  -4          3.33         10.14        10.62 o                         
  -8  -2  -5         63.67         61.39        16.80 o                         
 -12   1   4         48.05         43.70         8.74 o                         
  -9   1   1        330.76        366.54        10.97 o                         
  -7  -2  -5          9.84          9.87        14.29 o                         
  -7  -1  -4         19.01         22.78         9.46 o                         
  -3  -6  -3          0.57          7.03        11.30 o                         
  -3  -4  -5        194.01        197.47        11.84 o                         
  -2   1   1      14981.63      15023.77        62.23 o                         
  -1  -6  -2          4.84          9.68         9.86 o                         
  -1  -4  -4         76.09         84.67        10.74 o                         
   4  -3   2         38.18         50.80         8.47 o                         
   6  -4   8         44.52         16.78         9.71 o                         
   5   0  12       1784.58       1935.27        27.33 o                         
   5  -3   5         73.65         58.56         7.53 o                         
   5  -5   7          0.96          3.55         8.31 o                         
   3  -4   1        103.33         86.69         8.77 o                         
   3  -5   2          0.21          3.67         8.34 o                         
   3  -6   4          4.39          4.48        10.16 o                         
   2   2  12        163.80        156.73        14.80 o                         
   2  -4  -1        126.35        121.14         8.19 o                         
   2  -5   0        172.29        168.00         8.11 o                         
   0   3  16         20.46         25.92         9.07 o                         
   0  -4  -3          0.37          8.29         7.11 o                         
  -2   3  11         22.76         28.44         7.56 o                         
  -2  -6  -2          1.89         -3.08        11.64 o                         
  -4   3   9         16.70         23.78         8.17 o                         
  -4  -5  -4         33.05         35.65        10.91 o                         
  -5   2   3        367.31        356.23        10.32 o                         
  -7   1   0         15.10         21.35         5.72 o                         
  -8   1   0         47.70         42.55         8.53 o                         
 -10   2   5          0.68          9.45         8.26 o                         
  12   0  -4        310.41        285.35        10.14 o                         
 -11   0   0         14.06         16.41        10.68 o                         
  -9   2   4         81.91         90.64         9.16 o                         
  -4   1   0        470.12        443.26        13.66 o                         
  -3  -3  -5        252.24        267.74        13.51 o                         
   2  -6   2          1.89         11.18         8.35 o                         
   2  -3  -1        149.83        137.03         9.28 o                         
   6  -4   9         23.77         10.38         9.06 o                         
   5  -1   8         26.60         31.02         8.89 o                         
   5  -2   6          0.46          1.40         6.57 o                         
   5  -4   6         13.96         13.16         7.39 o                         
   4  -4   3         35.13         44.03         9.31 o                         
   3  -3   1         70.91         72.14         8.29 o                         
   0   3  15        590.46        584.55        14.72 o                         
   0   2   7          5.56          8.73         7.21 o                         
   0  -5  -2         70.37         72.76         7.53 o                         
  -1   2   5        298.73        252.41        13.84 o                         
  -2  -2  -4          0.79          7.14        11.61 o                         
  -3   3   9         11.76         15.94         8.50 o                         
  -7   3   8         27.78         34.80         5.69 o                         
  -7   2   3        651.73        572.75        10.16 o                         
  -8   3   8          3.36         10.67        10.31 o                         
  -9   3   9          8.14         18.19         7.77 o                         
 -10   1   1         66.11         60.49        10.14 o                         
 -10  -1  -3          3.17          6.84        11.19 o                         
 -12   1   3         21.05         26.26         8.95 o                         
 -11  -2  -3         29.02         34.77        14.98 o                         
 -11  -1  -2          7.94         16.03        10.67 o                         
 -11   1   2        205.42        204.53        10.85 o                         
  -4   2   3         73.01         80.95        10.73 o                         
  -3  -5  -4          9.86         12.41         9.77 o                         
   6  -4  10         37.76         27.18        10.70 o                         
   5  -3   6         55.38         52.70         7.60 o                         
   5  -5   8         11.46         15.87         8.41 o                         
   4  -3   3         36.14         39.75         8.55 o                         
   4  -5   5         17.15         26.61        10.16 o                         
   3  -5   3         10.77         18.12         8.41 o                         
   2  -6   3          4.23         19.17         9.10 o                         
   0  -3  -3       1313.44       1242.66        15.99 o                         
   0  -6   0          8.28         10.14         7.11 o                         
  -2   3  10         82.00         78.38         8.19 o                         
  -2  -4  -4        125.67        118.25         9.75 o                         
  -2  -5  -3         90.06         92.32        11.27 o                         
  -3   2   3        170.23        142.88        10.07 o                         
  -4   3   8         29.40         32.11         8.31 o                         
  -5   4  17          5.65         22.49        10.20 o                         
  -5   3   7         15.86         19.52         7.59 o                         
  -6   2   2        192.51        218.57         9.98 o                         
  -7   3   7         74.68         68.46         6.57 o                         
  -8   3   7         25.74         28.18         9.31 o                         
  -9   3   8          0.96         10.89         9.51 o                         
 -10   3   9          2.41         19.02         9.10 o                         
 -10   2   4         11.21         28.94         8.02 o                         
 -10  -2  -4          7.89          7.71        13.49 o                         
  -9   0  -2         73.93         81.11         9.81 o                         
  -9   1   0        133.22        146.44        10.44 o                         
  -5  -4  -5          2.33          4.31         9.69 o                         
  -1  -6  -1         18.62         24.43         9.68 o                         
   4  -1   5         62.36         76.13         9.40 o                         
   4   0   8         64.92         64.45        12.18 o                         
   4   1  14        245.61        235.60        25.15 o                         
   6  -4  11          5.28         27.27        10.86 o                         
   6  -1  15         37.59         35.67        10.86 o                         
   6  -4  12          9.56         30.32        10.73 o                         
   5  -1   9         26.08         21.45         8.56 o                         
   5  -2   7          6.69          9.99         6.63 o                         
   5  -4   7         16.60         22.66         7.24 o                         
   5  -5   9          5.97          6.04         9.37 o                         
   4  -4   4         30.24         40.91         8.44 o                         
   3  -2   2        674.47        647.19        12.86 o                         
   3  -4   2         17.38         31.63         9.13 o                         
   2  -4   0        402.87        394.67         9.83 o                         
   0   3  14        591.98        597.63        13.85 o                         
  -2   2   4       1121.14       1206.69        16.78 o                         
  -2  -6  -1         18.01         23.54        11.42 o                         
  -3   3   8         42.53         42.94         8.83 o                         
  -3  -6  -2          1.44          8.80        10.19 o                         
  -4   4  17          8.40         15.49        11.84 o                         
  -5   4  15          4.73         14.45         9.86 o                         
  -5   4  16          3.40          7.20         8.86 o                         
  -5   2   2        202.44        176.53         8.73 o                         
  -5   1  -1         39.67         33.46         8.41 o                         
  -5  -5  -4         60.64         63.73         9.63 o                         
  -8   1  -1        112.78        116.82         9.50 o                         
   8   0  -6          8.98         14.77         9.09 o                         
  -9   2   3         69.61         66.00         8.26 o                         
 -10   3   8          1.13          1.25        10.32 o                         
 -10   0  -2        150.11        170.70        10.67 o                         
 -12   0   0          2.12         13.21         8.86 o                         
  11   0  -6          5.33         12.00        11.64 o                         
  -7   2   2         56.99         59.25         7.21 o                         
  -6  -5  -4         38.44         45.61        13.70 o                         
  -6   1  -1        140.10        137.09        10.13 o                         
   2  -1   1       2386.01       2303.64        26.68 o                         
  -2   0   4        795.98        767.28        25.30 o                         
   4  -2   4         94.28        104.67         8.68 o                         
   6  -3  11         31.05         22.40        10.14 o                         
   5  -3   7          8.29         17.11         7.29 o                         
   5  -4   8         30.32         40.76         7.65 o                         
   5  -5  10          1.45         19.64         8.73 o                         
   4  -5   6          1.37         14.90         8.80 o                         
   3  -3   2         20.41         23.24         8.04 o                         
   3  -5   4          9.86         14.63         9.62 o                         
   2  -6   4         10.73         20.49         7.72 o                         
   0  -4  -2        181.92        180.96         8.43 o                         
   0  -5  -1         38.26         32.18         6.61 o                         
   0  -6   1        396.90        369.09        12.27 o                         
  -2   3   9         12.14         19.98         7.30 o                         
  -2  -3  -4         71.98         67.68         9.65 o                         
  -3   4  18         24.59         17.02        11.70 o                         
  -4   4  16         14.73         15.82        10.05 o                         
  -4   3   7         21.88         27.52         7.96 o                         
  -5   4  14        118.45        124.56        10.32 o                         
  -5   3   6         79.04         74.28         8.38 o                         
  -6   4  14          1.24          0.66         9.57 o                         
  -7   4  13         17.68         13.43         8.13 o                         
  -7   4  14          1.81         15.50         7.63 o                         
  -7   3   6         75.88         68.37         6.26 o                         
  -7   1  -1        130.73        130.83         7.03 o                         
  -8   3   6          9.33         12.36         8.53 o                         
  -9   3   7          4.03         17.49         8.61 o                         
 -10   2   3         13.81         16.48         8.73 o                         
 -10   1   0        119.32        135.83         9.96 o                         
 -12   1   2         12.49         18.52         6.46 o                         
 -11   1   1          6.15         19.17         8.86 o                         
 -11   2   4          4.41          5.06         9.75 o                         
  -1  -4  -3          0.22         11.51         9.78 o                         
   4  -3   4         52.83         60.59         8.11 o                         
   6  -3  12          0.06          9.90         9.30 o                         
   5   0  14        188.48        188.19        12.73 o                         
   5  -1  10         80.34         66.54        10.17 o                         
   5  -2   8        303.31        291.96         9.89 o                         
   5  -3   8        105.88        106.98         8.62 o                         
   5  -4   9         43.14         40.37         9.71 o                         
   4  -4   5          6.27         12.65         7.81 o                         
   4  -5   7          6.22         22.72         9.34 o                         
   3  -4   3         39.99         42.08         8.01 o                         
   2   2  11         47.25         58.77        13.66 o                         
   2  -5   2         18.36         27.13         7.66 o                         
   1   3  19          3.78         19.34        13.28 o                         
   1   3  20          1.62         14.38        14.09 o                         
   0   3  13        233.88        216.84         9.90 o                         
  -1  -6   0         34.17         40.31        11.06 o                         
  -3   4  17          4.79         10.22        10.56 o                         
  -3   3   7          7.30         13.19         7.51 o                         
  -4   4  15         57.19         61.63         9.60 o                         
  -4  -5  -3         60.01         55.99        10.62 o                         
  -5   4  13          3.33         13.16         9.04 o                         
  -6   4  13         23.95         17.83         9.24 o                         
  -7   4  12         25.32         37.48         8.25 o                         
 -10   3   7         17.16          9.75         8.74 o                         
  -9  -1  -4         26.74         38.49        11.12 o                         
  -9   2   2         99.90         92.71         8.38 o                         
  -9   3   6         11.48         16.20         8.97 o                         
  -4   1  -1        554.13        580.52        15.43 o                         
  -4   2   2       2426.64       2513.96        20.43 o                         
  -3  -5  -3         10.77         19.53        10.22 o                         
   4  -1   6         23.77         22.79        10.19 o                         
   5  -4  10         48.85         48.68         9.75 o                         
   4  -5   8          4.58         21.77        10.38 o                         
   3  -5   5         11.31         15.40         8.95 o                         
   2  -4   1          8.45         16.05         6.93 o                         
   2  -6   5          5.08         16.15         8.04 o                         
   1   3  18         25.14         33.88        13.07 o                         
   1  -4   0        247.22        234.09         9.51 o                         
   0   2   6        442.16        425.77        12.98 o                         
   0  -6   2          4.30         15.17         9.16 o                         
  -2   3   8         67.79         73.66         8.76 o                         
  -2  -5  -2         18.36         22.85         9.21 o                         
  -2  -6   0        216.03        215.56        11.49 o                         
  -4   4  14         35.02         43.94         9.24 o                         
  -4  -4  -4         30.24         32.11        10.38 o                         
  -5   4  12         31.76         28.08         8.80 o                         
  -6   4  12          6.65         12.95         8.65 o                         
  -7   3   5          2.65          8.50         5.68 o                         
  -8   4  11         13.63         20.42         9.40 o                         
  -8   3   5          2.50          7.93         8.14 o                         
  -8   2   1        266.98        243.94         9.51 o                         
 -10   3   6         10.31         23.69         8.56 o                         
 -10   2   2          0.79          5.53         7.74 o                         
 -12   1   1         12.57         19.50         8.40 o                         
  12   0  -6          2.65         11.46         8.83 o                         
 -11  -1  -3          0.11          1.22        10.73 o                         
 -11   2   3          8.42         24.52         9.36 o                         
  -9   1  -1          6.43          9.95         8.02 o                         
  -4   3   6         19.25         24.55         7.71 o                         
  -3  -6  -1         61.77         60.41        11.51 o                         
  -3  -4  -4         16.36         21.47         9.19 o                         
   4  -4   6         53.46         37.86         9.09 o                         
   4  -3   5          4.43          8.53         7.71 o                         
   4  -2   5          5.34         11.45         7.45 o                         
   5  -1  11          0.74          7.27         9.19 o                         
   5  -2   9         17.45         27.37         6.91 o                         
   5  -3   9        318.91        275.06         9.24 o                         
   5  -4  11          2.79         10.61         8.98 o                         
   3  -1   4        948.80        999.01        18.07 o                         
   3  -2   3         57.56         49.01         8.68 o                         
   3  -3   3        105.07        100.13         8.32 o                         
   3  -4   4         16.36         19.65         7.84 o                         
   3  -5   6         10.45          9.09         8.65 o                         
   2  -5   3         90.06         73.62         7.92 o                         
   1   3  17         42.48         45.58        13.96 o                         
   0   3  12          3.92          8.29         7.33 o                         
   0  -2  -2        289.86        291.43        12.21 o                         
   0  -3  -2          0.69          3.02         7.11 o                         
  -2   4  18          2.22          9.65        11.54 o                         
  -2  -4  -3         76.07         59.43        10.05 o                         
  -3   3   6         59.12         56.38         8.29 o                         
  -4   4  13         57.64         70.28         9.34 o                         
  -5   4  11         10.15         12.57         8.73 o                         
  -5   3   5         24.24         35.47         7.32 o                         
  -5   2   1       1377.90       1368.52        15.11 o                         
  -7   4  11          4.01         12.76         6.66 o                         
  -8   4  10         12.34         18.24        10.95 o                         
 -10   1  -1         23.38         25.83         8.23 o                         
 -10  -1  -4          3.94          9.71        10.76 o                         
 -11   1   0          3.20          9.69         8.95 o                         
  -9   3   5          2.92          4.81         7.81 o                         
  -5  -3  -5         73.65         70.93        11.87 o                         
  -2   2   3        346.18        368.31        11.96 o                         
  -1  -6   1         17.10         10.86         9.83 o                         
  -1  -3  -3        141.52        138.88        10.65 o                         
   4  -5   9          4.06          8.62         8.77 o                         
   4   1  15          7.64         11.34        18.67 o                         
   5   0  16         87.69         83.67        11.46 o                         
   5  -2  10          2.03         14.63         8.50 o                         
   5  -3  10         29.50         24.02         7.81 o                         
   4  -4   7          7.95         19.65         8.74 o                         
   2  -3   1          9.37         13.82         6.81 o                         
   1   3  16          0.28         11.34        12.83 o                         
   1  -3   0         23.61         27.60         8.88 o                         
   1  -6   5         28.03         28.59         9.25 o                         
   0  -4  -1          3.94         16.90         6.63 o                         
   0  -6   3          0.05          4.21         8.34 o                         
  -2   4  16         34.90         46.23        11.84 o                         
  -2   4  17          3.87         11.85        10.35 o                         
  -3   4  13        188.67        215.65        11.13 o                         
  -4   4  12         13.88         23.84         9.07 o                         
  -5   1  -2         29.95         25.83         7.59 o                         
  -7   4  10          7.87         20.75         6.88 o                         
  -7   3   4         84.18         75.64         7.78 o                         
  -7   1  -2        156.60        172.65         8.79 o                         
  -8   3   4          1.93          0.00         8.28 o                         
  -8   0  -4          2.73          3.47         9.18 o                         
  -8  -1  -5         11.41         11.87        10.64 o                         
 -10   3   5         46.54         63.93         8.28 o                         
 -11   2   2          7.32         14.17        11.79 o                         
  -4   3   5        117.02        113.07         9.45 o                         
   2  -2   1         92.88        108.74         8.97 o                         
   4  -5  10          4.11         19.59         9.51 o                         
   4  -3   6         44.80         44.76         8.62 o                         
   5   0  18         32.84         40.23        11.22 o                         
   5   0  20         15.97         21.60        13.84 o                         
   5  -1  12        161.03        159.67        10.26 o                         
   5  -4  13          3.88          9.92         9.75 o                         
   4  -2   6          9.92         13.09         8.37 o                         
   4  -5  11          4.94          9.13        11.09 o                         
   3  -4   5        194.01        192.42         8.94 o                         
   3  -5   7          4.82          6.40         8.91 o                         
   2  -5   4         15.37         12.97         7.56 o                         
   1  -4   1          2.41          4.70         7.75 o                         
   0   3  11          0.45          8.55         7.20 o                         
  -2   4  15         14.62         17.22        10.74 o                         
  -2   3   7         14.14         20.67         6.99 o                         
  -3   4  12         10.35         25.07         9.95 o                         
  -4   4  11          2.26          8.47         9.50 o                         
  -5   4  10         45.02         52.78         6.84 o                         
  -5   3   4         36.17         36.69         8.35 o                         
  -5  -5  -3         14.19         14.14         7.89 o                         
  -7   4   9         20.52         31.32         7.03 o                         
  -7  -5  -3         97.25        108.31        14.09 o                         
  -8   4   9         14.93         24.05         9.89 o                         
  -8   2   0         13.36         15.35         7.75 o                         
 -10   2   1         59.26         65.95         8.16 o                         
 -12   1   0          3.01          6.94         6.97 o                         
 -11  -2  -4          4.49          9.84        14.98 o                         
  -9  -2  -5          2.41          2.13        13.91 o                         
  -9   3   4         54.16         54.75         8.67 o                         
  -7  -1  -5         20.93         22.94        10.08 o                         
  -4   2   1       1238.10       1253.37        15.43 o                         
  -3  -6   0          8.75         17.47        10.20 o                         
  -3  -5  -2          0.21          5.27         9.93 o                         
  -1  -6   2          9.41         19.67        11.21 o                         
  -1  -4  -2          1.76          8.38         8.79 o                         
   1   3  15         38.59         47.20        12.67 o                         
   4  -4   8         28.72         27.55         9.00 o                         
   5  -2  11         90.92         89.84         9.36 o                         
   5  -3  12         13.75         13.31         8.16 o                         
   3  -3   4         18.66         21.18         7.98 o                         
   3  -5   8         37.65         32.45         8.73 o                         
   2  -5   5         34.97         41.27         9.22 o                         
   1  -6   6          6.58          4.52         9.69 o                         
   0   1   2        560.14        511.85        19.95 o                         
   0  -5   1         38.26         39.03         6.40 o                         
   0  -6   4          0.33         11.45         8.41 o                         
  -2  -5  -1        211.14        209.66        10.86 o                         
  -3   3   5         28.88         35.35         7.18 o                         
  -4  -5  -2          4.44          7.87        10.16 o                         
  -5   4   9         32.32         30.56         8.23 o                         
  -6   4   9         25.32         31.63         8.95 o                         
  -7   2   0       1065.07        983.25        12.70 o                         
  -7   0  -4         49.96         58.76         8.62 o                         
  -8   3   3         52.11         52.07         8.47 o                         
  -9   1  -2         93.74        101.61         9.62 o                         
 -10   3   4         22.17         32.53         7.80 o                         
 -10   1  -2         43.36         55.44        10.01 o                         
 -12   0  -2          2.11         11.94         8.53 o                         
  -4   4  10        134.57        138.64        10.08 o                         
  -3  -3  -4         18.66         16.80        10.50 o                         
   2  -1   2         31.74         32.30        10.58 o                         
   4  -3   7         24.47         23.06         7.68 o                         
   5  -3  13         21.40         19.77         8.52 o                         
   4   1  16         25.60         25.35        18.13 o                         
   4  -4   9          4.35          7.54         8.16 o                         
   3  -4   6         43.40         51.05         8.14 o                         
   3  -5   9         21.71         21.42         8.97 o                         
   2   2  10         17.86         18.99        12.73 o                         
   2  -3   2         65.73         80.87         8.76 o                         
   2  -4   3         76.07         66.00         7.62 o                         
   1  -6   7         35.91         28.59         9.66 o                         
   0   3  10          3.81          6.11         7.41 o                         
   0   2   5        727.63        681.78        15.49 o                         
  -1   4  18         11.57          0.20        10.73 o                         
  -2  -3  -3         60.69         52.45         9.77 o                         
  -2  -6   2         11.71         14.24         9.72 o                         
  -3   4  11          3.48          3.79         9.99 o                         
  -3   2   1        483.92        431.83        10.88 o                         
  -5   0  -4       1161.77       1131.79        18.72 o                         
  -5  -4  -4         58.34         61.79         9.19 o                         
  -7   4   8          3.86         -0.24         6.94 o                         
  -7   3   3          0.62          6.72         5.56 o                         
  -8   4   7         26.90         38.28        10.97 o                         
  -8   1  -3        223.80        229.71        10.55 o                         
  -9   4   8         10.70         16.24        10.26 o                         
  -9   2   0         16.59         21.65         8.55 o                         
 -10   2   0         52.88         62.11         8.77 o                         
 -11   2   1         18.63         22.55         9.40 o                         
  -9   3   3         14.84         16.27         8.44 o                         
  -6   4   8          0.73          3.22         8.23 o                         
  -4   1  -2       1468.33       1593.96        20.54 o                         
  -4   3   4         22.42         21.77         8.16 o                         
  -2   3   6         18.23         23.11         7.72 o                         
  -1  -6   3          8.07          4.58        10.73 o                         
   1   3  14        235.00        250.52        15.32 o                         
   4   0  10         33.17         28.71        11.75 o                         
   5  -1  14        134.79        140.64        10.35 o                         
   5  -2  13         30.42         29.82         9.33 o                         
   5  -3  14          6.01         11.21         8.26 o                         
   4  -3   8          5.25          2.64         8.79 o                         
   4  -4  10         68.58         69.21         9.03 o                         
   3  -5  10         15.35         15.49         8.77 o                         
   2  -5   6         29.77         39.86         7.66 o                         
   1  -3   1          4.37          3.92         8.98 o                         
   0  -3  -1        234.88        211.14         8.37 o                         
   0  -4   0         71.82         68.70         6.29 o                         
   0  -5   2         70.37         66.56         6.36 o                         
   0  -6   5          0.53          5.38         6.46 o                         
  -1   4  16          0.24          9.06        11.06 o                         
  -2   4  13         39.21         51.28         8.82 o                         
  -2   2   2         19.15         20.16         9.46 o                         
  -3  -6   1         12.49         21.33        10.82 o                         
  -4   4   9         22.80         26.89         8.71 o                         
  -5   4   8          5.14          9.87         6.94 o                         
  -5   3   3        163.42        157.10         8.47 o                         
  -5  -1  -5        152.77        166.63        15.23 o                         
  -7   4   7          8.54         19.59         6.63 o                         
  -7  -4  -4          9.99         15.87        12.42 o                         
  -8   3   2        127.08        102.21         8.65 o                         
  -8   2  -1        149.92        155.02         8.71 o                         
 -10  -2  -5          4.87          6.73        14.42 o                         
 -11  -1  -4          1.04          6.75        12.29 o                         
  -9   0  -4        110.65        131.46        10.47 o                         
  -9   4   7         43.12         50.45        12.24 o                         
  -8  -4  -4          6.30          8.13        16.60 o                         
  -7   1  -3        319.09        328.89         9.86 o                         
  -3  -4  -3         39.99         42.22         8.67 o                         
   1   2   7        176.48        167.49        12.89 o                         
   2  -2   2        514.09        490.05        12.59 o                         
   5  -1  15         53.05         60.67         9.03 o                         
   5  -2  14         55.31         52.72         9.93 o                         
   5  -3  15         41.38         36.15         8.26 o                         
   5  -3  16         38.73         39.11         9.89 o                         
   5  -3  17          4.58          8.32         9.46 o                         
   4   1  17          6.43         16.29        17.56 o                         
   4   1  21         12.60         14.68        19.25 o                         
   4  -4  11         12.27         17.04        10.28 o                         
   3  -4   7          3.19         11.93         8.10 o                         
   3  -5  11         12.55         10.44         8.89 o                         
   2  -4   4        125.67        119.06         8.16 o                         
   0  -6   6          5.41         13.55         8.02 o                         
  -1   4  15          1.90         -1.46        11.22 o                         
  -2   4  12         11.19         15.52         8.07 o                         
  -2  -5   0        172.29        171.45         9.83 o                         
  -3   3   4         74.65         70.13         7.63 o                         
  -4  -4  -3         35.13         38.36         9.45 o                         
  -5   4   7          5.74         19.67         8.08 o                         
  -7   3   2        216.99        223.88         7.80 o                         
  -7   2  -1          8.69         18.67         6.14 o                         
  -8   4   6          0.66          7.48         8.56 o                         
 -10   0  -4         24.35         33.14         9.19 o                         
 -11   2   0         24.01         34.21        11.96 o                         
  -9  -1  -5         12.68         19.22        11.09 o                         
  -9   1  -3        114.97        116.92        10.56 o                         
  -9   3   2          1.28         13.84         9.83 o                         
  -4   2   0       1254.30       1158.29        14.90 o                         
  -3  -5  -1         29.76         27.45        10.52 o                         
  -1  -6   4          0.03          7.83        11.28 o                         
  -1  -3  -2         10.22         19.92         9.12 o                         
   1   3  13        760.74        766.87        19.40 o                         
   2  -5   7          1.32         15.38         9.18 o                         
   4  -2   8         86.70        104.94         9.65 o                         
   5  -1  16         30.88         39.72         8.79 o                         
   5  -1  17         31.09         28.12         8.46 o                         
   5  -1  18          2.04          7.45         9.10 o                         
   5  -1  20          2.72         14.41        10.85 o                         
   5  -2  16         19.73         20.45         8.73 o                         
   4   1  18         20.71         22.34        17.38 o                         
   4   1  19         34.23         26.70        18.66 o                         
   4   1  20          4.24          8.08        17.28 o                         
   4  -3   9          8.38         14.14         7.93 o                         
   4  -4  12         43.48         45.93        10.29 o                         
   3  -3   6         35.72         38.69         8.07 o                         
   3  -4   8        125.04        118.82         8.53 o                         
   3  -5  12         91.83         73.81        12.05 o                         
   2  -3   3         60.69         60.28         8.29 o                         
   0   3   9          6.92         13.82         7.39 o                         
   0  -2  -1         65.70         71.12         9.69 o                         
   0  -5   3          3.00          7.86         6.96 o                         
  -2   4  11         47.21         56.43         9.59 o                         
  -2  -6   3          9.34         22.97         9.36 o                         
  -3   4   9         34.19         39.27         9.19 o                         
  -4   4   8         46.44         53.06         7.89 o                         
  -4  -5  -1         28.06         20.99        10.82 o                         
  -5   2  -1        401.83        425.92        10.14 o                         
  -5   1  -3        300.51        314.48         9.95 o                         
  -5  -5  -2         63.16         57.90         8.44 o                         
  -7   4   6         26.11         29.57         6.57 o                         
   8   0  -8        147.20        151.11        10.61 o                         
  -9   4   6         28.76         22.72        10.28 o                         
  -9   2  -1         70.58         72.85         9.01 o                         
 -10   3   2         37.30         38.48         8.46 o                         
 -10   2  -1          3.07          4.31         8.02 o                         
 -10   1  -3          3.17          8.68         8.46 o                         
 -10  -1  -5         38.70         45.94        11.67 o                         
  -4   3   3         45.67         53.32         8.02 o                         
  -3  -6   2         12.94         17.31        10.22 o                         
  -3  -2  -4       1612.31       1724.10        31.23 o                         
  -2   3   5        207.50        201.35         9.43 o                         
   5  -1  19         30.55         38.15        10.50 o                         
   5  -2  17         72.03         63.16         9.51 o                         
   5  -2  18         16.52         24.77        11.16 o                         
   5  -2  19         15.18         22.88        11.46 o                         
   4  -3  10         15.03         19.73         7.84 o                         
   4  -4  13         38.75         36.81        10.19 o                         
   4  -4  14         71.29         63.85        10.55 o                         
  -3   0   8         28.31         29.09        10.94 o                         
   3  -5  13          2.01         21.54        10.08 o                         
   2  -4   5         13.09         13.03         7.11 o                         
   2  -5   8         31.51         23.33         8.29 o                         
   1  -5   6         37.31         39.21         8.58 o                         
   0  -4   1          3.94          7.57         5.44 o                         
   0  -6   7         11.53         15.94         6.57 o                         
  -2  -2  -3       1437.26       1471.32        25.30 o                         
  -3   4   8         13.53         24.07         8.74 o                         
  -5   4   6         18.04         24.25         7.47 o                         
  -7  -5  -2          4.54          9.95        12.45 o                         
  -8   4   5          8.01         19.86         9.33 o                         
  -4   4   7          1.73          8.95         8.16 o                         
  -1  -6   5         23.76         29.57        10.14 o                         
   4  -3  11         32.42         38.96         8.11 o                         
   4  -4  15         14.48         16.05        10.70 o                         
   3  -2   6        258.92        247.23        10.73 o                         
   3  -3   7        163.60        166.97         8.82 o                         
   3  -4   9         44.15         29.72         8.05 o                         
   0  -5   4          7.25         13.97         7.24 o                         
  -1   4  12          8.57          6.79        10.76 o                         
  -2   4  10         12.51         22.64         8.26 o                         
  -2  -4  -1          8.45         10.26         9.63 o                         
  -2  -5   1         95.56        100.22         8.97 o                         
  -2  -6   4          1.49          8.91         9.04 o                         
  -3   3   3         45.95         51.43         8.38 o                         
  -7   4   5          2.33         11.76         6.26 o                         
  -7   3   1         45.99         36.67         6.26 o                         
  -8   4   4          4.41         10.67         9.65 o                         
  -8   1  -4          3.33          4.25         8.35 o                         
  -9   4   5          2.28         -0.18         9.42 o                         
 -10   3   1          4.10         19.95         9.37 o                         
 -11   0  -4          1.16          7.14        10.64 o                         
  -7   2  -2        200.69        205.44         9.09 o                         
  -1  -5   2         88.39         63.05         9.25 o                         
   2  -2   3       1437.26       1515.63        18.07 o                         
   4  -1  10          9.03          9.31         9.45 o                         
   4  -2  10          5.86         22.12         8.65 o                         
   4  -3  12          7.94          5.81         8.11 o                         
   3  -4  10          3.29         14.98         7.98 o                         
   2  -3   4         71.98         62.11         7.69 o                         
   2  -4   6         68.35         61.28         7.47 o                         
   2  -5  10          2.02         13.63         7.71 o                         
   0   4  18          0.10         12.88        11.61 o                         
   0   3   8          5.26          9.93         6.76 o                         
   0   2   4         97.70        108.79         8.41 o                         
  -1  -6   6         12.65         34.04        10.32 o                         
  -2  -6   5          7.60          7.17        10.55 o                         
  -3  -5   0         38.99         34.48         9.78 o                         
  -3  -6   3          4.94         12.59         9.07 o                         
  -5   5  12          0.33          7.29         9.39 o                         
  -5   4   5         41.09         48.75         8.29 o                         
  -5   3   1        233.54        262.27        10.01 o                         
  -7   4   4         40.06         43.88         8.82 o                         
  -8  -1  -6         65.24         60.70        13.30 o                         
  -9   2  -2         17.01         22.40         8.98 o                         
 -10   2  -2         62.73         72.14         8.32 o                         
  -9   4   4         26.88         24.46         8.82 o                         
  -7   1  -4         19.01         14.71         7.81 o                         
  -4   3   2        261.74        291.75         9.81 o                         
  -4   4   6         39.74         43.97         9.19 o                         
  -3  -4  -2         17.38         28.59         9.46 o                         
  -2   3   4        261.75        273.45         9.84 o                         
   4   0  12         59.93         46.44        11.36 o                         
   4  -3  13         54.76         50.90         9.01 o                         
   3  -3   8         12.13         12.03         7.50 o                         
   3  -4  11         10.67         12.68         8.61 o                         
   2   2   9         20.42         18.64        13.03 o                         
   2  -5  11          1.62         20.79         8.07 o                         
   1  -5   8         24.82         23.63         8.44 o                         
   0   4  16          0.79          3.82         9.25 o                         
   0   4  17         31.49         26.38         8.56 o                         
   0  -5   5         33.74         34.96         7.47 o                         
  -1  -6   7         24.35         39.02        11.03 o                         
  -2   4   9         22.50         25.62         7.33 o                         
  -2  -3  -2         65.73         74.97         9.78 o                         
  -4   5  13          9.86          5.83        11.37 o                         
  -4  -4  -2         14.98         12.29        10.43 o                         
  -4  -5   0          0.69          5.50        10.56 o                         
  -5   5  11          3.12          6.61         9.06 o                         
  -5   2  -2         64.88         71.92         7.14 o                         
  -5  -4  -3         24.52         31.19         8.19 o                         
  -5  -5  -1          9.47         14.51         9.56 o                         
  -7   3   0          0.45          5.05         6.76 o                         
  -8   4   3         93.51         91.43         9.28 o                         
 -10   3   0         16.94         25.95         9.53 o                         
 -10   1  -4          3.94          7.69         8.53 o                         
 -11  -1  -5          2.29          7.21        13.55 o                         
  -9   1  -4         26.74         23.83         8.28 o                         
  -9   3   0         24.24         30.96         8.31 o                         
  -6   5  10          4.91          5.44         8.94 o                         
  -1  -5   3          2.10          6.88         7.86 o                         
  -1  -3  -1          4.37          4.49         9.09 o                         
   1  -3   2        124.78        123.48         8.98 o                         
   1   3  11         39.68         47.22        11.75 o                         
   2  -4   7        101.43        111.34         8.71 o                         
   2   3  20          9.26         14.62        19.29 o                         
   4  -2  11          7.91         12.17         8.76 o                         
   4  -1  11        103.66        109.97        10.73 o                         
   4  -3  14          3.19         15.65         8.41 o                         
   4  -3  15          6.11         15.96         9.31 o                         
   3  -4  12        105.54         91.89         9.31 o                         
   3  -4  13         23.12         23.05        10.04 o                         
   2   3  18          8.19         12.63        18.33 o                         
   2   3  19          8.29         14.74        18.60 o                         
   2  -3   5          4.34         10.53         7.66 o                         
   2  -5  12          1.86         13.76         8.47 o                         
   2  -5  13          9.40         18.66        10.50 o                         
   1  -5   9         21.54         31.78        10.26 o                         
   0   4  15          0.07          9.19         8.49 o                         
  -2  -5   2        191.93        200.28        11.00 o                         
  -2  -6   6         22.84         20.19         9.10 o                         
  -3   5  14          7.66         27.66        11.37 o                         
  -3   4   6        207.33        219.02        10.05 o                         
  -3   3   2         27.58         25.62         6.82 o                         
  -3  -6   4          2.25         11.12         9.92 o                         
  -4   5  12          8.63         14.41        10.73 o                         
  -5   5  10          2.54          7.41         9.01 o                         
  -5   4   4          7.15         12.82         8.22 o                         
  -7   4   3          1.49         18.15         9.09 o                         
  -9  -4  -3         45.62         54.24        18.88 o                         
 -11   2  -2         18.37         22.79         9.15 o                         
  -4   4   5         13.07         19.41         8.88 o                         
  -3  -3  -3        105.07        107.07        10.59 o                         
  -2   4   8         90.99         93.30         9.12 o                         
   4  -2  12         23.51         22.70        10.17 o                         
   4  -3  16          1.64         16.06         9.06 o                         
   4  -3  17        108.63         94.83        10.79 o                         
   4  -3  18         38.83         37.57        10.70 o                         
   3  -3   9        195.59        199.26         8.98 o                         
   3  -4  14        188.16        172.97        11.73 o                         
   2   3  17         15.77         20.99        16.44 o                         
   2  -4   8         43.06         48.18         7.35 o                         
   0   3   7         67.69         68.18         7.71 o                         
   0  -4   3          0.37         10.89         6.69 o                         
   0  -5   6          1.59         14.30         5.87 o                         
  -3   5  13         23.36         19.19        11.03 o                         
  -3   2  -1        679.64        703.22        12.91 o                         
  -3  -5   1         72.57         81.22         9.81 o                         
  -5   5   9          0.25         15.11         9.28 o                         
  -5   3   0         30.17         30.47         7.87 o                         
  -5   1  -4         79.82         75.92         7.77 o                         
  -7   2  -3          9.42          5.69         7.38 o                         
  -7  -5  -1          1.46          8.11        10.68 o                         
  -8   4   2        183.85        155.72         9.69 o                         
  -8   3  -1          9.27         17.10         8.95 o                         
  -8   1  -5         11.41         19.88         8.82 o                         
 -10   2  -3        101.12        112.17         9.04 o                         
  -9   2  -3          4.86         14.90         8.40 o                         
  -4   3   1       1029.02       1054.08        13.55 o                         
  -3  -6   5         18.71         33.10        11.10 o                         
  -2   3   3         33.55         37.97         7.90 o                         
  -1  -5   4         17.59         25.98         8.98 o                         
  -1  -4   1         11.89         13.51         7.36 o                         
   2  -2   4          0.79         11.72         8.17 o                         
   4   0  14        476.78        458.44        16.75 o                         
   4  -2  13        106.04        106.38         9.69 o                         
   4  -2  14          3.94         19.40        10.73 o                         
   3  -2   8        275.43        290.15         9.45 o                         
   3  -3  10          9.36         24.26         8.61 o                         
   3  -4  15         37.61         42.07         9.84 o                         
   3  -4  16          3.84         11.97         9.93 o                         
   3  -4  17         58.59         80.11        11.10 o                         
   2   3  16         50.69         52.82        15.90 o                         
   2  -4   9          3.10         13.88         6.91 o                         
   1  -5  10          7.67         12.27         9.66 o                         
   0   4  14         59.68         58.56         8.35 o                         
   0  -2   0        506.03        470.00        12.32 o                         
   0  -5   7         20.68         21.92         7.18 o                         
  -2  -5   3         35.41         47.04         8.29 o                         
  -2  -6   7          2.38         13.55         9.12 o                         
  -3   5  12         43.36         51.20        10.31 o                         
  -3   4   5         18.17         28.29         9.10 o                         
  -4  -5   1         33.52         27.43         9.96 o                         
  -5   4   3         17.22         29.46         7.51 o                         
  -7   5   7          9.19         23.87         8.55 o                         
  -7   3  -1         99.27         90.79         7.59 o                         
  -7  -4  -3         47.82         61.16        13.72 o                         
  -8   0  -6         16.98         14.87         8.94 o                         
  -9   4   2         77.36         82.03        10.67 o                         
  -9   3  -1          0.98          7.81         7.68 o                         
 -10   3  -1         19.07         26.53         8.91 o                         
  11   0 -10          0.41          2.67         9.93 o                         
  -9  -1  -6          9.33          9.83        12.21 o                         
  -7  -1  -6         21.03         29.16        11.46 o                         
  -5  -3  -4        121.38        124.13        11.21 o                         
  -4   2  -2          2.36         10.08         8.88 o                         
  -4   4   4         44.17         47.14         9.59 o                         
  -4   5  10          0.98         14.87        11.01 o                         
  -3  -4  -1        103.33         96.41        10.10 o                         
  -2   2   0        576.82        584.88        13.12 o                         
  -2   4   7         15.80         17.85         7.93 o                         
   1   3  10          3.09          8.55        10.08 o                         
   2  -3   6         51.07         54.46         8.47 o                         
   4  -1  13        549.24        521.27        14.45 o                         
   4  -2  15         10.55         14.17         9.00 o                         
   4  -2  16         64.65         61.72        11.48 o                         
   4  -2  20          3.48         17.02        11.13 o                         
   3  -3  11        147.13        162.05         9.00 o                         
   2  -4  10         65.53         61.03         8.59 o                         
   1  -5  11          1.86          8.31         8.32 o                         
   1  -5  12         35.59         42.98         9.71 o                         
   0   4  13         58.69         58.17         8.08 o                         
  -3   5  11         51.55         65.25        10.37 o                         
  -5   5   8          1.46         14.30         8.17 o                         
  -5   2  -3         58.11         55.99         6.97 o                         
  -5  -5   0          4.12         13.07         8.86 o                         
  -8   4   1        146.39        142.53         9.78 o                         
  -8   3  -2          9.40         14.50         7.92 o                         
  -8   2  -4         14.50         11.46         8.64 o                         
 -10   1  -5         38.70         41.42         9.46 o                         
 -10  -1  -6          8.54         11.72        10.86 o                         
  -9   1  -5         12.68         17.26         9.48 o                         
  -7   1  -5         20.93         27.85         7.98 o                         
  -6   3  -1         16.56         24.52         8.29 o                         
  -3  -5   2         73.95         85.98         9.96 o                         
  -1  -5   5          1.37          3.11         7.90 o                         
   2  -1   4        201.95        171.53        11.22 o                         
   4   0  16        278.29        257.25        14.92 o                         
   4   0  18          3.71          5.05        11.27 o                         
   4   0  20          0.96          6.05        12.00 o                         
   4  -1  14        245.61        246.50        13.54 o                         
   4  -1  15          7.64         12.39        10.94 o                         
   4  -2  17         30.06         30.09         9.25 o                         
   4  -2  18         38.06         29.00         9.33 o                         
   4  -2  19          7.57         16.57        10.58 o                         
   3  -3  12         38.03         28.38         7.54 o                         
   2   3  15        107.09        110.94        16.69 o                         
   2  -4  11         36.21         47.60         9.09 o                         
   1  -5  13          1.55         15.93         8.85 o                         
   0   4  12         13.94         22.97         7.66 o                         
   0   3   6         18.38         21.51         7.65 o                         
   0   2   3          4.59          6.69         6.72 o                         
  -2   5  14         20.38         36.16        11.39 o                         
  -2  -5   4         37.45         39.51         9.28 o                         
  -4   5   9          5.69         13.81         9.07 o                         
  -5   5   7          2.03         10.67         8.56 o                         
  -5   4   2         88.16         68.18         7.86 o                         
  -5   3  -1        307.83        315.38         9.51 o                         
  -7   5   6         20.34         23.24         8.29 o                         
  -9   4   1         43.01         28.33        10.04 o                         
 -10   3  -2         42.21         59.39         8.52 o                         
 -10   2  -4          7.89          2.51         8.20 o                         
 -10   0  -6          4.62          3.52         9.42 o                         
  -9   0  -6         80.72         81.37        10.44 o                         
  -9   2  -4         57.95         66.84         9.43 o                         
  -9   3  -2          4.86         11.57         7.87 o                         
  -8  -4  -3          1.99          9.80        14.06 o                         
  -4   3   0        195.59        184.87         8.76 o                         
  -2   1  -2         31.74         25.38        11.79 o                         
  -1  -3   0         23.61         15.32         8.74 o                         
   2  -3   7         15.38         22.88         8.04 o                         
   4  -1  16         25.60         29.55        11.25 o                         
   4  -1  17          6.43         14.03        10.61 o                         
   4  -1  18         20.71         12.09        10.64 o                         
   4  -1  19         34.23         22.36        10.88 o                         
   4  -1  20          4.24          6.93        12.29 o                         
   4  -1  21         12.60         14.95        12.06 o                         
   3  -3  13         13.61         27.84         8.67 o                         
   2  -4  12         22.22         25.69         7.39 o                         
   0  -3   2          0.69          6.81         5.80 o                         
   0  -5   9         10.69         17.04         5.77 o                         
  -1  -5   6          9.28          9.74         9.99 o                         
  -2   5  13          8.59         16.63        11.09 o                         
  -2   4   6         57.91         51.86         7.32 o                         
  -2   3   2         21.93         27.58         6.94 o                         
  -2  -3  -1          9.37          8.71         8.88 o                         
  -3   5  10         70.62         69.18         9.90 o                         
  -3   4   4         21.40         25.99         8.28 o                         
  -3   2  -2        674.47        670.27        13.16 o                         
  -4   5   8          0.76          6.66         9.77 o                         
  -4   4   3         99.76        120.07         9.43 o                         
  -4  -4  -1         26.68         26.01         9.90 o                         
  -4  -5   2          1.15          7.74        10.55 o                         
  -5  -4  -2          3.18          6.97         6.57 o                         
  -7   5   5         15.48         27.78         8.70 o                         
  -7   4   1        106.91        101.65         8.23 o                         
  -7   3  -2          0.54          7.35         7.44 o                         
  -7   0  -6          6.17          9.12         8.52 o                         
  -8   4   0        176.63        185.95        10.88 o                         
 -11   1  -5          2.29          4.61        10.67 o                         
  -6  -5   0          1.16          3.88        11.61 o                         
  -3   0  10          0.02          2.63         9.98 o                         
   3  -1   9        727.23        754.04        15.14 o                         
   3  -2  10        507.69        507.08        12.02 o                         
   3  -3  14         89.27         79.31         8.35 o                         
   3  -3  15         44.50         54.10         9.36 o                         
   2  -3   8          5.85         15.74         7.03 o                         
   2  -4  14         57.35         61.61         9.34 o                         
   0   4  11          3.89          7.87         7.20 o                         
   0  -4   5         31.09         31.55         5.74 o                         
   0  -5  10         37.64         43.22         6.91 o                         
  -1   3   3        120.93        120.60         8.85 o                         
  -2   5  12          3.76         17.25        10.37 o                         
  -3   5   9         94.57         79.33        10.14 o                         
  -3   3   0         87.45         66.66         7.62 o                         
  -3  -5   3          0.51          8.58         9.37 o                         
  -5   5   6         14.37         23.18         8.11 o                         
  -5  -5   1         10.93         20.57         8.34 o                         
  -7  -5   0          1.40          6.81        10.49 o                         
  -8   3  -3         18.54         26.28         7.92 o                         
  -8   1  -6         65.24         60.32         8.79 o                         
  -9   4   0         60.57         55.62         9.07 o                         
  -6   3  -2          6.43          7.48         8.22 o                         
  -6   5   5         10.99         17.49         8.31 o                         
  -4   5   7          6.45         12.54         9.78 o                         
  -3  -4   0        196.94        182.27        11.01 o                         
  -1  -5   7          0.45         13.33         9.54 o                         
   3  -2  11        119.53        122.91         8.32 o                         
   3  -3  16          5.56          9.16         8.32 o                         
   3  -3  17         14.35         17.67         8.40 o                         
   3  -3  18          4.09         11.90        10.44 o                         
   3  -3  19         43.26         50.98        10.98 o                         
   2  -2   6         34.44         58.29         8.80 o                         
   2  -4  16         18.59         21.96         9.18 o                         
   2  -4  17         10.96         11.72         8.85 o                         
   1  -4   9          0.57          6.79         9.12 o                         
   0  -5  11          0.01         12.82         6.81 o                         
  -2   5  11          1.24         15.96         9.65 o                         
  -2   4   5        364.66        395.19         9.78 o                         
  -3   5   8          1.59         10.41         9.21 o                         
  -3   4   3          3.93         19.14         8.64 o                         
  -5   5   5         45.57         56.41         8.94 o                         
  -5   4   1          0.52          7.47         6.81 o                         
  -5   3  -2         26.64         26.71         6.75 o                         
  -5   1  -5        152.77        159.06         8.40 o                         
  -7   5   4          6.89         22.58         8.44 o                         
  -7   4   0          0.53          4.81         7.41 o                         
  -8   2  -5         63.67         66.47         8.47 o                         
 -10   3  -3         36.38         28.00         9.16 o                         
 -10   1  -6          8.54          5.96         9.62 o                         
  -9   1  -6          9.33         12.17         9.43 o                         
  -9   3  -3         19.81         35.40         8.32 o                         
  -4   3  -1         94.14         86.15         8.17 o                         
  -4   4   2         40.13         37.97         7.98 o                         
  -3  -3  -2         20.41         27.22         8.68 o                         
  -2   2  -1         92.88        100.22         8.59 o                         
   3  -2  12        386.65        409.62        11.43 o                         
   2  -1   5        165.60        180.36        11.81 o                         
   2  -3   9         67.65         56.55         7.42 o                         
   1  -4  10         77.48         59.66         8.50 o                         
   0   4  10         18.22         22.25         7.47 o                         
   0  -2   1         65.70         59.10         7.63 o                         
   0  -4   6         34.30         25.03         5.68 o                         
   0  -5  12          4.29          8.23         6.49 o                         
   0  -5  13          1.38         17.67         7.80 o                         
  -1  -5   8         13.34         17.34         9.37 o                         
  -2  -4   2          5.12         13.13         7.90 o                         
  -2  -5   6          8.42          8.34         7.87 o                         
  -4   5   6         81.22         90.07         9.78 o                         
  -4  -5   3          6.56          2.07         8.41 o                         
  -5   2  -4         21.42         22.33         5.45 o                         
  -6   5   4          8.34         19.16         9.40 o                         
  -7   5   3          6.89         15.49         9.19 o                         
  -7   3  -3         90.31         90.34         7.59 o                         
  -8   4  -1          1.60         10.26         9.57 o                         
 -10   2  -5          4.87          9.21         8.13 o                         
  -9   2  -5          2.41          0.92         8.22 o                         
  -9   4  -1          1.15         10.23         8.22 o                         
  -7   1  -6         21.03         24.05         7.69 o                         
  -7   2  -5          9.84          5.72         7.09 o                         
  -3  -5   4         31.95         35.11         9.53 o                         
  -2   3   1        149.83        135.60         8.31 o                         
  -2   5  10         17.83         26.17         9.15 o                         
   2  -3  10         10.81         14.54         6.87 o                         
   0  -5  14          0.11          3.82         6.84 o                         
  -1  -5   9         20.92         25.74         9.33 o                         
  -3   5   7         26.16         32.77         8.53 o                         
  -5   5   4         64.78         73.87         8.10 o                         
  -7   4  -1         11.27         12.00         7.20 o                         
  10   2   7          6.66         17.32         8.94 o                         
  10   1   5         38.70         29.13         8.74 o                         
  10  -2   4          7.89          8.14        10.52 o                         
   8   1   3        223.80        211.14        10.38 o                         
   8   0   2         44.00         48.51         8.95 o                         
   8  -2   2         64.46         62.96        10.83 o                         
   8  -3   3         18.54         24.46        12.27 o                         
   6   2   3         38.29         43.70         9.25 o                         
   5  -2   0        944.68        944.44        19.52 o                         
   3   5  12         91.83         72.47        13.57 o                         
   3   2   2        674.47        600.74        16.11 o                         
  -3  -4   4         21.40         28.80        11.01 o                         
  -5   0   4         27.08         25.04         7.86 o                         
  -5  -2   4         36.52         38.97         6.76 o                         
  -5  -3   5         24.24         33.13         6.99 o                         
  -5  -5   9          0.25         16.42        10.56 o                         
  -6  -3   6         21.43         37.44         9.66 o                         
  -7   1   8         30.58         25.42         9.36 o                         
   7   0   4        246.81        267.66         9.68 o                         
  -7  -2   7         15.08         23.84         7.80 o                         
  -7  -3   8         27.78         23.24         9.68 o                         
  -7  -4  10          7.87         19.34         8.98 o                         
 -10   1  15         10.54         13.57        11.21 o                         
 -10  -1  13         43.52         44.79        10.05 o                         
  -2  -3   2         21.93         29.24        11.06 o                         
   1  -5   4         19.87         27.12        17.43 o                         
   2   3   4         71.98         74.80        11.04 o                         
   2   4   7        101.43        109.55        11.72 o                         
   4   3   4         52.83         50.46        10.68 o                         
   7  -2   1          8.69         20.24        10.34 o                         
  10  -1   4          3.94         11.07         8.05 o                         
   8  -1   2        273.51        267.44        12.54 o                         
   8  -4   5         28.88         28.26        14.38 o                         
   7   4  10          5.03          2.84        11.24 o                         
   7   3   6         63.19         53.77         8.14 o                         
   7  -3   2          0.54          9.80         9.34 o                         
   5   4   8         30.32         38.54         8.40 o                         
   5   1   1         39.67         40.80         8.62 o                         
   5   0   0         16.94         17.34         7.78 o                         
   5  -3   1        307.83        298.18        15.52 o                         
   2   5  12          1.86         14.80        10.71 o                         
  -3  -5   6         20.58         28.92        11.61 o                         
  -8  -4  11         13.63         10.07        10.71 o                         
 -10  -2  13          5.02         17.13        11.00 o                         
   9  -3   4          2.66          9.51        13.40 o                         
  10   2   8         17.46         18.09         9.04 o                         
  10   1   6          8.54          9.77         8.65 o                         
  10  -2   5          4.87         13.18        10.26 o                         
   7   2   4         61.68         61.16         7.87 o                         
   6  -3   2         18.73         22.54        13.45 o                         
   5   3   5         73.65         66.68         7.00 o                         
   5  -1   0         45.13         54.76         9.34 o                         
   1   5  13          1.55         12.51        15.43 o                         
   0  -4   2        181.92        173.58        12.27 o                         
  -5   2   6          4.43          9.51        10.01 o                         
  -5  -4   6         18.04         28.74         7.62 o                         
  -7  -1   6         72.18         82.71         7.87 o                         
  -7  -4   9         20.52         24.46         8.92 o                         
  -8   3  14          3.21         12.71        12.70 o                         
  -8   1   9         29.29         34.45         9.28 o                         
  -8  -3   9         47.91         53.94         8.71 o                         
  -9  -1  10         31.58         20.31         8.89 o                         
 -10   1  14          7.13         16.02        10.68 o                         
 -10  -1  12         44.51         30.17         9.83 o                         
  -2  -4   3        123.85        137.27        11.96 o                         
   0  -6   7         11.53         21.59        14.44 o                         
  10   2   9          1.03          9.43        11.72 o                         
   8   1   4          3.33          3.32         8.76 o                         
  -8   0   6          8.98         18.16        10.73 o                         
   7   3   7         28.66         29.54         7.12 o                         
   7  -4   4          9.99         12.30        12.57 o                         
   5   4   9         43.14         46.45        10.31 o                         
   5   2   3         58.11         55.74         8.37 o                         
   3   4   8        125.04        120.60        12.20 o                         
   0   5  13          1.38          9.28        12.62 o                         
   0   4   8         15.44         16.92         9.19 o                         
   0  -5   4          7.25         10.02        10.10 o                         
  -1  -5   4         17.59         22.19        12.82 o                         
  -5  -1   3         90.44         71.32         8.86 o                         
  -5  -3   4         36.17         35.08         8.67 o                         
  -5  -5   8          1.46          7.53         8.29 o                         
  -7   2   9          8.49         20.25         9.69 o                         
  -7  -2   6         31.69         39.00         7.77 o                         
  -7  -3   7         74.68         73.56         9.10 o                         
  -8  -1   7         11.59         23.30         9.34 o                         
 -10   0  12         50.73         55.87        10.94 o                         
 -10  -2  12          9.61         15.01         9.12 o                         
  -4  -3   3         45.67         62.86         9.92 o                         
  -2  -5   5         68.20         72.99        10.64 o                         
   2   5  13          9.40          6.64        12.94 o                         
  10   1   7         13.58         14.15        10.23 o                         
   8   2   6          5.92         13.30         8.77 o                         
   8  -2   3         29.29         23.54        11.63 o                         
   3   3   5        252.24        265.98        13.58 o                         
  -5  -2   3        367.31        352.79        10.89 o                         
  -7   1   7         70.20         82.84         8.92 o                         
  -7  -4   8          3.86          8.05        10.77 o                         
  -9   2  13          2.70          1.89        13.12 o                         
 -10   1  13         43.52         56.02        12.02 o                         
 -10  -2  11          2.13          3.70        10.70 o                         
   2   4   8         43.06         50.71        10.80 o                         
   4   3   5          4.43          4.94         9.00 o                         
   7   0   2         93.36        106.91         9.00 o                         
   7   1   3        319.10        299.21        11.04 o                         
   9  -3   5         15.76         11.94        13.45 o                         
  10   0   6          4.62         12.11         9.28 o                         
  10  -2   6          1.70         14.60        11.30 o                         
   8  -1   3        223.80        205.63        11.15 o                         
   7   3   8         97.43         76.77         9.27 o                         
   7   2   5          9.84          7.99         6.88 o                         
   5   4  10         48.85         43.60        11.64 o                         
   5   3   6         55.38         54.49         7.62 o                         
   5  -5   5          4.10          8.73        18.67 o                         
   1   5  14         12.43         15.28        15.99 o                         
   0   3   5         80.59        105.27        12.68 o                         
  -3  -4   3          3.93         16.06        10.37 o                         
  -3  -5   5         11.44         17.52        11.96 o                         
  -5   4  12         31.76         28.24        19.59 o                         
  -5   1   4         89.02         86.52         9.59 o                         
  -5  -4   5         41.09         46.57        10.08 o                         
  -5  -5   7          2.03         11.66        10.02 o                         
  -8   1   8         25.41         27.84         9.80 o                         
  -7  -3   6         75.88         79.76        10.55 o                         
  -4  -2   2       2426.64       2577.78        24.47 o                         
  -1   5  14          4.38         11.42        18.43 o                         
   4   4   9          4.35          7.66        10.79 o                         
   6   2   4         18.38         19.91         8.74 o                         
   9  -1   4         26.74         22.37         9.69 o                         
   9   2   8          9.44         17.23        10.85 o                         
  10   1   8         11.13         23.75        10.16 o                         
  10  -1   6          8.54          8.79         9.54 o                         
   9   1   6          9.33         22.07         7.90 o                         
   8  -4   6          3.33         11.22        12.50 o                         
   5   1   2         29.95         35.80         8.88 o                         
   3   4   9         44.15         39.09        11.27 o                         
   3   2   3         57.57         63.19        12.17 o                         
   2  -6   6          7.60          5.47        22.45 o                         
   0   5  14          0.11          4.46        13.55 o                         
  -8   3  13          6.08         11.33        13.39 o                         
  -8  -1   6        302.81        303.26        11.36 o                         
 -10   1  12         44.51         38.06        10.97 o                         
  -9   2  12         12.44         30.39        13.64 o                         
  -7   3  11         85.21         88.66        13.10 o                         
   2   3   5          4.34         15.16        10.71 o                         
   4   2   3        103.58        119.77        10.23 o                         
   7  -3   3         90.31         93.90        11.04 o                         
  10   1   9         77.12         79.88        12.59 o                         
  10  -2   7          6.66         10.10        11.04 o                         
   9   2   9          1.07         10.49        11.73 o                         
   7   3   9        104.25         86.63         9.39 o                         
   5   4  11          2.79          0.41        10.23 o                         
   5   2   4         21.42         17.92         6.78 o                         
   5  -4   3         24.52         24.14        13.33 o                         
   0  -6   6          5.41          7.87        15.20 o                         
  -2  -6   7          2.38         13.04        12.05 o                         
  -5   3   8        123.71        119.87        15.31 o                         
  -5  -3   3        163.42        160.26         9.40 o                         
   7   0   2        461.15        499.54        12.18 o                         
  -7  -4   7          8.54          8.31         8.62 o                         
  -9  -2   8         69.47         70.00         9.96 o                         
  -7   2   8         17.45         14.18         9.77 o                         
  -4   3   7         21.88         19.70        19.35 o                         
   1  -6   6          6.58         11.58        20.81 o                         
   2   1   1       2386.01       2213.03        30.59 o                         
   4   3   6         44.80         39.06        11.12 o                         
   7   1   4         19.01         29.18         9.15 o                         
   7   2   6         40.61         44.68         9.27 o                         
   9  -3   6          1.39          7.33        14.02 o                         
  10   0   8         22.90         29.40         9.84 o                         
  10  -1   7         13.58         13.90         8.56 o                         
   9   1   7         80.11         72.29         9.77 o                         
   8  -2   4         14.50         25.19         9.90 o                         
   6  -1   2        151.70        139.95        12.00 o                         
   5   3   7          8.29         18.04         6.66 o                         
   5  -2   1        401.83        411.53        14.45 o                         
   3   3   6         35.72         42.25        11.40 o                         
   2   4   9          3.10         12.54        10.26 o                         
  -2  -5   4         37.45         52.12        10.94 o                         
  -3  -3   1        428.52        405.69        13.40 o                         
  -5  -1   2        217.46        210.51        10.43 o                         
  -5  -4   4          7.15         14.51         8.55 o                         
  -5  -5   6         14.37         28.73        10.44 o                         
  -7  -3   5          2.65         13.46         9.39 o                         
 -10   1  11         66.01         65.97        10.77 o                         
 -10  -3  10          6.91         15.47        11.22 o                         
  -6  -3   4          5.86         14.38         9.40 o                         
  -2  -4   2          5.12         15.93        10.07 o                         
   6   2   5          6.47         11.97         8.98 o                         
  -7   0   6        384.78        376.69        11.55 o                         
  10   1  10         10.47         11.64         9.10 o                         
   8   3  12          4.36         27.66        10.28 o                         
   7   3  10         55.11         51.28         8.43 o                         
   7  -4   5          1.50          6.88        11.42 o                         
   6  -3   3         20.72         23.60        12.67 o                         
   5   4  12         31.65         37.51         9.27 o                         
   5  -1   1         39.67         43.00         9.34 o                         
   3   4  10          3.29         11.13        10.68 o                         
   0   4   9          5.38          9.81         9.78 o                         
  -3  -5   4         31.95         45.28        11.48 o                         
  -7  -1   4         87.16         93.52         7.60 o                         
  -7  -4   6         26.11         40.56         9.63 o                         
  -8  -1   5        454.75        442.38        11.96 o                         
  -8  -2   5         91.08         95.21         9.81 o                         
 -10   2  13          5.02         23.02        12.57 o                         
  -6  -4   5         89.82         97.40        10.91 o                         
  -4  -4   3         99.76        117.73        11.55 o                         
   4   1   2       1468.32       1624.94        21.69 o                         
  10   1  11          2.46         17.74        10.43 o                         
  10  -2   8         17.46         12.44         8.92 o                         
   8  -4   7         32.38         36.13        13.04 o                         
   7   2   7         10.73         12.30         7.92 o                         
   7  -2   3          9.42         19.67         9.84 o                         
   0  -5   3          3.00          6.45        10.59 o                         
  -5   2   5        111.06        110.86        11.63 o                         
 -10  -3   9          2.41         22.63         9.62 o                         
  -2  -6   6         22.84         27.64        11.78 o                         
  -2  -2   0        576.82        575.11        17.47 o                         
   1  -5   3          2.31          9.40        18.82 o                         
   2   2   3       1437.26       1470.60        22.88 o                         
   7   1   5         20.93         15.87         8.44 o                         
   9  -3   7          1.41         10.59        14.23 o                         
   8  -1   5         11.41         11.79         9.18 o                         
   7   3  11         18.15         25.51         9.30 o                         
   5   4  13          3.88         10.86         7.18 o                         
   5   3   8        105.88         85.64         7.74 o                         
   5   2   5         13.88         20.60         6.40 o                         
   5   1   3        300.51        326.80        10.02 o                         
   5  -3   2         26.64         21.66         9.59 o                         
   3   4  11         10.67         18.81        12.44 o                         
   1   3   6        561.44        588.02        18.31 o                         
  -2   4  10         12.51         21.11        18.88 o                         
  -5   0   2          9.81         29.54         9.93 o                         
  -7   0   4         38.47         43.34         7.96 o                         
   8   0   2        217.35        220.62        10.44 o                         
  -9  -3   7          4.03         21.66         8.02 o                         
 -10   1  10          3.83         13.78         8.89 o                         
  -7   3  10         42.85         36.42        12.98 o                         
   2   3   6         51.07         67.14        11.04 o                         
   2   4  10         65.53         61.34        11.66 o                         
   4   3   7         24.47         20.45         9.07 o                         
   7  -3   4         16.12         24.32        10.82 o                         
   7   0   4         49.96         78.06         9.15 o                         
   9   2  12         53.76         52.43        11.79 o                         
  10   0  10        120.86         89.81         8.88 o                         
  10  -1   9         77.12         62.68         9.63 o                         
  10  -2   9          1.03         12.44         9.04 o                         
   8   2  10         12.63         13.51         9.13 o                         
   8   0   6         16.98         23.20         9.51 o                         
   8  -3   6         11.78         18.84        12.33 o                         
   7   3  12          0.67         17.83        11.13 o                         
   7   2   8        132.14        112.98         9.10 o                         
   6  -5   7          0.24          8.32        19.79 o                         
   5   0   2         10.15         15.64         7.30 o                         
   3   2   4       1612.31       1618.84        21.35 o                         
   3  -3   1         70.91         75.13        19.10 o                         
   0   2   3          4.59          9.45        10.79 o                         
   0  -4   1          3.94          8.59         9.50 o                         
  -5   1   3         90.44         73.92         9.90 o                         
  -5  -4   3         17.22         27.85         7.86 o                         
  -7   2   7         15.08         17.34         8.43 o                         
  -7   1   5         59.04         67.11         9.04 o                         
  -7  -4   5          2.33         13.36         6.99 o                         
  -7  -5   7          9.19         16.84         8.32 o                         
  -8   2   8         26.23         35.02        12.18 o                         
  -8   1   6        302.81        300.85        12.03 o                         
  -8  -1   4        122.06        128.35         9.98 o                         
  -8  -2   4        102.69        108.01         9.80 o                         
  -9  -4   8         10.70         23.60         8.46 o                         
 -10   2  12          9.61          7.80        12.15 o                         
 -10  -3   8          1.13         19.17         9.09 o                         
  -9   2  10         45.87         44.58        10.68 o                         
  -6  -4   4         13.55         28.80         9.78 o                         
  -4  -5   4          3.49          3.97        11.37 o                         
  -2  -5   3         35.41         42.23        10.47 o                         
  10  -1  10         10.47         20.25        11.39 o                         
   9  -2   7         68.76         72.58        11.97 o                         
   8   2  11         19.77         15.94         9.92 o                         
   8  -4   8         34.28         44.20        14.75 o                         
   7   1   6         21.03         21.11         9.50 o                         
   6   1   5        173.89        171.06        10.43 o                         
   6  -2   3         38.29         40.47        12.29 o                         
   5   4  14         15.82         21.06         7.59 o                         
   5   3   9        318.90        260.92        10.10 o                         
   0  -6   5          0.53          5.92        16.50 o                         
  -3  -5   3          0.51          8.14        11.45 o                         
  -5  -2   1       1377.90       1421.75        17.31 o                         
  -6   3   8         91.03         92.35        15.68 o                         
  -7  -1   3         71.73         70.51         7.45 o                         
  -7  -2   3        651.73        642.31        11.72 o                         
 -10   1   9          7.95         16.53        10.70 o                         
 -10  -1   7         14.53         20.78         8.73 o                         
  -9   0   6         15.00         20.12         8.46 o                         
  -9   3  13          6.39         12.51        13.34 o                         
   7  -4   6          4.58         19.38        13.16 o                         
   7   3  13         11.06         26.71        11.82 o                         
   9  -3   8         15.43         12.00        13.97 o                         
   7   2   9          8.11         17.80         7.87 o                         
   7  -1   4         19.01         18.91         8.76 o                         
   5   2   6          0.46          3.70         6.40 o                         
   3   4  12        105.54        101.53        13.57 o                         
   0   4  10         18.22         26.95        10.31 o                         
  -3  -4   1        493.31        515.96        15.79 o                         
  -5  -5   4         64.78         76.80        10.64 o                         
  -7   4  14          1.81         14.42        17.10 o                         
  -8   0   4          9.27         18.12        10.32 o                         
  -8  -3   4          1.93          4.81         9.10 o                         
 -10   2  11          2.13          6.99        11.78 o                         
 -10  -3   7         17.16         21.30         9.24 o                         
  -9  -1   5         11.59         32.23         8.79 o                         
  -9   1   7         61.20         64.54        11.96 o                         
  -7  -3   3          0.62         13.21         8.43 o                         
  -2  -3   0        200.79        232.10        12.32 o                         
   2   4  11         36.21         42.08        11.46 o                         
   7  -2   4         61.68         56.71        10.07 o                         
   9   1  11         13.08         26.32        11.37 o                         
  10   0  12         90.51         66.12         9.68 o                         
  10  -1  11          2.46          8.10         9.22 o                         
   8   2  12         40.07         35.71         9.86 o                         
  -8   0  10         39.63         27.36         9.28 o                         
   8  -3   7          1.72         11.31        12.30 o                         
   7   3  14          2.27         14.26        10.22 o                         
  -7   0   8         57.96         55.74         7.71 o                         
   5   3  10         29.50         29.54         9.13 o                         
   5   1   4         79.82         87.56         7.84 o                         
   5  -1   2         29.95         29.51         9.12 o                         
   0   3   6         18.38         30.89         9.99 o                         
  -2  -6   5          7.60         16.53        11.70 o                         
  -5  -3   1        233.54        261.07        10.28 o                         
  -5  -4   2         88.16         98.36         9.89 o                         
  -7  -4   4         40.06         38.24         7.02 o                         
  -8   1   5        454.75        476.58        14.05 o                         
  -8  -1   3         38.10         54.00        11.22 o                         
  -8  -2   3         64.21         79.09         9.57 o                         
 -10  -1   6         13.92         18.81         9.36 o                         
 -10  -2   6        101.88        119.36         9.22 o                         
   4   1   3        292.41        337.16        13.43 o                         
   4   4  14         71.29         52.03        14.30 o                         
   7  -3   5         53.14         58.91        11.82 o                         
   7   1   7         32.41         38.63         9.25 o                         
   9  -2   8          9.44         21.39        10.70 o                         
   9   1  12         69.77         56.94        10.62 o                         
   7   2  10         92.68         69.20         8.91 o                         
   6   1   6         12.64         17.55         9.78 o                         
   5  -2   2         64.88         59.52         9.25 o                         
   3   4  13         23.12         28.08        12.50 o                         
   3   3   8         12.13         13.21         9.86 o                         
  -7  -2   2         56.99         73.35         7.68 o                         
  -8   2   7         44.18         39.06        12.45 o                         
  -9   3  12          4.31         13.66        12.97 o                         
  -7  -1   2        202.75        222.43         9.98 o                         
  -7   2   6         31.69         28.71        10.10 o                         
  -7   3   9        116.32        103.30        12.92 o                         
   1  -6   5         28.03         31.85        24.20 o                         
   2   2   4          0.79          6.26        11.87 o                         
   2   3   7         15.38         25.65        11.37 o                         
   9   0  10         75.34         57.47        10.86 o                         
   9   1  13        106.92         61.85        13.22 o                         
   9  -1   9         61.46         44.44        10.10 o                         
   8   2  14          0.37         -2.31         9.84 o                         
   8   1  10        144.65        123.69        11.28 o                         
   8   0   8         23.05         30.08         9.01 o                         
   8  -1   7         46.60         39.96         9.36 o                         
   6  -1   4         52.41         62.59        10.32 o                         
   5   3  11         89.96         74.76         9.39 o                         
   5   2   7          6.69         11.06         6.39 o                         
   5  -4   4         58.34         55.72        12.45 o                         
   5  -5   6          7.02         16.36        16.11 o                         
   4   4  15         14.48         23.54        13.12 o                         
   3   2   5        139.88        134.27        10.65 o                         
   1   3   7         10.26          6.52        11.42 o                         
  -3  -5   2         73.95         75.40        13.01 o                         
  -5   3   7         15.86         20.67        13.36 o                         
  -7  -5   5         15.48         19.91         8.43 o                         
  -9  -2   4         81.91         89.33         8.77 o                         
 -10   2  10          2.85          8.13        11.76 o                         
 -10  -2   5          0.68          4.43         9.37 o                         
  -9  -1   4         96.10         97.68         9.34 o                         
   2   4  12         22.22         13.97        10.80 o                         
   7  -4   7         28.78         21.54        12.91 o                         
   7  -1   5         20.93         26.56         8.32 o                         
   7   0   6          6.17         17.41         8.83 o                         
   9  -2   9          1.07         17.07        10.80 o                         
   8   2  15          1.99         16.27        10.70 o                         
   8   1  11         58.56         53.89        11.04 o                         
   8  -3   8         16.41         20.64        11.96 o                         
   7   1   8          7.34          8.46         7.51 o                         
   7  -2   5          9.84         13.37         9.59 o                         
   6  -5   8         20.46         21.60        17.62 o                         
   5   1   5        152.77        164.66         9.74 o                         
   3   4  14        188.16        155.71        15.14 o                         
   3   1   3        822.07        845.52        18.52 o                         
  -2  -5   2        191.93        206.32        12.82 o                         
  -5   2   4         36.52         43.87        10.19 o                         
  -5  -5   3          5.21         17.65         9.72 o                         
  -7  -3   2        216.99        222.64         8.62 o                         
  -7  -4   3          1.49         15.32         6.73 o                         
   8   0   0         18.80         34.12         9.60 o                         
  -9   1   6         66.86         71.18        10.53 o                         
 -10  -1   5         12.33         18.84         8.88 o                         
  -9  -3   4         54.16         58.86         9.31 o                         
  -4  -4   1        700.77        728.11        15.84 o                         
   4  -4   3         35.13         41.51        19.02 o                         
   4   2   6          9.92          5.96         8.86 o                         
   9  -1  10        119.55         78.50        11.15 o                         
   9  -2  10         93.83         70.30        12.95 o                         
  -8   0  12         45.35         47.01         9.39 o                         
   8  -1   8         40.33         39.56         9.27 o                         
   6  -4   6          6.51         19.34        14.12 o                         
   5   3  12         13.75         13.63         7.23 o                         
   5  -3   3        111.51        110.47        11.25 o                         
   3   3   9        195.59        201.81        11.96 o                         
   0   4  11          3.89         11.63         8.41 o                         
  -3  -6   4          2.25          7.83        13.24 o                         
  -5   1   2        217.46        213.44        11.45 o                         
  -5  -1   0         45.13         60.80         7.45 o                         
  -5  -4   1          0.52         10.67         9.00 o                         
  -9   0   4         73.19         81.94         9.80 o                         
  -2  -6   4          1.49          7.14        12.24 o                         
  -2  -2  -1         92.88        100.48        12.65 o                         
   2   4  13        229.15        225.21        15.73 o                         
   4  -5   5         17.15         13.28        22.16 o                         
   4   1   4        346.57        360.42        14.18 o                         
   7  -3   6         63.19         50.68        10.59 o                         
   9   0  12         83.00         44.85        11.18 o                         
   9  -1  11         13.08         20.67        12.26 o                         
   8   1  12         67.41         48.75        11.27 o                         
   8  -2   8         73.16         65.52        11.64 o                         
   7   1   9         53.22         42.59         7.93 o                         
  -7   0  10         17.83         25.45         7.38 o                         
   6   3  16         23.57         42.07        13.66 o                         
   5   2   8        303.31        295.73         9.80 o                         
   3   4  15         37.61         52.46        11.61 o
[truncated: 358,750 more chars]
